# Supplementary material for: Motif mapping during chickpea germination reveals a complex sequential activation of different proteolytic activities
Source: PLoS One. 2024 Oct 31;19(10):e0307481. doi: 10.1371/journal.pone.0307481 (PMC11527212; doi:10.1371/journal.pone.0307481)
Supplement: S1 File — (XLSX) [file pone.0307481.s001.xlsx]

## Sheet: Peptides_Non-trypsinised brown 
Sequence	N-term cleavage window	C-term cleavage window	Amino acid before	First amino acid	Second amino acid	Second last amino acid	Last amino acid	Amino acid after	A Count	R Count	N Count	D Count	C Count	Q Count	E Count	G Count	H Count	I Count	L Count	K Count	M Count	F Count	P Count	S Count	T Count	W Count	Y Count	V Count	U Count	O Count	Length	Missed cleavages	Mass	Proteins	Leading razor protein	Start position	End position	Unique (Groups)	Unique (Proteins)	Charges	PEP	Score	Experiment 2.1	Experiment 2.2	Experiment 2.3	Experiment 4.1	Experiment 4.2	Experiment 4.3	Experiment 6.1
AAAAAAQQEVEQPKD	IIEFIEKSRDKPAAAAAAAAAQQEVEQPKD	AAAAAAQQEVEQPKDEL_____________	A	A	A	K	D	E	6	0	0	1	0	3	2	0	0	0	0	1	0	0	1	0	0	0	0	1	0	0	15		1525.74	A0A1S2YBR2	A0A1S2YBR2	523	537	yes	yes	2	5.7238e-07	147.62						1
AAAAAAQQEVEQPKDEL	IIEFIEKSRDKPAAAAAAAAAQQEVEQPKD	AAAAQQEVEQPKDEL_______________	A	A	A	E	L	-	6	0	0	1	0	3	3	0	0	0	1	1	0	0	1	0	0	0	0	1	0	0	17		1767.86	A0A1S2YBR2	A0A1S2YBR2	523	539	yes	yes	2	7.8262e-11	215.72					1	1
AAAAAQQEVEQPKD	IEFIEKSRDKPAAAAAAAAAQQEVEQPKDE	AAAAAAQQEVEQPKDEL_____________	A	A	A	K	D	E	5	0	0	1	0	3	2	0	0	0	0	1	0	0	1	0	0	0	0	1	0	0	14		1454.7	A0A1S2YBR2	A0A1S2YBR2	524	537	yes	yes	2	8.8445e-05	175.15				1	1	1
AAAAAQQEVEQPKDEL	IEFIEKSRDKPAAAAAAAAAQQEVEQPKDE	AAAAQQEVEQPKDEL_______________	A	A	A	E	L	-	5	0	0	1	0	3	3	0	0	0	1	1	0	0	1	0	0	0	0	1	0	0	16		1696.83	A0A1S2YBR2	A0A1S2YBR2	524	539	yes	yes	2	5.3696e-34	275.95				1	1	1	1
AAAAQQEVEQPKDEL	EFIEKSRDKPAAAAAAAAAQQEVEQPKDEL	AAAAQQEVEQPKDEL_______________	A	A	A	E	L	-	4	0	0	1	0	3	3	0	0	0	1	1	0	0	1	0	0	0	0	1	0	0	15		1625.79	A0A1S2YBR2	A0A1S2YBR2	525	539	yes	yes	2	3.781e-10	220.1				1	1	1	1
AAAATLNQNSNKW	KPNMRTTPGGVAASLAAAATLNQNSNKW__	SLAAAATLNQNSNKW_______________	L	A	A	K	W	-	4	0	3	0	0	1	0	0	0	0	1	1	0	0	0	1	1	1	0	0	0	0	13		1387.68	A0A1S2XXH2	A0A1S2XXH2	251	263	yes	yes	2	3.2896e-07	222.28
AAAGVDHSGGHLEEEGTIH	KVDESRPGVVSDGLRAAAGVDHSGGHLEEE	VDHSGGHLEEEGTIHVERRREKM_______	R	A	A	I	H	V	3	0	0	1	0	0	3	4	3	1	1	0	0	0	0	1	1	0	0	1	0	0	19		1885.86	A0A1S3E2A8	A0A1S3E2A8	290	308	yes	yes	3;4	0.0063719	85.469
AAAGVDHSGGHLEEEGTIHV	KVDESRPGVVSDGLRAAAGVDHSGGHLEEE	DHSGGHLEEEGTIHVERRREKM________	R	A	A	H	V	E	3	0	0	1	0	0	3	4	3	1	1	0	0	0	0	1	1	0	0	2	0	0	20		1984.92	A0A1S3E2A8	A0A1S3E2A8	290	309	yes	yes	3;4	8.1724e-06	120.77
AAAGVDHSGGHLEEEGTIHVE	KVDESRPGVVSDGLRAAAGVDHSGGHLEEE	HSGGHLEEEGTIHVERRREKM_________	R	A	A	V	E	R	3	0	0	1	0	0	4	4	3	1	1	0	0	0	0	1	1	0	0	2	0	0	21		2113.97	A0A1S3E2A8	A0A1S3E2A8	290	310	yes	yes	3	2.9975e-14	167.28
AAAGVDHSGGHLEEEGTIHVER	KVDESRPGVVSDGLRAAAGVDHSGGHLEEE	SGGHLEEEGTIHVERRREKM__________	R	A	A	E	R	R	3	1	0	1	0	0	4	4	3	1	1	0	0	0	0	1	1	0	0	2	0	0	22		2270.07	A0A1S3E2A8	A0A1S3E2A8	290	311	yes	yes	5	8.3746e-07	137.09					1		1
AAAGVDHSGGHLEEEGTIHVERR	KVDESRPGVVSDGLRAAAGVDHSGGHLEEE	GGHLEEEGTIHVERRREKM___________	R	A	A	R	R	R	3	2	0	1	0	0	4	4	3	1	1	0	0	0	0	1	1	0	0	2	0	0	23		2426.17	A0A1S3E2A8	A0A1S3E2A8	290	312	yes	yes	5;6	0.00013132	114.72							1
AAAGVDHSGGHLEEEGTIHVERRR	KVDESRPGVVSDGLRAAAGVDHSGGHLEEE	GHLEEEGTIHVERRREKM____________	R	A	A	R	R	E	3	3	0	1	0	0	4	4	3	1	1	0	0	0	0	1	1	0	0	2	0	0	24		2582.27	A0A1S3E2A8	A0A1S3E2A8	290	313	yes	yes	5	1.2964e-10	155.01				1	1	1
AAAGVDHSGGHLEEEGTIHVERRRE	KVDESRPGVVSDGLRAAAGVDHSGGHLEEE	HLEEEGTIHVERRREKM_____________	R	A	A	R	E	K	3	3	0	1	0	0	5	4	3	1	1	0	0	0	0	1	1	0	0	2	0	0	25		2711.31	A0A1S3E2A8	A0A1S3E2A8	290	314	yes	yes	5	0.0013427	98.703
AAANVVEGAARYA	TAAHYSTQLTVDGTKAAANVVEGAARYAAP	TKAAANVVEGAARYAAPKAAELAAKSVDVV	K	A	A	Y	A	A	6	1	1	0	0	0	1	1	0	0	0	0	0	0	0	0	0	0	1	2	0	0	13		1261.64	A0A1S2XET4	A0A1S2XET4	383	395	yes	yes	2	0.0017061	120.09					1
AAAQQEVEQPKDEL	FIEKSRDKPAAAAAAAAAQQEVEQPKDEL_	AAAAQQEVEQPKDEL_______________	A	A	A	E	L	-	3	0	0	1	0	3	3	0	0	0	1	1	0	0	1	0	0	0	0	1	0	0	14		1554.75	A0A1S2YBR2	A0A1S2YBR2	526	539	yes	yes	2	1.5263e-10	231.42				1	1	1
AAARLNESVNNV	PDATATPGGVAASVAAAARLNESVNNVM__	SVAAAARLNESVNNVM______________	A	A	A	N	V	M	3	1	3	0	0	0	1	0	0	0	1	0	0	0	0	1	0	0	0	2	0	0	12		1256.65	A0A1S2XYX3	A0A1S2XYX3	248	259	yes	yes	2	8.1907e-05	126.07				1	1		1
AAARLNESVNNVM	PDATATPGGVAASVAAAARLNESVNNVM__	VAAAARLNESVNNVM_______________	A	A	A	V	M	-	3	1	3	0	0	0	1	0	0	0	1	0	1	0	0	1	0	0	0	2	0	0	13		1387.69	A0A1S2XYX3	A0A1S2XYX3	248	260	yes	yes	2	0.00021433	155.42				1	1	1	1
AAARLNQNNNN	PYLTTHPGGVSASVAAAARLNQNNNN____	ASVAAAARLNQNNNN_______________	A	A	A	N	N	-	3	1	5	0	0	1	0	0	0	0	1	0	0	0	0	0	0	0	0	0	0	0	11		1198.58	A0A1S2XWZ2;A0A1S2XY68	A0A1S2XWZ2	253	263	yes	no	2	0.0014852	145.63						1	1
AAATLNQNSNK	PNMRTTPGGVAASLAAAATLNQNSNKW___	ASLAAAATLNQNSNKW______________	A	A	A	N	K	W	3	0	3	0	0	1	0	0	0	0	1	1	0	0	0	1	1	0	0	0	0	0	11		1130.57	A0A1S2XXH2	A0A1S2XXH2	252	262	yes	yes	2	0.038792	73.985
AAATLNQNSNKW	PNMRTTPGGVAASLAAAATLNQNSNKW___	SLAAAATLNQNSNKW_______________	A	A	A	K	W	-	3	0	3	0	0	1	0	0	0	0	1	1	0	0	0	1	1	1	0	0	0	0	12		1316.65	A0A1S2XXH2	A0A1S2XXH2	252	263	yes	yes	2	9.5585e-16	253.98	1	1		1	1	1	1
AADESTGTIGKRLA	IANAAYIGTPGKGILAADESTGTIGKRLAS	LAADESTGTIGKRLASINVENVETNRRALR	L	A	A	L	A	S	3	1	0	1	0	0	1	2	0	1	1	1	0	0	0	1	2	0	0	0	0	0	14		1388.73	O65735;A0A1S2X8C7;Q9SXU3;A0A1S3E372;A0A1S2XMC3	O65735	28	41	yes	no	3	0.00029897	106.17				1		1	1
AAEEGQVIGVH	______________________________	______________________________	M	A	A	V	H	T	2	0	0	0	0	1	2	2	1	1	0	0	0	0	0	0	0	0	0	2	0	0	11		1108.55	A0A1S2Y867	A0A1S2Y867	2	12	yes	yes	2	0.0080512	124.98				1		1	1
AAEEGQVIGVHTVDAWK	______________________________	EEGQVIGVHTVDAWKDQIQKGNESGKLIVV	M	A	A	W	K	D	3	0	0	1	0	1	2	2	1	1	0	1	0	0	0	0	1	1	0	3	0	0	17		1808.91	A0A1S2Y867	A0A1S2Y867	2	18	yes	yes	2	0.0091751	83.53			1
AAEKTKEYAGDAAEKSK	YATGAAYKSKDYAGDAAEKTKEYAGDAAEK	EKTKEYAGDAAEKSKDTAYKTKDYAGDAAY	D	A	A	S	K	D	5	0	0	1	0	0	3	1	0	0	0	4	0	0	0	1	1	0	1	0	0	0	17		1795.9	A0A1S2YPX2	A0A1S2YPX2	239	255	yes	yes	4	0.004797	90.714
AAEKTKHHAGDASERTGQYADDAAE	YARDASQKIRDYATDAAEKTKHHAGDASER	DASERTGQYADDAAEDTRDFAGEAIHKARE	D	A	A	A	E	D	7	1	0	3	0	1	3	2	2	0	0	2	0	0	0	1	2	0	1	0	0	0	25		2628.18	A0A1S2YPX2	A0A1S2YPX2	162	186	yes	yes	4	0.0017286	96.903							1
AAELAAKSVDVVK	AANVVEGAARYAAPKAAELAAKSVDVVKGL	PKAAELAAKSVDVVKGLAASAGESAKEFTA	K	A	A	V	K	G	4	0	0	1	0	0	1	0	0	0	1	2	0	0	0	1	0	0	0	3	0	0	13		1299.74	A0A1S2XET4	A0A1S2XET4	399	411	yes	yes	3	0.025544	79.875						1
AAELAAKSVDVVKG	AANVVEGAARYAAPKAAELAAKSVDVVKGL	KAAELAAKSVDVVKGLAASAGESAKEFTAR	K	A	A	K	G	L	4	0	0	1	0	0	1	1	0	0	1	2	0	0	0	1	0	0	0	3	0	0	14		1356.76	A0A1S2XET4	A0A1S2XET4	399	412	yes	yes	2	0.03331	89.805					1
AAELAAKSVDVVKGLA	AANVVEGAARYAAPKAAELAAKSVDVVKGL	AELAAKSVDVVKGLAASAGESAKEFTARKK	K	A	A	L	A	A	5	0	0	1	0	0	1	1	0	0	2	2	0	0	0	1	0	0	0	3	0	0	16		1540.88	A0A1S2XET4	A0A1S2XET4	399	414	yes	yes	2;3	3.6398e-07	181.67				2	2	2
AAELAAKSVDVVKGLAA	AANVVEGAARYAAPKAAELAAKSVDVVKGL	ELAAKSVDVVKGLAASAGESAKEFTARKKE	K	A	A	A	A	S	6	0	0	1	0	0	1	1	0	0	2	2	0	0	0	1	0	0	0	3	0	0	17		1611.92	A0A1S2XET4	A0A1S2XET4	399	415	yes	yes	3	0.032843	69.485					1
AAEQGIDIDESKFRND	RKGGLSTMDKSGEQRAAEQGIDIDESKFRN	AEQGIDIDESKFRND_______________	R	A	A	N	D	-	2	1	1	3	0	1	2	1	0	2	0	1	0	1	0	1	0	0	0	0	0	0	16		1806.84	A0A1S2XPF8;A0A076KXB6	A0A1S2XPF8	98	113	yes	no	3	7.55e-06	140.74	1	1	1
AAFASHKTN	GFPCLRGTIFENGIEAAFASHKTNEAYLFK	FENGIEAAFASHKTNEAYLFKGEYYARIHF	E	A	A	T	N	E	3	0	1	0	0	0	0	0	1	0	0	1	0	1	0	1	1	0	0	0	0	0	9		945.467	A0A3Q7K771;R4NHA7	A0A3Q7K771	176	184	yes	no	2;3	0.03787	86.67
AAFASHKTNEA	GFPCLRGTIFENGIEAAFASHKTNEAYLFK	NGIEAAFASHKTNEAYLFKGEYYARIHFTP	E	A	A	E	A	Y	4	0	1	0	0	0	1	0	1	0	0	1	0	1	0	1	1	0	0	0	0	0	11		1145.55	A0A3Q7K771	A0A3Q7K771	176	186	yes	yes	2;3	0.034254	68.224				1
AAFASHKTNEAY	GFPCLRGTIFENGIEAAFASHKTNEAYLFK	GIEAAFASHKTNEAYLFKGEYYARIHFTPG	E	A	A	A	Y	L	4	0	1	0	0	0	1	0	1	0	0	1	0	1	0	1	1	0	1	0	0	0	12		1308.61	A0A3Q7K771	A0A3Q7K771	176	187	yes	yes	2	0.00068832	147.78				1	1	1	1
AAFKVPEDLVEAITNKKETPAIVH	RINELVKGFDKKIIQAAFKVPEDLVEAITN	VEAITNKKETPAIVHAPSKRKHNSVLELEP	Q	A	A	V	H	A	4	0	1	1	0	0	3	0	1	2	1	3	0	1	2	0	2	0	0	3	0	0	24		2619.43	A0A1S2YZ56	A0A1S2YZ56	236	259	yes	yes	5	0.0050094	85.35
AAFNMERNEARQ	GASSLINGMPEEVVAAAFNMERNEARQLKF	VVAAAFNMERNEARQLKFNSPFSFLVPPRS	A	A	A	R	Q	L	3	2	2	0	0	1	2	0	0	0	0	0	1	1	0	0	0	0	0	0	0	0	12		1435.66	A0A3Q7XNW1	A0A3Q7XNW1	466	477	yes	yes	3	0.021954	84.289					1
AAFNMERNEARQL	GASSLINGMPEEVVAAAFNMERNEARQLKF	VAAAFNMERNEARQLKFNSPFSFLVPPRSD	A	A	A	Q	L	K	3	2	2	0	0	1	2	0	0	0	1	0	1	1	0	0	0	0	0	0	0	0	13		1548.75	A0A3Q7XNW1	A0A3Q7XNW1	466	478	yes	yes	3	0.036582	72.496							1
AAFNMERNEARQLK	GASSLINGMPEEVVAAAFNMERNEARQLKF	AAAFNMERNEARQLKFNSPFSFLVPPRSDS	A	A	A	L	K	F	3	2	2	0	0	1	2	0	0	0	1	1	1	1	0	0	0	0	0	0	0	0	14		1676.84	A0A3Q7XNW1	A0A3Q7XNW1	466	479	yes	yes	3;4	0.0086503	90.926				1	2	1
AAFNMERNEARQLKF	GASSLINGMPEEVVAAAFNMERNEARQLKF	AAFNMERNEARQLKFNSPFSFLVPPRSDSD	A	A	A	K	F	N	3	2	2	0	0	1	2	0	0	0	1	1	1	2	0	0	0	0	0	0	0	0	15		1823.91	A0A3Q7XNW1	A0A3Q7XNW1	466	480	yes	yes	3;4	0.045484	56.527							1
AAFNMERNEARQLKFN	GASSLINGMPEEVVAAAFNMERNEARQLKF	AFNMERNEARQLKFNSPFSFLVPPRSDSDN	A	A	A	F	N	S	3	2	3	0	0	1	2	0	0	0	1	1	1	2	0	0	0	0	0	0	0	0	16		1937.95	A0A3Q7XNW1	A0A3Q7XNW1	466	481	yes	yes	4	0.0063151	86.944				1		1
AAFRSSRNNEAY	______________________________	YINAAFRSSRNNEAYLFINDKYVLLDYAPG	N	A	A	A	Y	L	3	2	2	0	0	0	1	0	0	0	0	0	0	1	0	2	0	0	1	0	0	0	12		1384.65	A0A3Q7K771;G1K3S0;G1K3R9;R9TPI6	A0A3Q7K771	9	20	yes	no	2;3	0.034919	74.92
AAFRSTKGKEVY	MFPFFEGTMFENGIDAAFRSTKGKEVYLFK	GIDAAFRSTKGKEVYLFKGDKYARIDYETN	D	A	A	V	Y	L	2	1	0	0	0	0	1	1	0	0	0	2	0	1	0	1	1	0	1	1	0	0	12		1355.72	A0A3Q7K771;G1K3S0;G1K3R9;R9TPI6	A0A3Q7K771	123	134	yes	no	3	0.016907	72.705
AAGSISRLN	VTTPDRQAACNCLKSAAGSISRLNANNAAA	CNCLKSAAGSISRLNANNAAALPGKCVVNI	S	A	A	L	N	A	2	1	1	0	0	0	0	1	0	1	1	0	0	0	0	2	0	0	0	0	0	0	9		887.482	O23758;A0A076KXC0	O23758	78	86	yes	no	2	0.00061324	182.68				1		1	1
AAGVASAEMRNNPD	ATAKLPADKAATRQDAAGVASAEMRNNPDA	DAAGVASAEMRNNPDATATPGGVAASVAAA	D	A	A	P	D	A	4	1	2	1	0	0	1	1	0	0	0	0	1	0	1	1	0	0	0	1	0	0	14		1401.63	A0A1S2XYX3	A0A1S2XYX3	221	234	yes	yes	2	0.0001332	162.26
AAGVDHSGGHLEEEGTIH	VDESRPGVVSDGLRAAAGVDHSGGHLEEEG	VDHSGGHLEEEGTIHVERRREKM_______	A	A	A	I	H	V	2	0	0	1	0	0	3	4	3	1	1	0	0	0	0	1	1	0	0	1	0	0	18		1814.82	A0A1S3E2A8	A0A1S3E2A8	291	308	yes	yes	4	0.0042833	92.265
AAGVDHSGGHLEEEGTIHV	VDESRPGVVSDGLRAAAGVDHSGGHLEEEG	DHSGGHLEEEGTIHVERRREKM________	A	A	A	H	V	E	2	0	0	1	0	0	3	4	3	1	1	0	0	0	0	1	1	0	0	2	0	0	19		1913.89	A0A1S3E2A8	A0A1S3E2A8	291	309	yes	yes	3	8.212e-06	139.34
AAGVDHSGGHLEEEGTIHVE	VDESRPGVVSDGLRAAAGVDHSGGHLEEEG	HSGGHLEEEGTIHVERRREKM_________	A	A	A	V	E	R	2	0	0	1	0	0	4	4	3	1	1	0	0	0	0	1	1	0	0	2	0	0	20		2042.93	A0A1S3E2A8	A0A1S3E2A8	291	310	yes	yes	3;4	0.02141	71.143
AAGVDHSGGHLEEEGTIHVERRR	VDESRPGVVSDGLRAAAGVDHSGGHLEEEG	GHLEEEGTIHVERRREKM____________	A	A	A	R	R	E	2	3	0	1	0	0	4	4	3	1	1	0	0	0	0	1	1	0	0	2	0	0	23		2511.23	A0A1S3E2A8	A0A1S3E2A8	291	313	yes	yes	5	0.0083883	83.063					1
AAGVDHSGGHLEEEGTIHVERRRE	VDESRPGVVSDGLRAAAGVDHSGGHLEEEG	HLEEEGTIHVERRREKM_____________	A	A	A	R	E	K	2	3	0	1	0	0	5	4	3	1	1	0	0	0	0	1	1	0	0	2	0	0	24		2640.28	A0A1S3E2A8	A0A1S3E2A8	291	314	yes	yes	6	0.0041304	85.945
AAIKEESEGKLK	LTVRLEKKATYEQIKAAIKEESEGKLKGIL	QIKAAIKEESEGKLKGILGYTEDDVVSTDF	K	A	A	L	K	G	2	0	0	0	0	0	3	1	0	1	1	3	0	0	0	1	0	0	0	0	0	0	12		1301.72	A0A3Q7K878;A0A1S2YBD0	A0A1S2YBD0	265	276	no	no	3	0.003141	116.54					1
AAKDIGDVN	RKDFKEDRAEAAAKLAAKDIGDVNRANERE	EAAAKLAAKDIGDVNRANEREEGYNLNSEI	L	A	A	V	N	R	2	0	1	2	0	0	0	1	0	1	0	1	0	0	0	0	0	0	0	1	0	0	9		901.451	A0A1S3E2A8	A0A1S3E2A8	19	27	yes	yes	2	0.059647	77.318
AAKDIGDVNR	RKDFKEDRAEAAAKLAAKDIGDVNRANERE	AAAKLAAKDIGDVNRANEREEGYNLNSEIQ	L	A	A	N	R	A	2	1	1	2	0	0	0	1	0	1	0	1	0	0	0	0	0	0	0	1	0	0	10		1057.55	A0A1S3E2A8	A0A1S3E2A8	19	28	yes	yes	2;3	0.00263	140.78
AAKDIGDVNRANEREEGYN	RKDFKEDRAEAAAKLAAKDIGDVNRANERE	IGDVNRANEREEGYNLNSEIQFKQARAEAA	L	A	A	Y	N	L	3	2	3	2	0	0	3	2	0	1	0	1	0	0	0	0	0	0	1	1	0	0	19		2119.99	A0A1S3E2A8	A0A1S3E2A8	19	37	yes	yes	3	0.011864	79.805
AAKDLEDVNR	EIQFKQARAEAASKLAAKDLEDVNRAKERT	AASKLAAKDLEDVNRAKERTLNASSETGYY	L	A	A	N	R	A	2	1	1	2	0	0	1	0	0	0	1	1	0	0	0	0	0	0	0	1	0	0	10		1129.57	A0A1S3E2A8	A0A1S3E2A8	56	65	yes	yes	2;3	0.0018063	144.65
AAKDLEDVNRAK	EIQFKQARAEAASKLAAKDLEDVNRAKERT	SKLAAKDLEDVNRAKERTLNASSETGYYQE	L	A	A	A	K	E	3	1	1	2	0	0	1	0	0	0	1	2	0	0	0	0	0	0	0	1	0	0	12		1328.7	A0A1S3E2A8	A0A1S3E2A8	56	67	yes	yes	2;4	0.0048612	94.191	1	1
AAKDLEDVNRAKE	EIQFKQARAEAASKLAAKDLEDVNRAKERT	KLAAKDLEDVNRAKERTLNASSETGYYQEE	L	A	A	K	E	R	3	1	1	2	0	0	2	0	0	0	1	2	0	0	0	0	0	0	0	1	0	0	13		1457.75	A0A1S3E2A8	A0A1S3E2A8	56	68	yes	yes	3	0.048852	68.809
AAKDLEDVNRAKERT	EIQFKQARAEAASKLAAKDLEDVNRAKERT	AAKDLEDVNRAKERTLNASSETGYYQEEKP	L	A	A	R	T	L	3	2	1	2	0	0	2	0	0	0	1	2	0	0	0	0	1	0	0	1	0	0	15		1714.9	A0A1S3E2A8	A0A1S3E2A8	56	70	yes	yes	3;4;5	0.0046154	96.163
AAKDLEDVNRAKERTL	EIQFKQARAEAASKLAAKDLEDVNRAKERT	AKDLEDVNRAKERTLNASSETGYYQEEKPG	L	A	A	T	L	N	3	2	1	2	0	0	2	0	0	0	2	2	0	0	0	0	1	0	0	1	0	0	16		1827.98	A0A1S3E2A8	A0A1S3E2A8	56	71	yes	yes	4	0.040557	68.257
AAKDLEDVNRAKERTLN	EIQFKQARAEAASKLAAKDLEDVNRAKERT	KDLEDVNRAKERTLNASSETGYYQEEKPGV	L	A	A	L	N	A	3	2	2	2	0	0	2	0	0	0	2	2	0	0	0	0	1	0	0	1	0	0	17		1942.02	A0A1S3E2A8	A0A1S3E2A8	56	72	yes	yes	4	0.00044816	123.97				1	1
AAKEKAQQAAQTAKD	EKTNQMIGNIEDKAQAAKEKAQQAAQTAKD	AAKEKAQQAAQTAKDKTSQTAQAAKEKTQQ	Q	A	A	K	D	K	6	0	0	1	0	3	1	0	0	0	0	3	0	0	0	0	1	0	0	0	0	0	15		1557.81	A0A1S2YMC6;O49816;A0A1S2X8N5;O49817	O49817	34	48	no	no	3	0.0014801	112.34
AAKHKSEHVKDKLG	EKASNIADAGKDTFEAAKHKSEHVKDKLGE	EAAKHKSEHVKDKLGEQRQRDAEL______	E	A	A	L	G	E	2	0	0	1	0	0	1	1	2	0	1	4	0	0	0	1	0	0	0	1	0	0	14		1546.86	A0A1S2YPX2	A0A1S2YPX2	402	415	yes	yes	4	0.015191	82.651							1
AAKHKSEHVKDKLGEQR	EKASNIADAGKDTFEAAKHKSEHVKDKLGE	KHKSEHVKDKLGEQRQRDAEL_________	E	A	A	Q	R	Q	2	1	0	1	0	1	2	1	2	0	1	4	0	0	0	1	0	0	0	1	0	0	17		1960.06	A0A1S2YPX2	A0A1S2YPX2	402	418	yes	yes	4;5	0.00043692	124.18
AAKHKSEHVKDKLGEQRQRDAEL	EKASNIADAGKDTFEAAKHKSEHVKDKLGE	VKDKLGEQRQRDAEL_______________	E	A	A	E	L	-	3	2	0	2	0	2	3	1	2	0	2	4	0	0	0	1	0	0	0	1	0	0	23		2672.41	A0A1S2YPX2	A0A1S2YPX2	402	424	yes	yes	5	0.00059836	105.16
AAKQIRNELAK	RKYTEVRPALENMVAAAKQIRNELAK____	NMVAAAKQIRNELAK_______________	A	A	A	A	K	-	3	1	1	0	0	1	1	0	0	1	1	2	0	0	0	0	0	0	0	0	0	0	11		1240.73	C3TS12	C3TS12	753	763	yes	yes	3;4	0.0051244	113.69						1	1
AAKSVDVVKGLA	VEGAARYAAPKAAELAAKSVDVVKGLAASA	AELAAKSVDVVKGLAASAGESAKEFTARKK	L	A	A	L	A	A	3	0	0	1	0	0	0	1	0	0	1	2	0	0	0	1	0	0	0	3	0	0	12		1156.68	A0A1S2XET4	A0A1S2XET4	403	414	yes	yes	2	0.014699	112.94					1
AALAEWTGQRTVPN	KVIELDTESDGGEIQAALAEWTGQRTVPNV	QAALAEWTGQRTVPNVFIGGKHIGGCDSVL	Q	A	A	P	N	V	3	1	1	0	0	1	1	1	0	0	1	0	0	0	1	0	2	1	0	1	0	0	14		1512.77	A0A1S2YBK7	A0A1S2YBK7	72	85	yes	yes	2	0.00078633	122.7
AAMENGVLTVTVPKE	RRFRLPENAKMEQVKAAMENGVLTVTVPKE	AAMENGVLTVTVPKEEIKKPDVKSIEISG_	K	A	A	K	E	E	2	0	1	0	0	0	2	1	0	0	1	1	1	0	1	0	2	0	0	3	0	0	15		1557.81	A0A1S2XNB4;A0A1S2YHY8;A0A1S2YII3;A0A1S2YIQ3;A0A1S2Z7Q6	A0A1S2YHY8	132	146	no	no	2	0.0075595	86.288					1
AANGDIVAAIM	TQAGVPRSRAVKALKAANGDIVAAIMELTN	KALKAANGDIVAAIMELTN___________	K	A	A	I	M	E	4	0	1	1	0	0	0	1	0	2	0	0	1	0	0	0	0	0	0	1	0	0	11		1044.53	A0A1S2XRB1	A0A1S2XRB1	189	199	yes	yes	2	0.0048736	114.5				1	1	1	1
AANGNGNVAIENGSVRNGPGKIQ	______________________________	AIENGSVRNGPGKIQTQKSHNGICHDDSGP	M	A	A	I	Q	T	3	1	5	0	0	1	1	5	0	2	0	1	0	0	1	1	0	0	0	2	0	0	23		2236.13	A0A1S2YZV4	A0A1S2YZV4	2	24	yes	yes	3	0.00073106	102.45							1
AANVVEGAARY	AAHYSTQLTVDGTKAAANVVEGAARYAAPK	GTKAAANVVEGAARYAAPKAAELAAKSVDV	A	A	A	R	Y	A	4	1	1	0	0	0	1	1	0	0	0	0	0	0	0	0	0	0	1	2	0	0	11		1119.57	A0A1S2XET4	A0A1S2XET4	384	394	yes	yes	2	0.022458	84.213					1
AANVVEGAARYA	AAHYSTQLTVDGTKAAANVVEGAARYAAPK	TKAAANVVEGAARYAAPKAAELAAKSVDVV	A	A	A	Y	A	A	5	1	1	0	0	0	1	1	0	0	0	0	0	0	0	0	0	0	1	2	0	0	12		1190.6	A0A1S2XET4	A0A1S2XET4	384	395	yes	yes	2	0.0006268	142.43				1		1
AAPGGGSSLGYLFGGPGDGK	NTGNFITDRPSTKVHAAPGGGSSLGYLFGG	GSSLGYLFGGPGDGK_______________	H	A	A	G	K	-	2	0	0	1	0	0	0	8	0	0	2	1	0	1	2	2	0	0	1	0	0	0	20		1763.85	A0A1S2XKW4	A0A1S2XKW4	84	103	yes	yes	2	0.0007389	111.74				1	1	1	1
AAPKAAELAAK	GTKAAANVVEGAARYAAPKAAELAAKSVDV	AARYAAPKAAELAAKSVDVVKGLAASAGES	Y	A	A	A	K	S	6	0	0	0	0	0	1	0	0	0	1	2	0	0	1	0	0	0	0	0	0	0	11		1039.6	A0A1S2XET4	A0A1S2XET4	395	405	yes	yes	3	0.041719	72.152
AAPKAAELAAKS	GTKAAANVVEGAARYAAPKAAELAAKSVDV	ARYAAPKAAELAAKSVDVVKGLAASAGESA	Y	A	A	K	S	V	6	0	0	0	0	0	1	0	0	0	1	2	0	0	1	1	0	0	0	0	0	0	12		1126.63	A0A1S2XET4	A0A1S2XET4	395	406	yes	yes	2;3	0.010249	98.156				2	1	2
AAPKAAELAAKSVDVVKG	GTKAAANVVEGAARYAAPKAAELAAKSVDV	KAAELAAKSVDVVKGLAASAGESAKEFTAR	Y	A	A	K	G	L	6	0	0	1	0	0	1	1	0	0	1	3	0	0	1	1	0	0	0	3	0	0	18		1723.98	A0A1S2XET4	A0A1S2XET4	395	412	yes	yes	3;4	0.017209	76.176
AAPKAAELAAKSVDVVKGLA	GTKAAANVVEGAARYAAPKAAELAAKSVDV	AELAAKSVDVVKGLAASAGESAKEFTARKK	Y	A	A	L	A	A	7	0	0	1	0	0	1	1	0	0	2	3	0	0	1	1	0	0	0	3	0	0	20		1908.1	A0A1S2XET4	A0A1S2XET4	395	414	yes	yes	3	0.00025294	123.83				1	1	1
AAQKTKDYASETAK	YASDTSHKTKDCASDAAQKTKDYASETAKK	DAAQKTKDYASETAKKSKETAQRANDHAHD	D	A	A	A	K	K	4	0	0	1	0	1	1	0	0	0	0	3	0	0	0	1	2	0	1	0	0	0	14		1510.76	A0A1S2YPX2	A0A1S2YPX2	111	124	yes	yes	3	0.0099544	99.481
AAQKTKDYASETAKKSKE	YASDTSHKTKDCASDAAQKTKDYASETAKK	KTKDYASETAKKSKETAQRANDHAHDTAEK	D	A	A	K	E	T	4	0	0	1	0	1	2	0	0	0	0	5	0	0	0	2	2	0	1	0	0	0	18		1983.03	A0A1S2YPX2	A0A1S2YPX2	111	128	yes	yes	4	0.0042728	92.307
AAQQEVEQPKDEL	IEKSRDKPAAAAAAAAAQQEVEQPKDEL__	AAAAQQEVEQPKDEL_______________	A	A	A	E	L	-	2	0	0	1	0	3	3	0	0	0	1	1	0	0	1	0	0	0	0	1	0	0	13		1483.72	A0A1S2YBR2	A0A1S2YBR2	527	539	yes	yes	2	0.0001801	183.03				1	1	1
AARLNESVNNV	DATATPGGVAASVAAAARLNESVNNVM___	SVAAAARLNESVNNVM______________	A	A	A	N	V	M	2	1	3	0	0	0	1	0	0	0	1	0	0	0	0	1	0	0	0	2	0	0	11		1185.61	A0A1S2XYX3	A0A1S2XYX3	249	259	yes	yes	2	0.012567	116.05					1	1	1
AARLNESVNNVM	DATATPGGVAASVAAAARLNESVNNVM___	VAAAARLNESVNNVM_______________	A	A	A	V	M	-	2	1	3	0	0	0	1	0	0	0	1	0	1	0	0	1	0	0	0	2	0	0	12		1316.65	A0A1S2XYX3	A0A1S2XYX3	249	260	yes	yes	2	0.00057347	147.2				2	2	2	2
AARLNQNNNN	YLTTHPGGVSASVAAAARLNQNNNN_____	ASVAAAARLNQNNNN_______________	A	A	A	N	N	-	2	1	5	0	0	1	0	0	0	0	1	0	0	0	0	0	0	0	0	0	0	0	10		1127.54	A0A1S2XWZ2;A0A1S2XY68	A0A1S2XWZ2	254	263	yes	no	2	0.0095678	108.09					1	1
AASKLAAKDLEDVN	YNLNSEIQFKQARAEAASKLAAKDLEDVNR	EAASKLAAKDLEDVNRAKERTLNASSETGY	E	A	A	V	N	R	4	0	1	2	0	0	1	0	0	0	2	2	0	0	0	1	0	0	0	1	0	0	14		1443.76	A0A1S3E2A8	A0A1S3E2A8	51	64	yes	yes	3	0.035111	69.92
AASKLAAKDLEDVNRAKERT	YNLNSEIQFKQARAEAASKLAAKDLEDVNR	AAKDLEDVNRAKERTLNASSETGYYQEEKP	E	A	A	R	T	L	5	2	1	2	0	0	2	0	0	0	2	3	0	0	0	1	1	0	0	1	0	0	20		2185.18	A0A1S3E2A8	A0A1S3E2A8	51	70	yes	yes	5	0.0036501	92.492
AATKDRGEERFGG	GSNFDSLSDRNNKQNAATKDRGEERFGGVR	QNAATKDRGEERFGGVRDVGNFEVESKGNN	N	A	A	G	G	V	2	2	0	1	0	0	2	3	0	0	0	1	0	1	0	0	1	0	0	0	0	0	13		1392.67	A0A1S2XET4	A0A1S2XET4	96	108	yes	yes	3	0.032121	75.479
AATKDRGEERFGGVR	GSNFDSLSDRNNKQNAATKDRGEERFGGVR	AATKDRGEERFGGVRDVGNFEVESKGNNNN	N	A	A	V	R	D	2	3	0	1	0	0	2	3	0	0	0	1	0	1	0	0	1	0	0	1	0	0	15		1647.84	A0A1S2XET4	A0A1S2XET4	96	110	yes	yes	4	0.0021355	87.498	1	1	1			1
AATKDRGEERFGGVRD	GSNFDSLSDRNNKQNAATKDRGEERFGGVR	ATKDRGEERFGGVRDVGNFEVESKGNNNNK	N	A	A	R	D	V	2	3	0	2	0	0	2	3	0	0	0	1	0	1	0	0	1	0	0	1	0	0	16		1762.87	A0A1S2XET4	A0A1S2XET4	96	111	yes	yes	4	0.020304	75.961
AATKDRGEERFGGVRDVGN	GSNFDSLSDRNNKQNAATKDRGEERFGGVR	DRGEERFGGVRDVGNFEVESKGNNNNKSLG	N	A	A	G	N	F	2	3	1	2	0	0	2	4	0	0	0	1	0	1	0	0	1	0	0	2	0	0	19		2033	A0A1S2XET4	A0A1S2XET4	96	114	yes	yes	4	0.015503	76.051			1
AATLNQNSNKW	NMRTTPGGVAASLAAAATLNQNSNKW____	SLAAAATLNQNSNKW_______________	A	A	A	K	W	-	2	0	3	0	0	1	0	0	0	0	1	1	0	0	0	1	1	1	0	0	0	0	11		1245.61	A0A1S2XXH2	A0A1S2XXH2	253	263	yes	yes	2	0.00098427	201.58				1	1	1	1
AATTTTGSTTTTAAA	GQDIQSKAQDAKRTSAATTTTGSTTTTAAA	AATTTTGSTTTTAAA_______________	S	A	A	A	A	-	5	0	0	0	0	0	0	1	0	0	0	0	0	0	0	1	8	0	0	0	0	0	15		1325.63	A0A1S2XSP2	A0A1S2XSP2	189	203	yes	yes	2	0.036355	93.649					1
AAVAEVPIETPEA	EEKENKPVEPVEAPPAAVAEVPIETPEA__	PPAAVAEVPIETPEA_______________	P	A	A	E	A	-	4	0	0	0	0	0	3	0	0	1	0	0	0	0	2	0	1	0	0	2	0	0	13		1295.66	O65742	O65742	155	167	yes	yes	2	0.0017338	119.86				1	1	1
AAVKQSTTEGQM	MTQAELDKQAAREHNAAVKQSTTEGQMGHT	EHNAAVKQSTTEGQMGHTTGAHPMSALPGH	N	A	A	Q	M	G	2	0	0	0	0	2	1	1	0	0	0	1	1	0	0	1	2	0	0	1	0	0	12		1249.6	E7BSD7	E7BSD7	74	85	yes	yes	2	0.033584	76.943
AAVKQSTTEGQMGHTTGAHPM	MTQAELDKQAAREHNAAVKQSTTEGQMGHT	TTEGQMGHTTGAHPMSALPGHGTGHPMGHT	N	A	A	P	M	S	3	0	0	0	0	2	1	3	2	0	0	1	2	0	1	1	4	0	0	1	0	0	21		2138.98	E7BSD7	E7BSD7	74	94	yes	yes	4	0.031054	69.188
AAVKQSTTEGQMGHTTGAHPMS	MTQAELDKQAAREHNAAVKQSTTEGQMGHT	TEGQMGHTTGAHPMSALPGHGTGHPMGHTT	N	A	A	M	S	A	3	0	0	0	0	2	1	3	2	0	0	1	2	0	1	2	4	0	0	1	0	0	22		2226.02	E7BSD7	E7BSD7	74	95	yes	yes	3;4	1.4056e-07	145.52				1	1	2
AAVNFGQYPYGGF	VEVCTIIIWTASALHAAVNFGQYPYGGFIL	LHAAVNFGQYPYGGFILNRPTLSRRLLPEQ	H	A	A	G	F	I	2	0	1	0	0	1	0	3	0	0	0	0	0	2	1	0	0	0	2	1	0	0	13		1389.64	A0A3Q7YAD4	A0A3Q7YAD4	712	724	yes	yes	2	0.022005	82.241
AAYIGTPGKGILA	MSNFKSKYHDELIANAAYIGTPGKGILAAD	ANAAYIGTPGKGILAADESTGTIGKRLASI	N	A	A	L	A	A	3	0	0	0	0	0	0	3	0	2	1	1	0	0	1	0	1	0	1	0	0	0	13		1230.7	O65735;A0A1S2X8C7;Q9SXU3	O65735	16	28	yes	no	2	0.061985	61.65
AAYKSKDYAGDAAQKTKEASD	YAGDAAEKSKEYATDAAYKSKDYAGDAAQK	DYAGDAAQKTKEASDYASDTTKKTTNYATD	D	A	A	S	D	Y	6	0	0	3	0	1	1	1	0	0	0	4	0	0	0	2	1	0	2	0	0	0	21		2217.05	A0A1S2YPX2	A0A1S2YPX2	330	350	yes	yes	4	0.0087227	82.859
ADAAQKAKEYA	REYTGSAAQKAKDLAADAAQKAKEYATGAA	KDLAADAAQKAKEYATGAAYKSKDYAGDAA	A	A	D	Y	A	T	5	0	0	1	0	1	1	0	0	0	0	2	0	0	0	0	0	0	1	0	0	0	11		1164.58	A0A1S2YPX2	A0A1S2YPX2	215	225	yes	yes	2;3	0.0016388	148.56					2	1	1
ADAAQKAKEYATGAAYK	REYTGSAAQKAKDLAADAAQKAKEYATGAA	AAQKAKEYATGAAYKSKDYAGDAAEKTKEY	A	A	D	Y	K	S	7	0	0	1	0	1	1	1	0	0	0	3	0	0	0	0	1	0	2	0	0	0	17		1755.88	A0A1S2YPX2	A0A1S2YPX2	215	231	yes	yes	3;4	0.0088764	83.751							1
ADAEDIQPLVVDNGTGMVK	______________________________	DIQPLVVDNGTGMVKAGFAGDDAPRAVFPS	M	A	D	V	K	A	2	0	1	3	0	1	1	2	0	1	1	1	1	0	1	0	1	0	0	3	0	0	19		1970.96	A0A1S2X9D4	A0A1S2X9D4	2	20	yes	yes	2	5.0716e-09	154.1	1	1	1
ADDAAEDTRDFAGEA	TKHHAGDASERTGQYADDAAEDTRDFAGEA	ADDAAEDTRDFAGEAIHKAREYTGSAAQKA	Y	A	D	E	A	I	5	1	0	4	0	0	2	1	0	0	0	0	0	1	0	0	1	0	0	0	0	0	15		1552.63	A0A1S2YPX2	A0A1S2YPX2	181	195	yes	yes	2	7.7694e-07	185.25	1	1	1
ADDAAEDTRDFAGEAIH	TKHHAGDASERTGQYADDAAEDTRDFAGEA	DAAEDTRDFAGEAIHKAREYTGSAAQKAKD	Y	A	D	I	H	K	5	1	0	4	0	0	2	1	1	1	0	0	0	1	0	0	1	0	0	0	0	0	17		1802.77	A0A1S2YPX2	A0A1S2YPX2	181	197	yes	yes	3	0.0016051	109.35	1	1	1
ADDVPTWLK	VQNTDGKKFFKPNLEADDVPTWLKAYKEGT	FKPNLEADDVPTWLKAYKEGTLAPFVKSEP	E	A	D	L	K	A	1	0	0	2	0	0	0	0	0	0	1	1	0	0	1	0	1	1	0	1	0	0	9		1043.53	A0A1S2YBR2	A0A1S2YBR2	379	387	yes	yes	2	0.033929	90.657				1			1
ADEKLGHGS	______________________________	______________________________	M	A	D	G	S	N	1	0	0	1	0	0	1	2	1	0	1	1	0	0	0	1	0	0	0	0	0	0	9		912.43	A0A1S2Y5V0	A0A1S2Y5V0	2	10	yes	yes	2	0.012506	117.89			1
ADEKLGHGSNPPQE	______________________________	MADEKLGHGSNPPQEQPHEPLPKTYNQLLG	M	A	D	Q	E	Q	1	0	1	1	0	1	2	2	1	0	1	1	0	0	2	1	0	0	0	0	0	0	14		1477.68	A0A1S2Y5V0	A0A1S2Y5V0	2	15	yes	yes	2	6.8912e-05	167.3					1
ADEKLGHGSNPPQEQPHE	______________________________	KLGHGSNPPQEQPHEPLPKTYNQLLGTNNP	M	A	D	H	E	P	1	0	1	1	0	2	3	2	2	0	1	1	0	0	3	1	0	0	0	0	0	0	18		1968.89	A0A1S2Y5V0	A0A1S2Y5V0	2	19	yes	yes	3	6.2581e-05	130.95
ADEKLGHGSNPPQEQPHEPLPKT	______________________________	SNPPQEQPHEPLPKTYNQLLGTNNPTKKSW	M	A	D	K	T	Y	1	0	1	1	0	2	3	2	2	0	2	2	0	0	5	1	1	0	0	0	0	0	23		2505.22	A0A1S2Y5V0	A0A1S2Y5V0	2	24	yes	yes	4	0.00049832	107.21					1
ADEKLGHGSNPPQEQPHEPLPKTY	______________________________	NPPQEQPHEPLPKTYNQLLGTNNPTKKSWP	M	A	D	T	Y	N	1	0	1	1	0	2	3	2	2	0	2	2	0	0	5	1	1	0	1	0	0	0	24		2668.29	A0A1S2Y5V0	A0A1S2Y5V0	2	25	yes	yes	4	5.6881e-22	179.5				1	1	1	1
ADEKLGHGSNPPQEQPHEPLPKTYN	______________________________	PPQEQPHEPLPKTYNQLLGTNNPTKKSWPE	M	A	D	Y	N	Q	1	0	2	1	0	2	3	2	2	0	2	2	0	0	5	1	1	0	1	0	0	0	25		2782.33	A0A1S2Y5V0	A0A1S2Y5V0	2	26	yes	yes	4	1.2555e-05	127.16				1	1		1
ADESTGTIGKR	ANAAYIGTPGKGILAADESTGTIGKRLASI	GILAADESTGTIGKRLASINVENVETNRRA	A	A	D	K	R	L	1	1	0	1	0	0	1	2	0	1	0	1	0	0	0	1	2	0	0	0	0	0	11		1133.57	O65735;A0A1S2X8C7;Q9SXU3;A0A1S3E372;A0A1S2XMC3;A0A1S2Y0Y5;A0A3Q7X7M0	O65735	29	39	yes	no	2;3	0.0037625	118.71					2	1	1
ADESTGTIGKRL	ANAAYIGTPGKGILAADESTGTIGKRLASI	ILAADESTGTIGKRLASINVENVETNRRAL	A	A	D	R	L	A	1	1	0	1	0	0	1	2	0	1	1	1	0	0	0	1	2	0	0	0	0	0	12		1246.65	O65735;A0A1S2X8C7;Q9SXU3;A0A1S3E372;A0A1S2XMC3	O65735	29	40	yes	no	3	0.019025	86.313					1		1
ADESTGTIGKRLA	ANAAYIGTPGKGILAADESTGTIGKRLASI	LAADESTGTIGKRLASINVENVETNRRALR	A	A	D	L	A	S	2	1	0	1	0	0	1	2	0	1	1	1	0	0	0	1	2	0	0	0	0	0	13		1317.69	O65735;A0A1S2X8C7;Q9SXU3;A0A1S3E372;A0A1S2XMC3	O65735	29	41	yes	no	2;3	0.0040022	112.13				1	1
ADGGVSVTDETDDSGNKVIS	ERDGIVGHDDVSEVAADGGVSVTDETDDSG	SVTDETDDSGNKVISESIGGQVVGQFSQKG	A	A	D	I	S	E	1	0	1	4	0	0	1	3	0	1	0	1	0	0	0	3	2	0	0	3	0	0	20		1964.88	A0A1S2XWZ2;A0A1S2XY68	A0A1S2XWZ2	81	100	yes	no	2	0.00013555	127.76	1	1	1
ADGPVDKDAIKKPTH	QLEKQRKAPASESQSADGPVDKDAIKKPTH	ADGPVDKDAIKKPTHNPPPSGDRDIDITGQ	S	A	D	T	H	N	2	0	0	3	0	0	0	1	1	1	0	3	0	0	2	0	1	0	0	1	0	0	15		1590.84	A0A1S2Y859	A0A1S2Y859	54	68	yes	yes	2;4	5.8526e-07	178.07	2	1	2
ADGRYNDPFNDGAGSQGTFFGRN	PIGVRSNPVDFPYRTADGRYNDPFNDGAGS	FNDGAGSQGTFFGRNVLPVDQKKKLLKPDP	T	A	D	R	N	V	2	2	3	3	0	1	0	5	0	0	0	0	0	3	1	1	1	0	1	0	0	0	23		2462.06	A0A1S2XH76	A0A1S2XH76	98	120	yes	yes	3	0.0043369	85.805					1	1
ADILDYPDSYK	SRAYVRDSKAMASTYADILDYPDSYKFVVD	ASTYADILDYPDSYKFVVDMPGLKSEQIKV	Y	A	D	Y	K	F	1	0	0	3	0	0	0	0	0	1	1	1	0	0	1	1	0	0	2	0	0	0	11		1298.6	A0A1S2Y9D7	A0A1S2Y9D7	52	62	yes	yes	2	0.0062225	110.14			1	1
ADILDYPDSYKF	SRAYVRDSKAMASTYADILDYPDSYKFVVD	STYADILDYPDSYKFVVDMPGLKSEQIKVT	Y	A	D	K	F	V	1	0	0	3	0	0	0	0	0	1	1	1	0	1	1	1	0	0	2	0	0	0	12		1445.67	A0A1S2Y9D7	A0A1S2Y9D7	52	63	yes	yes	2	0.0016149	125.48				1	1	1
ADILDYPDSYKFV	SRAYVRDSKAMASTYADILDYPDSYKFVVD	TYADILDYPDSYKFVVDMPGLKSEQIKVTM	Y	A	D	F	V	V	1	0	0	3	0	0	0	0	0	1	1	1	0	1	1	1	0	0	2	1	0	0	13		1544.74	A0A1S2Y9D7	A0A1S2Y9D7	52	64	yes	yes	2	0.017347	85.355					1
ADLYNPRAGR	ICSARIRENIIRPARADLYNPRAGRISTVN	IRPARADLYNPRAGRISTVNSLTLPILSYL	R	A	D	G	R	I	2	2	1	1	0	0	0	1	0	0	1	0	0	0	1	0	0	0	1	0	0	0	10		1131.58	A0A1S2XVG1	A0A1S2XVG1	373	382	yes	yes	3	0.018322	81.338				1	1	1
ADLYNPRAGRIS	ICSARIRENIIRPARADLYNPRAGRISTVN	PARADLYNPRAGRISTVNSLTLPILSYLRL	R	A	D	I	S	T	2	2	1	1	0	0	0	1	0	1	1	0	0	0	1	1	0	0	1	0	0	0	12		1331.69	A0A1S2XVG1	A0A1S2XVG1	373	384	yes	yes	3	0.020372	85.288						1
ADPDDLGKGGHEL	LTGPNSIIGRAVVVHADPDDLGKGGHELSK	VHADPDDLGKGGHELSKTTGNAGGRVACGI	H	A	D	E	L	S	1	0	0	3	0	0	1	3	1	0	2	1	0	0	1	0	0	0	0	0	0	0	13		1322.61	Q9ZNQ4	Q9ZNQ4	120	132	yes	yes	2;3	0.037614	71.558
ADPDDLGKGGHELSK	LTGPNSIIGRAVVVHADPDDLGKGGHELSK	ADPDDLGKGGHELSKTTGNAGGRVACGIIG	H	A	D	S	K	T	1	0	0	3	0	0	1	3	1	0	2	2	0	0	1	1	0	0	0	0	0	0	15		1537.74	Q9ZNQ4	Q9ZNQ4	120	134	yes	yes	2;3;4	4.7572e-06	173.72	3	2	2	2	2	2	1
ADPDDLGKGGHELSKTTGNAGGR	LTGPNSIIGRAVVVHADPDDLGKGGHELSK	GGHELSKTTGNAGGRVACGIIGLQG_____	H	A	D	G	R	V	2	1	1	3	0	0	1	6	1	0	2	2	0	0	1	1	2	0	0	0	0	0	23		2252.08	Q9ZNQ4	Q9ZNQ4	120	142	yes	yes	4;5	2.1784e-07	139.83	2	2	1
ADPDDLGKGGHELSKTTGNAGGRVA	LTGPNSIIGRAVVVHADPDDLGKGGHELSK	HELSKTTGNAGGRVACGIIGLQG_______	H	A	D	V	A	C	3	1	1	3	0	0	1	6	1	0	2	2	0	0	1	1	2	0	0	1	0	0	25		2422.18	Q9ZNQ4	Q9ZNQ4	120	144	yes	yes	3;4;5	3.8129e-22	184.02	1	2	2	2	3	3	2
ADQDPIKY	______________________________	EQPRRHQADQDPIKYGDVLPVSGDLAQKPI	Q	A	D	K	Y	G	1	0	0	2	0	1	0	0	0	1	0	1	0	0	1	0	0	0	1	0	0	0	8		948.455	A0A1S2XYX3	A0A1S2XYX3	11	18	yes	yes	2	0.018226	138.54					1
ADQLTDDQIAEFKEA	______________________________	ADQLTDDQIAEFKEAFSLFDKDGDGCITTK	M	A	D	E	A	F	3	0	0	3	0	2	2	0	0	1	1	1	0	1	0	0	1	0	0	0	0	0	15		1692.78	Q7DLT8	Q7DLT8	2	16	yes	yes	2	0.0055553	93.011	1		1
ADSPHYQLSTKPTQVLK	______________________________	SPHYQLSTKPTQVLKAATAVISGGSLLILS	M	A	D	L	K	A	1	0	0	1	0	2	0	0	1	0	2	2	0	0	2	2	2	0	1	1	0	0	17		1912.01	A0A1S3E2N7	A0A1S3E2N7	2	18	yes	yes	3	0.0023189	97.095
ADTKAVTIR	______________________________	______________________________	M	A	D	I	R	T	2	1	0	1	0	0	0	0	0	1	0	1	0	0	0	0	2	0	0	1	0	0	9		973.556	A0A1S2XUE6	A0A1S2XUE6	2	10	yes	yes	2	0.0056539	133.57				1	1	1
ADTKAVTIRTR	______________________________	______________________________	M	A	D	T	R	K	2	2	0	1	0	0	0	0	0	1	0	1	0	0	0	0	3	0	0	1	0	0	11		1230.7	A0A1S2XUE6	A0A1S2XUE6	2	12	yes	yes	3	0.011229	83.397				1			1
ADVTPRTAEN	TVGGTAAGRIVFELFADVTPRTAENFRALC	VFELFADVTPRTAENFRALCTGEKGVGRSG	F	A	D	E	N	F	2	1	1	1	0	0	1	0	0	0	0	0	0	0	1	0	2	0	0	1	0	0	10		1072.51	A0A3Q7K7A2	A0A3Q7K7A2	26	35	yes	yes	2	0.029371	83.783
ADVVALKN	RKYRLENNILGGIEKADVVALKNYLDAQYY	ILGGIEKADVVALKNYLDAQYYGEITIGTP	K	A	D	K	N	Y	2	0	1	1	0	0	0	0	0	0	1	1	0	0	0	0	0	0	0	2	0	0	8		828.471	A0A060A425	A0A060A425	71	78	yes	yes	2	0.02523	124.59
ADYWKQHD	SSRIEIPEPEMISPMADYWKQHDKGFVIDF	PEMISPMADYWKQHDKGFVIDFEETEMKKR	M	A	D	H	D	K	1	0	0	2	0	1	0	0	1	0	0	1	0	0	0	0	0	1	1	0	0	0	8		1061.46	A0A1S2XCR9	A0A1S2XCR9	224	231	yes	yes	2	0.024323	125.5
AEAASKLAAKDLEDVNRAKERTLN	EGYNLNSEIQFKQARAEAASKLAAKDLEDV	KDLEDVNRAKERTLNASSETGYYQEEKPGV	R	A	E	L	N	A	6	2	2	2	0	0	3	0	0	0	3	3	0	0	0	1	1	0	0	1	0	0	24		2612.39	A0A1S3E2A8	A0A1S3E2A8	49	72	yes	yes	5	0.026337	70.917					1
AEEEGIDIDESKFK	RKGGLSTMDKSGEERAEEEGIDIDESKFKT	RAEEEGIDIDESKFKTGSGRNQNK______	R	A	E	F	K	T	1	0	0	2	0	0	4	1	0	2	0	2	0	1	0	1	0	0	0	0	0	0	14		1608.75	A0A1S2YLS1	A0A1S2YLS1	76	89	yes	yes	2;3	1.3971e-22	257.92	2	2	2
AEEEGIDIDESKFKTGSGRN	RKGGLSTMDKSGEERAEEEGIDIDESKFKT	IDIDESKFKTGSGRNQNK____________	R	A	E	R	N	Q	1	1	1	2	0	0	4	3	0	2	0	2	0	1	0	2	1	0	0	0	0	0	20		2181.02	A0A1S2YLS1	A0A1S2YLS1	76	95	yes	yes	3;4	6.5205e-05	130.11	1	2	1
AEENHNKYEETNTTFDSDHS	______________________________	NKYEETNTTFDSDHSDIKDRGVFDFLGGKK	M	A	E	H	S	D	1	0	3	2	0	0	4	0	2	0	0	1	0	1	0	2	3	0	1	0	0	0	20		2366.95	A0A1S2Y7V6	A0A1S2Y7V6	2	21	yes	yes	3	7.2278e-19	212.76					1	1	1
AEENHNKYEETNTTFDSDHSDIK	______________________________	EETNTTFDSDHSDIKDRGVFDFLGGKKKDE	M	A	E	I	K	D	1	0	3	3	0	0	4	0	2	1	0	2	0	1	0	2	3	0	1	0	0	0	23		2723.16	A0A1S2Y7V6	A0A1S2Y7V6	2	24	yes	yes	4	2.8e-07	137.72							1
AEEVDRLL	SQIQRPVKEVAFPGSAEEVDRLLKNQRQSH	EVAFPGSAEEVDRLLKNQRQSHFANAQPQQ	S	A	E	L	L	K	1	1	0	1	0	0	2	0	0	0	2	0	0	0	0	0	0	0	0	1	0	0	8		943.497	A0A1S2XQ88;A0A1S2XQR4;Q304D4	A0A1S2XQR4	414	421	no	no	2	0.041582	107.66
AEEVDRLLK	SQIQRPVKEVAFPGSAEEVDRLLKNQRQSH	VAFPGSAEEVDRLLKNQRQSHFANAQPQQK	S	A	E	L	K	N	1	1	0	1	0	0	2	0	0	0	2	1	0	0	0	0	0	0	0	1	0	0	9		1071.59	A0A1S2XQ88;A0A1S2XQR4;Q304D4	A0A1S2XQR4	414	422	no	no	2;3	0.0063864	144.09	1	1	1
AEEVDRLLKN	SQIQRPVKEVAFPGSAEEVDRLLKNQRQSH	AFPGSAEEVDRLLKNQRQSHFANAQPQQKD	S	A	E	K	N	Q	1	1	1	1	0	0	2	0	0	0	2	1	0	0	0	0	0	0	0	1	0	0	10		1185.64	A0A1S2XQ88;A0A1S2XQR4;Q304D4	A0A1S2XQR4	414	423	no	no	2	0.0056638	132.01	1
AEEVDRLLKNQ	SQIQRPVKEVAFPGSAEEVDRLLKNQRQSH	FPGSAEEVDRLLKNQRQSHFANAQPQQKDE	S	A	E	N	Q	R	1	1	1	1	0	1	2	0	0	0	2	1	0	0	0	0	0	0	0	1	0	0	11		1313.69	A0A1S2XQ88;A0A1S2XQR4;Q304D4	A0A1S2XQR4	414	424	no	no	2;3	0.0012481	148.32
AEEVDRLLKNQR	SQIQRPVKEVAFPGSAEEVDRLLKNQRQSH	PGSAEEVDRLLKNQRQSHFANAQPQQKDEG	S	A	E	Q	R	Q	1	2	1	1	0	1	2	0	0	0	2	1	0	0	0	0	0	0	0	1	0	0	12		1469.8	A0A1S2XQ88;A0A1S2XQR4;Q304D4	A0A1S2XQR4	414	425	no	no	3	0.00053292	158.31
AEEVDRLLKNQRQ	SQIQRPVKEVAFPGSAEEVDRLLKNQRQSH	GSAEEVDRLLKNQRQSHFANAQPQQKDEGS	S	A	E	R	Q	S	1	2	1	1	0	2	2	0	0	0	2	1	0	0	0	0	0	0	0	1	0	0	13		1597.85	A0A1S2XQ88;A0A1S2XQR4;Q304D4	A0A1S2XQR4	414	426	no	no	3	0.00019257	151.78
AEEVDRLLKNQRQSH	SQIQRPVKEVAFPGSAEEVDRLLKNQRQSH	AEEVDRLLKNQRQSHFANAQPQQKDEGSQK	S	A	E	S	H	F	1	2	1	1	0	2	2	0	1	0	2	1	0	0	0	1	0	0	0	1	0	0	15		1821.94	A0A1S2XQ88;A0A1S2XQR4;Q304D4	A0A1S2XQR4	414	428	no	no	3;4	0.0027502	103.6
AEEVDRLLKNQRQSHF	SQIQRPVKEVAFPGSAEEVDRLLKNQRQSH	EEVDRLLKNQRQSHFANAQPQQKDEGSQKI	S	A	E	H	F	A	1	2	1	1	0	2	2	0	1	0	2	1	0	1	0	1	0	0	0	1	0	0	16		1969.01	A0A1S2XQ88;A0A1S2XQR4;Q304D4	A0A1S2XQR4	414	429	no	no	4	0.025165	72.417
AEGVIGAELRN	AREKLPEDKAVTREDAEGVIGAELRNKPNM	TREDAEGVIGAELRNKPNMRTTPGGVAASL	D	A	E	R	N	K	2	1	1	0	0	0	2	2	0	1	1	0	0	0	0	0	0	0	0	1	0	0	11		1127.59	A0A1S2XXH2	A0A1S2XXH2	225	235	yes	yes	2	0.01466	93.111
AEGVIGAELRNKPN	AREKLPEDKAVTREDAEGVIGAELRNKPNM	DAEGVIGAELRNKPNMRTTPGGVAASLAAA	D	A	E	P	N	M	2	1	2	0	0	0	2	2	0	1	1	1	0	0	1	0	0	0	0	1	0	0	14		1466.78	A0A1S2XXH2	A0A1S2XXH2	225	238	yes	yes	3	0.010118	87.498
AEHPEYAENDF	DGVSNDLYDFLQAFFAEHPEYAENDFFITG	QAFFAEHPEYAENDFFITGESYAGHYIPAF	F	A	E	D	F	F	2	0	1	1	0	0	3	0	1	0	0	0	0	1	1	0	0	0	1	0	0	0	11		1320.53	A0A1S2XZ75	A0A1S2XZ75	208	218	yes	yes	2	0.013274	95.099					1	1	1
AEHPQYAKN	KGVSNDLYDFLQAFFAEHPQYAKNNFFITG	FLQAFFAEHPQYAKNNFFITGESYAGHYIP	F	A	E	K	N	N	2	0	1	0	0	1	1	0	1	0	0	1	0	0	1	0	0	0	1	0	0	0	9		1056.5	A0A1S2Z4E0;Q9M450	A0A1S2Z4E0	207	215	yes	no	2	0.014308	114.89
AEHPQYAKNN	KGVSNDLYDFLQAFFAEHPQYAKNNFFITG	LQAFFAEHPQYAKNNFFITGESYAGHYIPA	F	A	E	N	N	F	2	0	2	0	0	1	1	0	1	0	0	1	0	0	1	0	0	0	1	0	0	0	10		1170.54	A0A1S2Z4E0;Q9M450	A0A1S2Z4E0	207	216	yes	no	3	0.0071825	93.667
AEIAKKLPNVTF	TASWCGPCRFIAPILAEIAKKLPNVTFLKV	PILAEIAKKLPNVTFLKVDVDELKTVAEEW	L	A	E	T	F	L	2	0	1	0	0	0	1	0	0	1	1	2	0	1	1	0	1	0	0	1	0	0	12		1329.77	A0A1S2Y867	A0A1S2Y867	51	62	yes	yes	2	0.0063468	124.42
AEIEAKLAKK	DSKALQAFQKFANKLAEIEAKLAKKNNDPS	FANKLAEIEAKLAKKNNDPSLSHRFGPVQL	L	A	E	K	K	N	3	0	0	0	0	0	2	0	0	1	1	3	0	0	0	0	0	0	0	0	0	0	10		1099.66	A0A3Q7YAD4	A0A3Q7YAD4	811	820	yes	yes	3	0.034076	81.338
AEIEAKLAKKN	DSKALQAFQKFANKLAEIEAKLAKKNNDPS	ANKLAEIEAKLAKKNNDPSLSHRFGPVQLP	L	A	E	K	N	N	3	0	1	0	0	0	2	0	0	1	1	3	0	0	0	0	0	0	0	0	0	0	11		1213.7	A0A3Q7YAD4	A0A3Q7YAD4	811	821	yes	yes	3	0.010358	99.283
AEIEAKLAKKNNDPSLS	DSKALQAFQKFANKLAEIEAKLAKKNNDPS	IEAKLAKKNNDPSLSHRFGPVQLPYTLLHP	L	A	E	L	S	H	3	0	2	1	0	0	2	0	0	1	2	3	0	0	1	2	0	0	0	0	0	0	17		1826.97	A0A3Q7YAD4	A0A3Q7YAD4	811	827	yes	yes	3	1.6113e-05	133.25							1
AEIEQKLSQR	DVKALEAFKKFGNKLAEIEQKLSQRNNDEK	FGNKLAEIEQKLSQRNNDEKLRNRHGPVQM	L	A	E	Q	R	N	1	1	0	0	0	2	2	0	0	1	1	1	0	0	0	1	0	0	0	0	0	0	10		1200.65	A0A1S2XBN2	A0A1S2XBN2	813	822	yes	yes	3	0.013729	96.113						1
AEIEQKLSQRN	DVKALEAFKKFGNKLAEIEQKLSQRNNDEK	GNKLAEIEQKLSQRNNDEKLRNRHGPVQMP	L	A	E	R	N	N	1	1	1	0	0	2	2	0	0	1	1	1	0	0	0	1	0	0	0	0	0	0	11		1314.69	A0A1S2XBN2	A0A1S2XBN2	813	823	yes	yes	2;3	0.0010438	212.72							1
AEIEQKLSQRNN	DVKALEAFKKFGNKLAEIEQKLSQRNNDEK	NKLAEIEQKLSQRNNDEKLRNRHGPVQMPY	L	A	E	N	N	D	1	1	2	0	0	2	2	0	0	1	1	1	0	0	0	1	0	0	0	0	0	0	12		1428.73	A0A1S2XBN2	A0A1S2XBN2	813	824	yes	yes	3	0.00059112	138.75
AEIEQKLSQRNNDEKLR	DVKALEAFKKFGNKLAEIEQKLSQRNNDEK	IEQKLSQRNNDEKLRNRHGPVQMPYTLLHP	L	A	E	L	R	N	1	2	2	1	0	2	3	0	0	1	2	2	0	0	0	1	0	0	0	0	0	0	17		2070.08	A0A1S2XBN2	A0A1S2XBN2	813	829	yes	yes	3;4;5	8.1744e-11	169.09					2	1	1
AEIEQKLSQRNNDEKLRNRH	DVKALEAFKKFGNKLAEIEQKLSQRNNDEK	KLSQRNNDEKLRNRHGPVQMPYTLLHPSSK	L	A	E	R	H	G	1	3	3	1	0	2	3	0	1	1	2	2	0	0	0	1	0	0	0	0	0	0	20		2477.28	A0A1S2XBN2	A0A1S2XBN2	813	832	yes	yes	5	0.0025768	96.544					1	1
AEKAKEAKDVTVEK	KDATVNKAGEYKDYAAEKAKEAKDVTVEKA	AAEKAKEAKDVTVEKAKEVKDATVNKAGEY	A	A	E	E	K	A	3	0	0	1	0	0	3	0	0	0	0	4	0	0	0	0	1	0	0	2	0	0	14		1544.84	A0A1S3E2A8	A0A1S3E2A8	169	182	yes	yes	4	0.0071256	94.487
AEKASNIADAGKDTFE	KDKIQDVATGAGEYTAEKASNIADAGKDTF	EKASNIADAGKDTFEAAKHKSEHVKDKLGE	T	A	E	F	E	A	4	0	1	2	0	0	2	1	0	1	0	2	0	1	0	1	1	0	0	0	0	0	16		1665.78	A0A1S2YPX2	A0A1S2YPX2	386	401	yes	yes	3	0.017855	77.746				1	1	1	1
AEKASNIADAGKDTFEAAKHK	KDKIQDVATGAGEYTAEKASNIADAGKDTF	IADAGKDTFEAAKHKSEHVKDKLGEQRQRD	T	A	E	H	K	S	6	0	1	2	0	0	2	1	1	1	0	4	0	1	0	1	1	0	0	0	0	0	21		2201.11	A0A1S2YPX2	A0A1S2YPX2	386	406	yes	yes	4;5	6.1892e-06	132.13				2	1	1
AELAAKSVDVVK	ANVVEGAARYAAPKAAELAAKSVDVVKGLA	PKAAELAAKSVDVVKGLAASAGESAKEFTA	A	A	E	V	K	G	3	0	0	1	0	0	1	0	0	0	1	2	0	0	0	1	0	0	0	3	0	0	12		1228.7	A0A1S2XET4	A0A1S2XET4	400	411	yes	yes	3	0.016863	89.231					1
AELAAKSVDVVKGLA	ANVVEGAARYAAPKAAELAAKSVDVVKGLA	AELAAKSVDVVKGLAASAGESAKEFTARKK	A	A	E	L	A	A	4	0	0	1	0	0	1	1	0	0	2	2	0	0	0	1	0	0	0	3	0	0	15		1469.85	A0A1S2XET4	A0A1S2XET4	400	414	yes	yes	2;3	7.7372e-07	189.33				2	2	2
AELDKQAAREHN	EKEMATHKKDVKMTQAELDKQAAREHNAAV	MTQAELDKQAAREHNAAVKQSTTEGQMGHT	Q	A	E	H	N	A	3	1	1	1	0	1	2	0	1	0	1	1	0	0	0	0	0	0	0	0	0	0	12		1380.67	E7BSD7	E7BSD7	62	73	yes	yes	3	0.0086044	100.38				1			1
AELDKQAAREHNAAVK	EKEMATHKKDVKMTQAELDKQAAREHNAAV	ELDKQAAREHNAAVKQSTTEGQMGHTTGAH	Q	A	E	V	K	Q	5	1	1	1	0	1	2	0	1	0	1	2	0	0	0	0	0	0	0	1	0	0	16		1749.91	E7BSD7	E7BSD7	62	77	yes	yes	3;4	0.0017177	109.83					2	1	1
AELDKQAAREHNAAVKQ	EKEMATHKKDVKMTQAELDKQAAREHNAAV	LDKQAAREHNAAVKQSTTEGQMGHTTGAHP	Q	A	E	K	Q	S	5	1	1	1	0	2	2	0	1	0	1	2	0	0	0	0	0	0	0	1	0	0	17		1877.97	E7BSD7	E7BSD7	62	78	yes	yes	4	0.0034407	97.767				1
AENNQRNFL	VNASSDLNFVGFGINAENNQRNFLAGEDDN	VGFGINAENNQRNFLAGEDDNVISQIQNPV	N	A	E	F	L	A	1	1	3	0	0	1	1	0	0	0	1	0	0	1	0	0	0	0	0	0	0	0	9		1104.53	A0A1S2Y087	A0A1S2Y087	519	527	yes	yes	2	0.020024	106.36							1
AENNQRNFLA	VNASSDLNFVGFGINAENNQRNFLAGEDDN	GFGINAENNQRNFLAGEDDNVISQIQNPVK	N	A	E	L	A	G	2	1	3	0	0	1	1	0	0	0	1	0	0	1	0	0	0	0	0	0	0	0	10		1175.57	A0A1S2Y087	A0A1S2Y087	519	528	yes	yes	2	0.02536	104.44
AEQAGNEEGFEYVVFK	VRKGQMLVVPQNFVVAEQAGNEEGFEYVVF	EQAGNEEGFEYVVFKTNDRAAVSNVKQVFR	V	A	E	F	K	T	2	0	1	0	0	1	4	2	0	0	0	1	0	2	0	0	0	0	1	2	0	0	16		1815.83	A0A1S2XVG1	A0A1S2XVG1	463	478	yes	yes	2	2.2995e-07	196.38	1	1	1	1	1	1	1
AEQAGNEEGFEYVVFKT	VRKGQMLVVPQNFVVAEQAGNEEGFEYVVF	QAGNEEGFEYVVFKTNDRAAVSNVKQVFRA	V	A	E	K	T	N	2	0	1	0	0	1	4	2	0	0	0	1	0	2	0	0	1	0	1	2	0	0	17		1916.88	A0A1S2XVG1	A0A1S2XVG1	463	479	yes	yes	2	0.004145	93.649			1
AEQGIDIDESKFRND	KGGLSTMDKSGEQRAAEQGIDIDESKFRND	AEQGIDIDESKFRND_______________	A	A	E	N	D	-	1	1	1	3	0	1	2	1	0	2	0	1	0	1	0	1	0	0	0	0	0	0	15		1735.8	A0A1S2XPF8;A0A076KXB6	A0A1S2XPF8	99	113	yes	no	2;3	7.0693e-13	235.73	2	2	2
AEQTEKAFLK	______________________________	______________________________	M	A	E	L	K	Q	2	0	0	0	0	1	2	0	0	0	1	2	0	1	0	0	1	0	0	0	0	0	10		1163.62	A0A1S2XPI6;A0A3Q7Y3Z6	A0A1S2XPI6	2	11	yes	no	2	0.0017225	158.76				1		1	1
AEQTEKAFLKQP	______________________________	______________________________	M	A	E	Q	P	K	2	0	0	0	0	2	2	0	0	0	1	2	0	1	1	0	1	0	0	0	0	0	12		1388.73	A0A1S2XPI6;A0A3Q7Y3Z6	A0A1S2XPI6	2	13	yes	no	2	0.0060578	107.24				1	1	1	1
AEQTEKAFLKQPKVF	______________________________	AEQTEKAFLKQPKVFLCSKKSGKGKRPGKG	M	A	E	V	F	L	2	0	0	0	0	2	2	0	0	0	1	3	0	2	1	0	1	0	0	1	0	0	15		1762.96	A0A1S2XPI6;A0A3Q7Y3Z6	A0A1S2XPI6	2	16	yes	no	3	0.0010784	115.1					1	1	1
AERMGIDFEKERKN	LTRDGQLYDHLVQSCAERMGIDFEKERKNR	CAERMGIDFEKERKNREYMTGPAHGIHPLA	C	A	E	K	N	R	1	2	1	1	0	0	3	1	0	1	0	2	1	1	0	0	0	0	0	0	0	0	14		1721.85	A0A1S2YB75	A0A1S2YB75	181	194	yes	yes	4	0.0040214	102.28
AESEEEAARRQQ	EEKKAEKGKERRTEEAESEEEAARRQQEKR	TEEAESEEEAARRQQEKRERKREEREQEEE	E	A	E	Q	Q	E	3	2	0	0	0	2	4	0	0	0	0	0	0	0	0	1	0	0	0	0	0	0	12		1402.64	A0A1S2YZ56	A0A1S2YZ56	591	602	yes	yes	2;3	0.00059019	138.66	1	2	2
AEWTGQRTV	ELDTESDGGEIQAALAEWTGQRTVPNVFIG	EIQAALAEWTGQRTVPNVFIGGKHIGGCDS	L	A	E	T	V	P	1	1	0	0	0	1	1	1	0	0	0	0	0	0	0	0	2	1	0	1	0	0	9		1046.51	A0A1S2YBK7;A0A3Q7K7R0	A0A1S2YBK7	75	83	yes	no	2	0.013102	116.73				1	1	1
AEWTGQRTVP	ELDTESDGGEIQAALAEWTGQRTVPNVFIG	IQAALAEWTGQRTVPNVFIGGKHIGGCDSV	L	A	E	V	P	N	1	1	0	0	0	1	1	1	0	0	0	0	0	0	1	0	2	1	0	1	0	0	10		1143.57	A0A1S2YBK7;A0A3Q7K7R0	A0A1S2YBK7	75	84	yes	no	2	0.053323	71.692						1
AEWTGQRTVPN	ELDTESDGGEIQAALAEWTGQRTVPNVFIG	QAALAEWTGQRTVPNVFIGGKHIGGCDSVL	L	A	E	P	N	V	1	1	1	0	0	1	1	1	0	0	0	0	0	0	1	0	2	1	0	1	0	0	11		1257.61	A0A1S2YBK7	A0A1S2YBK7	75	85	yes	yes	2	0.00098427	157.96				1		1	1
AEWTGQRTVPNVF	ELDTESDGGEIQAALAEWTGQRTVPNVFIG	ALAEWTGQRTVPNVFIGGKHIGGCDSVLEK	L	A	E	V	F	I	1	1	1	0	0	1	1	1	0	0	0	0	0	1	1	0	2	1	0	2	0	0	13		1503.75	A0A1S2YBK7	A0A1S2YBK7	75	87	yes	yes	2	0.0014848	121.9				1	1	1	1
AEWTGQRTVPNVFIGGK	ELDTESDGGEIQAALAEWTGQRTVPNVFIG	WTGQRTVPNVFIGGKHIGGCDSVLEKHRAG	L	A	E	G	K	H	1	1	1	0	0	1	1	3	0	1	0	1	0	1	1	0	2	1	0	2	0	0	17		1858.97	A0A1S2YBK7	A0A1S2YBK7	75	91	yes	yes	3	0.0061894	85.734							1
AEYVLLYRNGIN	VNSLTLPILSYLRLSAEYVLLYRNGINAPH	RLSAEYVLLYRNGINAPHWNMNANSLMYVV	S	A	E	I	N	A	1	1	2	0	0	0	1	1	0	1	2	0	0	0	0	0	0	0	2	1	0	0	12		1423.75	A0A1S2XVG1	A0A1S2XVG1	401	412	yes	yes	2	0.0012	182.65	1	1	1
AFAPDASSIVS	QVKDLHQQDATTSLTAFAPDASSIVSSIKY	TSLTAFAPDASSIVSSIKYHAEFTPLFSPE	T	A	F	V	S	S	3	0	0	1	0	0	0	0	0	1	0	0	0	1	1	3	0	0	0	1	0	0	11		1063.52	A0A1S2XHJ1	A0A1S2XHJ1	91	101	yes	yes	2	0.020862	85.212				1		1	1
AFDTDNNEAF	KSLANTIFGTYGIDCAFDTDNNEAFIFYEK	YGIDCAFDTDNNEAFIFYEKFCALIDYAPH	C	A	F	A	F	I	2	0	2	2	0	0	1	0	0	0	0	0	0	2	0	0	1	0	0	0	0	0	10		1142.45	A0A3Q7K771	A0A3Q7K771	68	77	yes	yes	2	0.0082201	111.01				1	1	1	1
AFDTDNNEAFI	KSLANTIFGTYGIDCAFDTDNNEAFIFYEK	GIDCAFDTDNNEAFIFYEKFCALIDYAPHS	C	A	F	F	I	F	2	0	2	2	0	0	1	0	0	1	0	0	0	2	0	0	1	0	0	0	0	0	11		1255.54	A0A3Q7K771	A0A3Q7K771	68	78	yes	yes	2	0.012973	95.531				1	1	1	1
AFDTDNNEAFIFYEK	KSLANTIFGTYGIDCAFDTDNNEAFIFYEK	AFDTDNNEAFIFYEKFCALIDYAPHSNKDK	C	A	F	E	K	F	2	0	2	2	0	0	2	0	0	1	0	1	0	3	0	0	1	0	1	0	0	0	15		1822.81	A0A3Q7K771	A0A3Q7K771	68	82	yes	yes	2	7.186e-07	176.05				1	1		1
AFGLRQNEVT	VKQVFRATPAQVLANAFGLRQNEVTKIKFS	QVLANAFGLRQNEVTKIKFSGNRGPLVQPR	N	A	F	V	T	K	1	1	1	0	0	1	1	1	0	0	1	0	0	1	0	0	1	0	0	1	0	0	10		1133.58	A0A1S2XVG1	A0A1S2XVG1	503	512	yes	yes	2	0.019212	93.195							1
AFGLRQNEVTKIK	VKQVFRATPAQVLANAFGLRQNEVTKIKFS	ANAFGLRQNEVTKIKFSGNRGPLVQPRSHA	N	A	F	I	K	F	1	1	1	0	0	1	1	1	0	1	1	2	0	1	0	0	1	0	0	1	0	0	13		1502.86	A0A1S2XVG1	A0A1S2XVG1	503	515	yes	yes	3	0.0066057	100.93							1
AFKRREEEEYEERS	PCLKKCMQRYNKVNEAFKRREEEEYEERSE	EAFKRREEEEYEERSEHSVPGQRERGRQEG	E	A	F	R	S	E	1	3	0	0	0	0	6	0	0	0	0	1	0	1	0	1	0	0	1	0	0	0	14		1856.87	A0A1S2Y087	A0A1S2Y087	52	65	yes	yes	4	0.039418	69.108						1
AFKRREEEEYEERSE	PCLKKCMQRYNKVNEAFKRREEEEYEERSE	AFKRREEEEYEERSEHSVPGQRERGRQEGE	E	A	F	S	E	H	1	3	0	0	0	0	7	0	0	0	0	1	0	1	0	1	0	0	1	0	0	0	15		1985.91	A0A1S2Y087	A0A1S2Y087	52	66	yes	yes	3;4	0.0063436	90.367
AFKRREEEEYEERSEH	PCLKKCMQRYNKVNEAFKRREEEEYEERSE	FKRREEEEYEERSEHSVPGQRERGRQEGEK	E	A	F	E	H	S	1	3	0	0	0	0	7	0	1	0	0	1	0	1	0	1	0	0	1	0	0	0	16		2122.97	A0A1S2Y087	A0A1S2Y087	52	67	yes	yes	5	0.006072	87.932					1	1
AFKRREEEEYEERSEHSVPGQR	PCLKKCMQRYNKVNEAFKRREEEEYEERSE	EEYEERSEHSVPGQRERGRQEGEKEEEHRE	E	A	F	Q	R	E	1	4	0	0	0	1	7	1	1	0	0	1	0	1	1	2	0	0	1	1	0	0	22		2747.3	A0A1S2Y087	A0A1S2Y087	52	73	yes	yes	5	0.00077036	102.43					1
AFKRREEEEYEERSEHSVPGQRER	PCLKKCMQRYNKVNEAFKRREEEEYEERSE	YEERSEHSVPGQRERGRQEGEKEEEHREQR	E	A	F	E	R	G	1	5	0	0	0	1	8	1	1	0	0	1	0	1	1	2	0	0	1	1	0	0	24		3032.44	A0A1S2Y087	A0A1S2Y087	52	75	yes	yes	5;6;7	2.6529e-07	138.22				3	2	2
AFKVPEDLVEAITNKKETPAIVH	INELVKGFDKKIIQAAFKVPEDLVEAITNK	VEAITNKKETPAIVHAPSKRKHNSVLELEP	A	A	F	V	H	A	3	0	1	1	0	0	3	0	1	2	1	3	0	1	2	0	2	0	0	3	0	0	23		2548.39	A0A1S2YZ56	A0A1S2YZ56	237	259	yes	yes	5	0.014412	78.987							1
AFLGFGSEQTHF	KLLRKRDVPEEKYANAFLGFGSEQTHFVVE	YANAFLGFGSEQTHFVVELTYNYGVSSYDI	N	A	F	H	F	V	1	0	0	0	0	1	1	2	1	0	1	0	0	3	0	1	1	0	0	0	0	0	12		1339.62	A0A1S2XAA5	A0A1S2XAA5	61	72	yes	yes	2	0.0021578	122.28							1
AFLGRSVSLQ	GQGFDILGSTLDNLTAFLGRSVSLQLISAT	LDNLTAFLGRSVSLQLISATKSDANGKGKL	T	A	F	L	Q	L	1	1	0	0	0	1	0	1	0	0	2	0	0	1	0	2	0	0	0	1	0	0	10		1076.6	A0A1S2XBN2;A0A3Q7YAD4	A0A1S2XBN2	55	64	no	no	2	0.032351	82.279
AFNMERNEARQL	ASSLINGMPEEVVAAAFNMERNEARQLKFN	VAAAFNMERNEARQLKFNSPFSFLVPPRSD	A	A	F	Q	L	K	2	2	2	0	0	1	2	0	0	0	1	0	1	1	0	0	0	0	0	0	0	0	12		1477.71	A0A3Q7XNW1	A0A3Q7XNW1	467	478	yes	yes	3	0.020372	85.288							1
AFNMERNEARQLKFN	ASSLINGMPEEVVAAAFNMERNEARQLKFN	AFNMERNEARQLKFNSPFSFLVPPRSDSDN	A	A	F	F	N	S	2	2	3	0	0	1	2	0	0	0	1	1	1	2	0	0	0	0	0	0	0	0	15		1866.92	A0A3Q7XNW1	A0A3Q7XNW1	467	481	yes	yes	4	0.018108	77.912				1
AFPGSAEEVDRLLK	EDNVISQIQRPVKEVAFPGSAEEVDRLLKN	VAFPGSAEEVDRLLKNQRQSHFANAQPQQK	V	A	F	L	K	N	2	1	0	1	0	0	2	1	0	0	2	1	0	1	1	1	0	0	0	1	0	0	14		1530.8	A0A1S2XQ88;A0A1S2XQR4;Q304D4	A0A1S2XQR4	409	422	no	no	3	0.0081737	92.039		1
AFPGSAEEVDRLLKNQRQSH	EDNVISQIQRPVKEVAFPGSAEEVDRLLKN	AEEVDRLLKNQRQSHFANAQPQQKDEGSQK	V	A	F	S	H	F	2	2	1	1	0	2	2	1	1	0	2	1	0	1	1	2	0	0	0	1	0	0	20		2281.16	A0A1S2XQ88;A0A1S2XQR4;Q304D4	A0A1S2XQR4	409	428	no	no	5	0.004562	89.049
AFQQNEINKDHAG	HLSVKDKEPPHGTVDAFQQNEINKDHAGKA	VDAFQQNEINKDHAGKAIGDIGGTGKTRET	D	A	F	A	G	K	2	0	2	1	0	2	1	1	1	1	0	1	0	1	0	0	0	0	0	0	0	0	13		1470.69	A0A1S2XET4	A0A1S2XET4	50	62	yes	yes	3	0.0040523	88.021
AFQQNEINKDHAGKA	HLSVKDKEPPHGTVDAFQQNEINKDHAGKA	AFQQNEINKDHAGKAIGDIGGTGKTRETHE	D	A	F	K	A	I	3	0	2	1	0	2	1	1	1	1	0	2	0	1	0	0	0	0	0	0	0	0	15		1669.82	A0A1S2XET4	A0A1S2XET4	50	64	yes	yes	3	0.0066119	89.466	1
AFRSSRNNEAY	______________________________	YINAAFRSSRNNEAYLFINDKYVLLDYAPG	A	A	F	A	Y	L	2	2	2	0	0	0	1	0	0	0	0	0	0	1	0	2	0	0	1	0	0	0	11		1313.61	A0A3Q7K771;G1K3S0;G1K3R9;R9TPI6	A0A3Q7K771	10	20	yes	no	2;3	0.0025624	163.16							1
AFWEGEAPSEIKAQ	PDTVLKTVSKTGKPTAFWEGEAPSEIKAQ_	TAFWEGEAPSEIKAQ_______________	T	A	F	A	Q	-	3	0	0	0	0	1	3	1	0	1	0	1	0	1	1	1	0	1	0	0	0	0	14		1561.74	A0A1S2XXX3	A0A1S2XXX3	65	78	yes	yes	2	0.0041852	130.01					1		1
AGAIANNSAQL	LEKHRAGQLVPLLNDAGAIANNSAQL____	LLNDAGAIANNSAQL_______________	D	A	G	Q	L	-	4	0	2	0	0	1	0	1	0	1	1	0	0	0	0	1	0	0	0	0	0	0	11		1028.53	A0A1S2YBK7	A0A1S2YBK7	115	125	yes	yes	2	0.00096907	133.9					1	1	1
AGDAAEKSKDTAYK	SKDYAGDAAEKTKEYAGDAAEKSKDTAYKT	YAGDAAEKSKDTAYKTKDYAGDAAYKTKDY	Y	A	G	Y	K	T	4	0	0	2	0	0	1	1	0	0	0	3	0	0	0	1	1	0	1	0	0	0	14		1453.7	A0A1S2YPX2	A0A1S2YPX2	247	260	yes	yes	2;3;4	5.4065e-05	167.71	2	1	1
AGDAAEKSKDTAYKTKD	SKDYAGDAAEKTKEYAGDAAEKSKDTAYKT	DAAEKSKDTAYKTKDYAGDAAYKTKDYAGD	Y	A	G	K	D	Y	4	0	0	3	0	0	1	1	0	0	0	4	0	0	0	1	2	0	1	0	0	0	17		1797.87	A0A1S2YPX2	A0A1S2YPX2	247	263	yes	yes	4	2.393e-09	146.3
AGDAAEKSKDTAYKTKDY	SKDYAGDAAEKTKEYAGDAAEKSKDTAYKT	AAEKSKDTAYKTKDYAGDAAYKTKDYAGDA	Y	A	G	D	Y	A	4	0	0	3	0	0	1	1	0	0	0	4	0	0	0	1	2	0	2	0	0	0	18		1960.94	A0A1S2YPX2	A0A1S2YPX2	247	264	yes	yes	3;4	4.1315e-11	165.3
AGDAAEKSKDTAYKTKDYAGDA	SKDYAGDAAEKTKEYAGDAAEKSKDTAYKT	SKDTAYKTKDYAGDAAYKTKDYAGDAAYKA	Y	A	G	D	A	A	6	0	0	4	0	0	1	2	0	0	0	4	0	0	0	1	2	0	2	0	0	0	22		2275.06	A0A1S2YPX2	A0A1S2YPX2	247	268	yes	yes	3;4	8.3447e-07	137.12
AGDAAEKSKEY	AAEKTKDAAYKTKDYAGDAAEKSKEYATDA	TKDYAGDAAEKSKEYATDAAYKSKDYAGDA	Y	A	G	E	Y	A	3	0	0	1	0	0	2	1	0	0	0	2	0	0	0	1	0	0	1	0	0	0	11		1167.54	A0A1S2YPX2	A0A1S2YPX2	316	326	yes	yes	2	0.0084032	103.08
AGDAAEKTKDAAYK	AKDYAGDAAYKAKDYAGDAAEKTKDAAYKT	YAGDAAEKTKDAAYKTKDYAGDAAEKSKEY	Y	A	G	Y	K	T	5	0	0	2	0	0	1	1	0	0	0	3	0	0	0	0	1	0	1	0	0	0	14		1437.71	A0A1S2YPX2	A0A1S2YPX2	298	311	yes	yes	3	0.013761	83.729
AGDAAEKTKDAAYKTKDY	AKDYAGDAAYKAKDYAGDAAEKTKDAAYKT	AAEKTKDAAYKTKDYAGDAAEKSKEYATDA	Y	A	G	D	Y	A	5	0	0	3	0	0	1	1	0	0	0	4	0	0	0	0	2	0	2	0	0	0	18		1944.94	A0A1S2YPX2	A0A1S2YPX2	298	315	yes	yes	4	0.010792	81.723
AGDAAYKAKDYAGDA	TKDYAGDAAYKTKDYAGDAAYKAKDYAGDA	AGDAAYKAKDYAGDAAYKAKDYAGDAAEKT	Y	A	G	D	A	A	6	0	0	3	0	0	0	2	0	0	0	2	0	0	0	0	0	0	2	0	0	0	15		1485.67	A0A1S2YPX2	A0A1S2YPX2	276	290	yes	no	2	0.01181	82.774
AGDAAYKAKDYAGDAAEKTKD	TKDYAGDAAYKAKDYAGDAAYKAKDYAGDA	KAKDYAGDAAEKTKDAAYKTKDYAGDAAEK	Y	A	G	K	D	A	7	0	0	4	0	0	1	2	0	0	0	4	0	0	0	0	1	0	2	0	0	0	21		2158.02	A0A1S2YPX2	A0A1S2YPX2	287	307	yes	yes	4	0.00016602	122.47						1
AGDASERTGQYADDAAEDTRD	IRDYATDAAEKTKHHAGDASERTGQYADDA	RTGQYADDAAEDTRDFAGEAIHKAREYTGS	H	A	G	R	D	F	5	2	0	5	0	1	2	2	0	0	0	0	0	0	0	1	2	0	1	0	0	0	21		2212.91	A0A1S2YPX2	A0A1S2YPX2	170	190	yes	yes	3	0.00048724	112.36
AGDLGNINVGDDGTVSF	PNGKEHGSPEDPIRHAGDLGNINVGDDGTV	DLGNINVGDDGTVSFSITDNQIPLTGPNSI	H	A	G	S	F	S	1	0	2	3	0	0	0	4	0	1	1	0	0	1	0	1	1	0	0	2	0	0	17		1649.75	Q9ZNQ4	Q9ZNQ4	80	96	yes	yes	2	1.5252e-05	116.54
AGEDDNVISQIERPVK	LGFGINAQNNQRNFLAGEDDNVISQIERPV	GEDDNVISQIERPVKELAFPGSAQEVDRLI	L	A	G	V	K	E	1	1	1	2	0	1	2	1	0	2	0	1	0	0	1	1	0	0	0	2	0	0	16		1768.9	A0A1S2XYZ0	A0A1S2XYZ0	498	513	yes	yes	2;3	3.5639e-18	245.55	2	2	2
AGEDDNVISQIERPVKE	LGFGINAQNNQRNFLAGEDDNVISQIERPV	EDDNVISQIERPVKELAFPGSAQEVDRLIK	L	A	G	K	E	L	1	1	1	2	0	1	3	1	0	2	0	1	0	0	1	1	0	0	0	2	0	0	17		1897.94	A0A1S2XYZ0	A0A1S2XYZ0	498	514	yes	yes	3	0.017311	71.558
AGEDDNVISQIQN	VGFGINAENNQRNFLAGEDDNVISQIQNPV	FLAGEDDNVISQIQNPVKELTFPGSAQEVN	L	A	G	Q	N	P	1	0	2	2	0	2	1	1	0	2	0	0	0	0	0	1	0	0	0	1	0	0	13		1401.64	A0A1S2Y087	A0A1S2Y087	528	540	yes	yes	2	0.00022132	176.6					1	1
AGEDDNVISQIQNPVK	VGFGINAENNQRNFLAGEDDNVISQIQNPV	GEDDNVISQIQNPVKELTFPGSAQEVNRLI	L	A	G	V	K	E	1	0	2	2	0	2	1	1	0	2	0	1	0	0	1	1	0	0	0	2	0	0	16		1725.85	A0A1S2Y087	A0A1S2Y087	528	543	yes	yes	2	2.4761e-07	151.26			1
AGEDDNVISQIQNPVKE	VGFGINAENNQRNFLAGEDDNVISQIQNPV	EDDNVISQIQNPVKELTFPGSAQEVNRLIK	L	A	G	K	E	L	1	0	2	2	0	2	2	1	0	2	0	1	0	0	1	1	0	0	0	2	0	0	17		1854.9	A0A1S2Y087	A0A1S2Y087	528	544	yes	yes	2	1.2659e-05	136.24
AGEEDNVISQ	LGFGINAQNNQRNFLAGEEDNVISQIQRPV	QRNFLAGEEDNVISQIQRPVKEVAFPGSAE	L	A	G	S	Q	I	1	0	1	1	0	1	2	1	0	1	0	0	0	0	0	1	0	0	0	1	0	0	10		1060.47	A0A1S2XQ88;A0A1S2XQR4;Q304D4	A0A1S2XQR4	391	400	no	no	2	0.0043107	121.67
AGEEDNVISQI	LGFGINAQNNQRNFLAGEEDNVISQIQRPV	RNFLAGEEDNVISQIQRPVKEVAFPGSAEE	L	A	G	Q	I	Q	1	0	1	1	0	1	2	1	0	2	0	0	0	0	0	1	0	0	0	1	0	0	11		1173.55	A0A1S2XQ88;A0A1S2XQR4;Q304D4	A0A1S2XQR4	391	401	no	no	2	0.016334	90.709	1
AGEEDNVISQIQ	LGFGINAQNNQRNFLAGEEDNVISQIQRPV	NFLAGEEDNVISQIQRPVKEVAFPGSAEEV	L	A	G	I	Q	R	1	0	1	1	0	2	2	1	0	2	0	0	0	0	0	1	0	0	0	1	0	0	12		1301.61	A0A1S2XQ88;A0A1S2XQR4;Q304D4	A0A1S2XQR4	391	402	no	no	2	0.00055997	154.85				1		1	1
AGEEDNVISQIQRPVK	LGFGINAQNNQRNFLAGEEDNVISQIQRPV	GEEDNVISQIQRPVKEVAFPGSAEEVDRLL	L	A	G	V	K	E	1	1	1	1	0	2	2	1	0	2	0	1	0	0	1	1	0	0	0	2	0	0	16		1781.93	A0A1S2XQ88;A0A1S2XQR4;Q304D4	A0A1S2XQR4	391	406	no	no	2;3	3.8562e-09	250.67	2	2	2	1	2	1	1
AGEEDNVISQIQRPVKE	LGFGINAQNNQRNFLAGEEDNVISQIQRPV	EEDNVISQIQRPVKEVAFPGSAEEVDRLLK	L	A	G	K	E	V	1	1	1	1	0	2	3	1	0	2	0	1	0	0	1	1	0	0	0	2	0	0	17		1910.97	A0A1S2XQ88;A0A1S2XQR4;Q304D4	A0A1S2XQR4	391	407	no	no	2;3	7.1678e-06	148.68				1	1	1	1
AGEEDNVISQIQRPVKEV	LGFGINAQNNQRNFLAGEEDNVISQIQRPV	EDNVISQIQRPVKEVAFPGSAEEVDRLLKN	L	A	G	E	V	A	1	1	1	1	0	2	3	1	0	2	0	1	0	0	1	1	0	0	0	3	0	0	18		2010.04	A0A1S2XQ88;A0A1S2XQR4;Q304D4	A0A1S2XQR4	391	408	no	no	3	1.309e-05	135.28						1	1
AGEEDNVISQIQRPVKEVAFPG	LGFGINAQNNQRNFLAGEEDNVISQIQRPV	ISQIQRPVKEVAFPGSAEEVDRLLKNQRQS	L	A	G	P	G	S	2	1	1	1	0	2	3	2	0	2	0	1	0	1	2	1	0	0	0	3	0	0	22		2382.22	A0A1S2XQ88;A0A1S2XQR4;Q304D4	A0A1S2XQR4	391	412	no	no	3	0.0006917	104.03
AGEEDNVISQIQRPVKEVAFPGSAE	LGFGINAQNNQRNFLAGEEDNVISQIQRPV	IQRPVKEVAFPGSAEEVDRLLKNQRQSHFA	L	A	G	A	E	E	3	1	1	1	0	2	4	2	0	2	0	1	0	1	2	2	0	0	0	3	0	0	25		2669.33	A0A1S2XQ88;A0A1S2XQR4;Q304D4	A0A1S2XQR4	391	415	no	no	3	0.04469	66.871
AGEMRLF	KLFLMQDSKSVVKTDAGEMRLFQNKDTEFL	SKSVVKTDAGEMRLFQNKDTEFLDRNMHIG	D	A	G	L	F	Q	1	1	0	0	0	0	1	1	0	0	1	0	1	1	0	0	0	0	0	0	0	0	7		822.406	A0A1S2YKD9	A0A1S2YKD9	50	56	yes	yes	2	0.051036	110.61						1
AGESAFNIH	DTFLEGIIASLPTLGAGESAFNIHFEWDDD	SLPTLGAGESAFNIHFEWDDDMGIPAAFYI	G	A	G	I	H	F	2	0	1	0	0	0	1	1	1	1	0	0	0	1	0	1	0	0	0	0	0	0	9		944.435	A0A3Q7YAD4	A0A3Q7YAD4	98	106	yes	yes	2	0.0087395	125.25						1	1
AGESAFNIHF	DTFLEGIIASLPTLGAGESAFNIHFEWDDD	LPTLGAGESAFNIHFEWDDDMGIPAAFYIK	G	A	G	H	F	E	2	0	1	0	0	0	1	1	1	1	0	0	0	2	0	1	0	0	0	0	0	0	10		1091.5	A0A3Q7YAD4	A0A3Q7YAD4	98	107	yes	yes	2	0.0057753	133.55				1			1
AGESIKETAANVGASA	______________________________	GESIKETAANVGASAKSGMEKTKAVVQEKT	K	A	G	S	A	K	5	0	1	0	0	0	2	2	0	1	0	1	0	0	0	2	1	0	0	1	0	0	16		1474.73	E7BSD7	E7BSD7	7	22	yes	yes	2	0.00070442	115.29						1
AGESIKETAANVGASAK	______________________________	ESIKETAANVGASAKSGMEKTKAVVQEKTE	K	A	G	A	K	S	5	0	1	0	0	0	2	2	0	1	0	2	0	0	0	2	1	0	0	1	0	0	17		1602.82	E7BSD7	E7BSD7	7	23	yes	yes	3	0.00045585	123.83					1
AGEYKDYAAEKAKEAKDVTVEK	AAEKAKETKDATVNKAGEYKDYAAEKAKEA	AAEKAKEAKDVTVEKAKEVKDATVNKAGEY	K	A	G	E	K	A	5	0	0	2	0	0	4	1	0	0	0	5	0	0	0	0	1	0	2	2	0	0	22		2442.23	A0A1S3E2A8	A0A1S3E2A8	161	182	yes	yes	5	0.01452	78.837
AGEYKDYTAEKA	TVEKAKEVKDATVNKAGEYKDYTAEKAKEG	VNKAGEYKDYTAEKAKEGKDGTVGKLGELK	K	A	G	K	A	K	3	0	0	1	0	0	2	1	0	0	0	2	0	0	0	0	1	0	2	0	0	0	12		1344.62	A0A1S3E2A8	A0A1S3E2A8	194	205	yes	yes	2	0.034552	76.332
AGEYKDYTAEKAKEGKDGTVG	TVEKAKEVKDATVNKAGEYKDYTAEKAKEG	YTAEKAKEGKDGTVGKLGELKDSAADAAKR	K	A	G	V	G	K	3	0	0	2	0	0	3	4	0	0	0	4	0	0	0	0	2	0	2	1	0	0	21		2216.06	A0A1S3E2A8	A0A1S3E2A8	194	214	yes	yes	4	0.021098	70.917
AGFGVREDIM	GAASLLKTIMGPELAAGFGVREDIMRDVVG	GPELAAGFGVREDIMRDVVGAQHDAVIVSS	A	A	G	I	M	R	1	1	0	1	0	0	1	2	0	1	0	0	1	1	0	0	0	0	0	1	0	0	10		1093.52	A0A1S2YKD9	A0A1S2YKD9	415	424	yes	yes	2	0.087604	64.711							1
AGFGVREDIMR	GAASLLKTIMGPELAAGFGVREDIMRDVVG	PELAAGFGVREDIMRDVVGAQHDAVIVSST	A	A	G	M	R	D	1	2	0	1	0	0	1	2	0	1	0	0	1	1	0	0	0	0	0	1	0	0	11		1249.62	A0A1S2YKD9	A0A1S2YKD9	415	425	yes	yes	3	0.025534	78.342
AGFGVREDIMRDVVG	GAASLLKTIMGPELAAGFGVREDIMRDVVG	AGFGVREDIMRDVVGAQHDAVIVSSTWAAP	A	A	G	V	G	A	1	2	0	2	0	0	1	3	0	1	0	0	1	1	0	0	0	0	0	3	0	0	15		1619.81	A0A1S2YKD9	A0A1S2YKD9	415	429	yes	yes	3	0.040517	68.257
AGFGVREDIMRDVVGAQHD	GAASLLKTIMGPELAAGFGVREDIMRDVVG	VREDIMRDVVGAQHDAVIVSSTWAAPGTGG	A	A	G	H	D	A	2	2	0	3	0	1	1	3	1	1	0	0	1	1	0	0	0	0	0	3	0	0	19		2070.99	A0A1S2YKD9	A0A1S2YKD9	415	433	yes	yes	4	0.010359	81.357					1		1
AGGAEIDITPIKK	YAISNYQTKLTDPTRAGGAEIDITPIKKSI	TRAGGAEIDITPIKKSIERMSVQNEAKTLP	R	A	G	K	K	S	2	0	0	1	0	0	1	2	0	3	0	2	0	0	1	0	1	0	0	0	0	0	13		1311.74	A0A1S3DW19;A0A1S2Z626	A0A1S3DW19	187	199	yes	no	2;3	0.0043481	129.16	2	1	1
AGGAEIDITPIKKS	YAISNYQTKLTDPTRAGGAEIDITPIKKSI	RAGGAEIDITPIKKSIERMSVQNEAKTLPT	R	A	G	K	S	I	2	0	0	1	0	0	1	2	0	3	0	2	0	0	1	1	1	0	0	0	0	0	14		1398.77	A0A1S3DW19;A0A1S2Z626	A0A1S3DW19	187	200	yes	no	2;3	0.00080058	122.51	1	1	2
AGGEWKIVQG	YNVPAGLIYSFPVTCAGGEWKIVQGLSIDE	FPVTCAGGEWKIVQGLSIDEFSRKKLDLTA	C	A	G	Q	G	L	1	0	0	0	0	1	1	3	0	1	0	1	0	0	0	0	0	1	0	1	0	0	10		1043.54	Q9FT00	Q9FT00	293	302	yes	yes	2	0.0027937	127.46				1		1	1
AGIGPGVYDIH	DEKLLSVFREGVKYGAGIGPGVYDIHSPRI	VKYGAGIGPGVYDIHSPRIPPTEEIADRIN	G	A	G	I	H	S	1	0	0	1	0	0	0	3	1	2	0	0	0	0	1	0	0	0	1	1	0	0	11		1097.55	C3TS12;A0A1S2XJR3;A0A1S2YAN9	C3TS12	691	701	yes	no	2	0.018951	86.953				1			1
AGIINKIGET	______________________________	______________________________	M	A	G	E	T	L	1	0	1	0	0	0	1	2	0	3	0	1	0	0	0	0	1	0	0	0	0	0	10		1014.57	A0A3Q7K743	A0A3Q7K743	2	11	yes	yes	2	0.016079	97.093
AGIINKIGETLH	______________________________	______________________________	M	A	G	L	H	I	1	0	1	0	0	0	1	2	1	3	1	1	0	0	0	0	1	0	0	0	0	0	12		1264.71	A0A3Q7K743	A0A3Q7K743	2	13	yes	yes	2	0.0012894	127.4					1
AGIINKIGETLHIGGDKKEGEH	______________________________	GETLHIGGDKKEGEHKGESHVEQQHGYGGE	M	A	G	E	H	K	1	0	1	1	0	0	3	5	2	4	1	3	0	0	0	0	1	0	0	0	0	0	22		2315.22	A0A3Q7K743	A0A3Q7K743	2	23	yes	yes	5	0.0098848	82.037
AGISKDGQTREHA	DCAVLIIDSTTGGFEAGISKDGQTREHALL	FEAGISKDGQTREHALLAFTLGVKQMICCC	E	A	G	H	A	L	2	1	0	1	0	1	1	2	1	1	0	1	0	0	0	1	1	0	0	0	0	0	13		1368.67	A0A1S3EJT7;A0A1S2XHQ9;A0A1S2YZM1;Q9SXT9;A0A1S3E847;O81921	A0A1S3EJT7	125	137	yes	no	3	0.012709	91.62					1
AGKDENKQDLGVTGTG	EKVHDPAGKGGPVFGAGKDENKQDLGVTGT	GKDENKQDLGVTGTG_______________	G	A	G	T	G	-	1	0	1	2	0	1	1	4	0	0	1	2	0	0	0	0	2	0	0	1	0	0	16		1588.77	A0A3Q7XRS6	A0A3Q7XRS6	63	78	yes	yes	2;3	9.9056e-08	228.93				2	2	2	1
AGKDTFEAAK	GAGEYTAEKASNIADAGKDTFEAAKHKSEH	SNIADAGKDTFEAAKHKSEHVKDKLGEQRQ	D	A	G	A	K	H	3	0	0	1	0	0	1	1	0	0	0	2	0	1	0	0	1	0	0	0	0	0	10		1036.52	A0A1S2YPX2	A0A1S2YPX2	395	404	yes	yes	3	0.020128	93.442			1
AGKDTFEAAKHKSE	GAGEYTAEKASNIADAGKDTFEAAKHKSEH	DAGKDTFEAAKHKSEHVKDKLGEQRQRDAE	D	A	G	S	E	H	3	0	0	1	0	0	2	1	1	0	0	3	0	1	0	1	1	0	0	0	0	0	14		1517.75	A0A1S2YPX2	A0A1S2YPX2	395	408	yes	yes	3	0.0056626	97.904
AGKDTFEAAKHKSEHVKD	GAGEYTAEKASNIADAGKDTFEAAKHKSEH	DTFEAAKHKSEHVKDKLGEQRQRDAEL___	D	A	G	K	D	K	3	0	0	2	0	0	2	1	2	0	0	4	0	1	0	1	1	0	0	1	0	0	18		1997	A0A1S2YPX2	A0A1S2YPX2	395	412	yes	yes	4;5	0.00022734	127.5	1			1	1	1	2
AGKGSVLQIL	MGFSTAAKKNHPQFLAGKGSVLQILDKQIV	HPQFLAGKGSVLQILDKQIVATSLCVSKRT	L	A	G	I	L	D	1	0	0	0	0	1	0	2	0	1	2	1	0	0	0	1	0	0	0	1	0	0	10		984.597	A0A1S2YZ56	A0A1S2YZ56	420	429	yes	yes	2	0.004904	119.41				1			1
AGKGSVLQILDKQ	MGFSTAAKKNHPQFLAGKGSVLQILDKQIV	FLAGKGSVLQILDKQIVATSLCVSKRTIDQ	L	A	G	K	Q	I	1	0	0	1	0	2	0	2	0	1	2	2	0	0	0	1	0	0	0	1	0	0	13		1355.78	A0A1S2YZ56	A0A1S2YZ56	420	432	yes	yes	2;3	6.5511e-05	204.48				1			2
AGKGSVLQILDKQI	MGFSTAAKKNHPQFLAGKGSVLQILDKQIV	LAGKGSVLQILDKQIVATSLCVSKRTIDQL	L	A	G	Q	I	V	1	0	0	1	0	2	0	2	0	2	2	2	0	0	0	1	0	0	0	1	0	0	14		1468.86	A0A1S2YZ56	A0A1S2YZ56	420	433	yes	yes	3	0.02936	71.976
AGKGSVLQILDKQIVA	MGFSTAAKKNHPQFLAGKGSVLQILDKQIV	GKGSVLQILDKQIVATSLCVSKRTIDQLLD	L	A	G	V	A	T	2	0	0	1	0	2	0	2	0	2	2	2	0	0	0	1	0	0	0	2	0	0	16		1638.97	A0A1S2YZ56	A0A1S2YZ56	420	435	yes	yes	3	0.022801	74.141					1		1
AGKQLEDGRTLADYNIQ	QDKEGIPPDQQRLIFAGKQLEDGRTLADYN	KQLEDGRTLADYNIQKESTLHLVLRLRGGT	F	A	G	I	Q	K	2	1	1	2	0	2	1	2	0	1	2	1	0	0	0	0	1	0	1	0	0	0	17		1890.94	A0A1S2YK18;Q8GTD9;Q9SXU2;A0A1S2Y9Q2;A0A1S2Y0R6;A0A3Q7K769;A0A1S3EB02;A0A1S3EAV7;A0A3Q7K7E3	A0A1S2YK18	46	62	no	no	3	0.0061894	85.734					1
AGLKPGLHG	FSQEGDGPTTVTGNLAGLKPGLHGFHIHAL	TVTGNLAGLKPGLHGFHIHALGDTTNGCIS	L	A	G	H	G	F	1	0	0	0	0	0	0	3	1	0	2	1	0	0	1	0	0	0	0	0	0	0	9		848.487	Q9ZNQ4;A0A223HCV1	Q9ZNQ4	35	43	yes	no	2	0.038026	86.512
AGLKPGLHGFH	FSQEGDGPTTVTGNLAGLKPGLHGFHIHAL	TGNLAGLKPGLHGFHIHALGDTTNGCISTG	L	A	G	F	H	I	1	0	0	0	0	0	0	3	2	0	2	1	0	1	1	0	0	0	0	0	0	0	11		1132.61	Q9ZNQ4;A0A223HCV1	Q9ZNQ4	35	45	yes	no	3	0.0097267	80.688				1			1
AGLQFPVGR	LGSSNAKKATSRSSKAGLQFPVGRIARFLK	TSRSSKAGLQFPVGRIARFLKAGKYAERVG	K	A	G	G	R	I	1	1	0	0	0	1	0	2	0	0	1	0	0	1	1	0	0	0	0	1	0	0	9		943.524	A0A1S2XGE3;A0A1S2XDG5;O65759	A0A1S2XGE3	23	31	no	no	2	0.075146	75.109
AGLVNREDISDIAKNQ	GPASVMQSAAAVNTAAGLVNREDISDIAKN	GLVNREDISDIAKNQGVSVSNMKVGGNRVI	A	A	G	N	Q	G	2	1	2	2	0	1	1	1	0	2	1	1	0	0	0	1	0	0	0	1	0	0	16		1741.9	A0A1S2XXH2	A0A1S2XXH2	75	90	yes	yes	3	0.0058663	88.768
AGNEEGFEYVVFK	GQMLVVPQNFVVAEQAGNEEGFEYVVFKTN	EQAGNEEGFEYVVFKTNDRAAVSNVKQVFR	Q	A	G	F	K	T	1	0	1	0	0	0	3	2	0	0	0	1	0	2	0	0	0	0	1	2	0	0	13		1487.69	A0A1S2XVG1	A0A1S2XVG1	466	478	yes	yes	2	0.00018549	151.22	1	1	2	1		1	1
AGNEEGFEYVVFKT	GQMLVVPQNFVVAEQAGNEEGFEYVVFKTN	QAGNEEGFEYVVFKTNDRAAVSNVKQVFRA	Q	A	G	K	T	N	1	0	1	0	0	0	3	2	0	0	0	1	0	2	0	0	1	0	1	2	0	0	14		1588.74	A0A1S2XVG1	A0A1S2XVG1	466	479	yes	yes	2	8.345e-05	134.98	1		1
AGNEEGFEYVVFKTN	GQMLVVPQNFVVAEQAGNEEGFEYVVFKTN	AGNEEGFEYVVFKTNDRAAVSNVKQVFRAT	Q	A	G	T	N	D	1	0	2	0	0	0	3	2	0	0	0	1	0	2	0	0	1	0	1	2	0	0	15		1702.78	A0A1S2XVG1	A0A1S2XVG1	466	480	yes	yes	2	2.1872e-06	176.05			1
AGNEEGFEYVVFKTNDR	GQMLVVPQNFVVAEQAGNEEGFEYVVFKTN	NEEGFEYVVFKTNDRAAVSNVKQVFRATPA	Q	A	G	D	R	A	1	1	2	1	0	0	3	2	0	0	0	1	0	2	0	0	1	0	1	2	0	0	17		1973.91	A0A1S2XVG1	A0A1S2XVG1	466	482	yes	yes	3	0.004632	91.457	1	1
AGNHEQEFLR	SFQNQLDQMPRRFYLAGNHEQEFLRYQQEG	RRFYLAGNHEQEFLRYQQEGSEEEENEGGN	L	A	G	L	R	Y	1	1	1	0	0	1	2	1	1	0	1	0	0	1	0	0	0	0	0	0	0	0	10		1199.57	Q9SMJ4	Q9SMJ4	184	193	yes	yes	2;3	0.0017295	133.23				1	1	2
AGNQEQEFLQ	SFQNQLDQMPRRFYLAGNQEQEFLQYQQQE	RRFYLAGNQEQEFLQYQQQEGRKEEQENEG	L	A	G	L	Q	Y	1	0	1	0	0	3	2	1	0	0	1	0	0	1	0	0	0	0	0	0	0	0	10		1162.53	A0A1S2XSB9	A0A1S2XSB9	184	193	yes	yes	2	0.0018585	131.03				1	1	1
AGQLVPLLND	GKHIGGCDSVLEKHRAGQLVPLLNDAGAIA	LEKHRAGQLVPLLNDAGAIANNSAQL____	R	A	G	N	D	A	1	0	1	1	0	1	0	1	0	0	3	0	0	0	1	0	0	0	0	1	0	0	10		1038.57	A0A1S2YBK7	A0A1S2YBK7	105	114	yes	yes	2	0.012506	101.72				1		1	1
AGQPVEVAPSF	EDKTTQFGSDVPMKRAGQPVEVAPSFVFLA	PMKRAGQPVEVAPSFVFLACNQCSSYITGQ	R	A	G	S	F	V	2	0	0	0	0	1	1	1	0	0	0	0	0	1	2	1	0	0	0	2	0	0	11		1100.55	A0A1S2XVM2	A0A1S2XVM2	287	297	yes	yes	2	0.0088243	101.72	1	1		1
AGRALIVPQN	IVNCKGNSVFDGELEAGRALIVPQNFAIAA	DGELEAGRALIVPQNFAIAAKSLSDRFSYV	E	A	G	Q	N	F	2	1	1	0	0	1	0	1	0	1	1	0	0	0	1	0	0	0	0	1	0	0	10		1037.6	A0A1S2XSB9;A0A3Q7XNW1;Q9SMJ4	A0A3Q7XNW1	412	421	no	no	2	0.02654	85.212
AGSISRLN	TTPDRQAACNCLKSAAGSISRLNANNAAAL	CNCLKSAAGSISRLNANNAAALPGKCVVNI	A	A	G	L	N	A	1	1	1	0	0	0	0	1	0	1	1	0	0	0	0	2	0	0	0	0	0	0	8		816.445	O23758;A0A076KXC0	O23758	79	86	yes	no	2	0.042027	107.19				1
AGVDHSGGHLEEEGTIHVERRREKM	DESRPGVVSDGLRAAAGVDHSGGHLEEEGT	EEEGTIHVERRREKM_______________	A	A	G	K	M	-	1	3	0	1	0	0	5	4	3	1	1	1	1	0	0	1	1	0	0	2	0	0	25		2828.37	A0A1S3E2A8	A0A1S3E2A8	292	316	yes	yes	5;6	5.8784e-25	206.01				2	1	2	2
AGVNENDDEIINSVPGGMG	FSGNQDNDSMNRAGEAGVNENDDEIINSVP	ENDDEIINSVPGGMGASMATVDRVNKNK__	E	A	G	M	G	A	1	0	3	2	0	0	2	4	0	2	0	0	1	0	1	1	0	0	0	2	0	0	19		1886.83	A0A1S3DX03	A0A1S3DX03	179	197	yes	yes	2	0.00073479	150.06	1	1	1
AGVQLRDEH	______________________________	______________________________	M	A	G	E	H	G	1	1	0	1	0	1	1	1	1	0	1	0	0	0	0	0	0	0	0	1	0	0	9		1023.51	A0A1S2Y7R8	A0A1S2Y7R8	2	10	yes	yes	2	0.020917	120.87
AGVQLRDEHG	______________________________	______________________________	M	A	G	H	G	N	1	1	0	1	0	1	1	2	1	0	1	0	0	0	0	0	0	0	0	1	0	0	10		1080.53	A0A1S2Y7R8	A0A1S2Y7R8	2	11	yes	yes	2	0.012541	101.65	1		1
AGVQLRDEHGN	______________________________	______________________________	M	A	G	G	N	P	1	1	1	1	0	1	1	2	1	0	1	0	0	0	0	0	0	0	0	1	0	0	11		1194.57	A0A1S2Y7R8	A0A1S2Y7R8	2	12	yes	yes	2	0.0029248	134.84
AGVQLRDEHGNPIK	______________________________	MAGVQLRDEHGNPIKLTDEFGNPVKLTDEH	M	A	G	I	K	L	1	1	1	1	0	1	1	2	1	1	1	1	0	0	1	0	0	0	0	1	0	0	14		1532.81	A0A1S2Y7R8	A0A1S2Y7R8	2	15	yes	yes	2;3	0.00022789	130.1	2	2	2
AGVQLRDEHGNPIKL	______________________________	AGVQLRDEHGNPIKLTDEFGNPVKLTDEHG	M	A	G	K	L	T	1	1	1	1	0	1	1	2	1	1	2	1	0	0	1	0	0	0	0	1	0	0	15		1645.89	A0A1S2Y7R8	A0A1S2Y7R8	2	16	yes	yes	3	0.0063436	90.367					1
AGVQLRDEHGNPIKLT	______________________________	GVQLRDEHGNPIKLTDEFGNPVKLTDEHGN	M	A	G	L	T	D	1	1	1	1	0	1	1	2	1	1	2	1	0	0	1	0	1	0	0	1	0	0	16		1746.94	A0A1S2Y7R8	A0A1S2Y7R8	2	17	yes	yes	3	0.0046394	93.754
AGVQLRDEHGNPIKLTD	______________________________	VQLRDEHGNPIKLTDEFGNPVKLTDEHGNP	M	A	G	T	D	E	1	1	1	2	0	1	1	2	1	1	2	1	0	0	1	0	1	0	0	1	0	0	17		1861.96	A0A1S2Y7R8	A0A1S2Y7R8	2	18	yes	yes	3	0.00081661	117.18				1
AGVQLRDEHGNPIKLTDEF	______________________________	LRDEHGNPIKLTDEFGNPVKLTDEHGNPIH	M	A	G	E	F	G	1	1	1	2	0	1	2	2	1	1	2	1	0	1	1	0	1	0	0	1	0	0	19		2138.08	A0A1S2Y7R8	A0A1S2Y7R8	2	20	yes	yes	3	0.027607	69.148
AGVQLRDEHGNPIKLTDEFGNPVKL	______________________________	NPIKLTDEFGNPVKLTDEHGNPIHLTGVAT	M	A	G	K	L	T	1	1	2	2	0	1	2	3	1	1	3	2	0	1	2	0	1	0	0	2	0	0	25		2746.44	A0A1S2Y7R8	A0A1S2Y7R8	2	26	yes	yes	4	0.021108	74.456							1
AGVYNEKVEIGNK	SMGHNRPGRAIIYVKAGVYNEKVEIGNKLH	VKAGVYNEKVEIGNKLHNVMFVGDGIDKTI	K	A	G	N	K	L	1	0	2	0	0	0	2	2	0	1	0	2	0	0	0	0	0	0	1	2	0	0	13		1419.74	A0A1S2YMI3;A0A1S3EB87	A0A1S2YMI3	213	225	yes	no	3	0.014014	89.629				1		1
AGVYNEKVEIGNKL	SMGHNRPGRAIIYVKAGVYNEKVEIGNKLH	KAGVYNEKVEIGNKLHNVMFVGDGIDKTIV	K	A	G	K	L	H	1	0	2	0	0	0	2	2	0	1	1	2	0	0	0	0	0	0	1	2	0	0	14		1532.82	A0A1S2YMI3;A0A1S3EB87	A0A1S2YMI3	213	226	yes	no	3	5.59e-05	149.69				1	1	1	1
AHFDVTRDFSTANM	YRITGDDWDTWGDVKAHFDVTRDFSTANMI	KAHFDVTRDFSTANMIGAKGLKGSSWPDLD	K	A	H	N	M	I	2	1	1	2	0	0	0	0	1	0	0	0	1	2	0	1	2	0	0	1	0	0	14		1610.71	A0A1S2YFP9;A0A3Q7XUC6	A0A1S2YFP9	288	301	yes	no	3	0.011366	81.565						1	1
AHHHGGEQKHG	SGYGTKVGQEFGREEAHHHGGEQKHGEKKG	GREEAHHHGGEQKHGEKKGIMDKIKEKLPG	E	A	H	H	G	E	1	0	0	0	0	1	1	3	4	0	0	1	0	0	0	0	0	0	0	0	0	0	11		1193.54	A0A1S2Z0P8	A0A1S2Z0P8	168	178	yes	yes	3	0.013557	94.692						1
AHHHGGEQKHGEKKGIMD	SGYGTKVGQEFGREEAHHHGGEQKHGEKKG	HGGEQKHGEKKGIMDKIKEKLPGTGH____	E	A	H	M	D	K	1	0	0	1	0	1	2	4	4	1	0	3	1	0	0	0	0	0	0	0	0	0	18		1994.95	A0A1S2Z0P8	A0A1S2Z0P8	168	185	yes	yes	4	0.013927	79.013
AHITEEEEDRDRLVGR	HYAKPRLEETVGLNEAHITEEEEDRDRLVG	HITEEEEDRDRLVGRAQQTATKAQSDKGQV	E	A	H	G	R	A	1	3	0	2	0	0	4	1	1	1	1	0	0	0	0	0	1	0	0	1	0	0	16		1923.94	A0A1S2Z6F0	A0A1S2Z6F0	141	156	yes	yes	4	1.6569e-05	109.83	1		1
AHMSFDKEPLVF	VKQGDVFLVPRFHPMAHMSFDKEPLVFMGF	HPMAHMSFDKEPLVFMGFSTAAKKNHPQFL	M	A	H	V	F	M	1	0	0	1	0	0	1	0	1	0	1	1	1	2	1	1	0	0	0	1	0	0	12		1419.69	A0A1S2YZ56	A0A1S2YZ56	393	404	yes	yes	3	0.030878	78.653							1
AHNTRVGGNPNATGY	SHPIGTNRGPDGTATAHNTRVGGNPNATGY	AHNTRVGGNPNATGYTTGGSYT________	T	A	H	G	Y	T	2	1	3	0	0	0	0	3	1	0	0	0	0	0	1	0	2	0	1	1	0	0	15		1527.72	E7BSD7	E7BSD7	131	145	yes	yes	3	0.023291	73.91
AHNTRVGGNPNATGYTTG	SHPIGTNRGPDGTATAHNTRVGGNPNATGY	TRVGGNPNATGYTTGGSYT___________	T	A	H	T	G	G	2	1	3	0	0	0	0	4	1	0	0	0	0	0	1	0	4	0	1	1	0	0	18		1786.83	E7BSD7	E7BSD7	131	148	yes	yes	3	0.017354	76.051
AHNTRVGGNPNATGYTTGGSYT	SHPIGTNRGPDGTATAHNTRVGGNPNATGY	GNPNATGYTTGGSYT_______________	T	A	H	Y	T	-	2	1	3	0	0	0	0	5	1	0	0	0	0	0	1	1	5	0	2	1	0	0	22		2195	E7BSD7	E7BSD7	131	152	yes	yes	3	7.3951e-18	179.58				1	1	1	1
AHQPLAPED	AIIYEYVIIPTEPPHAHQPLAPEDY_____	PTEPPHAHQPLAPEDY______________	H	A	H	E	D	Y	2	0	0	1	0	1	1	0	1	0	1	0	0	0	2	0	0	0	0	0	0	0	9		976.461	A0A1S2Z070	A0A1S2Z070	246	254	yes	yes	2	0.021356	104.37							1
AHRPETGSYP	______________________________	VHSTAAHRPETGSYPTQQYPSKEVFTYPQY	A	A	H	Y	P	T	1	1	0	0	0	0	1	1	1	0	0	0	0	0	2	1	1	0	1	0	0	0	10		1113.52	A0A1S2XJM3	A0A1S2XJM3	13	22	yes	yes	2	0.032042	81.548			1
AHRPETGSYPTQ	______________________________	STAAHRPETGSYPTQQYPSKEVFTYPQYQH	A	A	H	T	Q	Q	1	1	0	0	0	1	1	1	1	0	0	0	0	0	2	1	2	0	1	0	0	0	12		1342.63	A0A1S2XJM3	A0A1S2XJM3	13	24	yes	yes	2	0.00060183	152.07	1	1	1	1	1	1
AHRPETGSYPTQQ	______________________________	TAAHRPETGSYPTQQYPSKEVFTYPQYQHR	A	A	H	Q	Q	Y	1	1	0	0	0	2	1	1	1	0	0	0	0	0	2	1	2	0	1	0	0	0	13		1470.69	A0A1S2XJM3	A0A1S2XJM3	13	25	yes	yes	2;3	2.6434e-05	206.97	1	1	1	1	2	1
AHRPETGSYPTQQYPS	______________________________	HRPETGSYPTQQYPSKEVFTYPQYQHRSDN	A	A	H	P	S	K	1	1	0	0	0	2	1	1	1	0	0	0	0	0	3	2	2	0	2	0	0	0	16		1817.83	A0A1S2XJM3	A0A1S2XJM3	13	28	yes	yes	3	0.0052662	91.207				1	1	1
AHRPETGSYPTQQYPSK	______________________________	RPETGSYPTQQYPSKEVFTYPQYQHRSDND	A	A	H	S	K	E	1	1	0	0	0	2	1	1	1	0	0	1	0	0	3	2	2	0	2	0	0	0	17		1945.93	A0A1S2XJM3	A0A1S2XJM3	13	29	yes	yes	3	0.00018494	128.82				1	1	1
AHRPETGSYPTQQYPSKE	______________________________	PETGSYPTQQYPSKEVFTYPQYQHRSDNDG	A	A	H	K	E	V	1	1	0	0	0	2	2	1	1	0	0	1	0	0	3	2	2	0	2	0	0	0	18		2074.97	A0A1S2XJM3	A0A1S2XJM3	13	30	yes	yes	3	4.2877e-08	118.24				1	1	1
AHRPETGSYPTQQYPSKEVFTYPQY	______________________________	TQQYPSKEVFTYPQYQHRSDNDGGIIRSLF	A	A	H	Q	Y	Q	1	1	0	0	0	3	2	1	1	0	0	1	0	1	4	2	3	0	4	1	0	0	25		2973.39	A0A1S2XJM3	A0A1S2XJM3	13	37	yes	yes	4	0.0010739	99.957				1	1	1
AHTVGDKPVE	VGESALTIGEALEATAHTVGDKPVEQSDAS	ALEATAHTVGDKPVEQSDASAIQAAEVRAT	T	A	H	V	E	Q	1	0	0	1	0	0	1	1	1	0	0	1	0	0	1	0	1	0	0	2	0	0	10		1051.53	A0A1S2XYX3	A0A1S2XYX3	142	151	yes	yes	2	0.0024687	143.03
AHTVPDKLK	GRYVPANLENIFSKYAHTVPDKLKLGEIWN	NIFSKYAHTVPDKLKLGEIWNMTEGNRNVF	Y	A	H	L	K	L	1	0	0	1	0	0	0	0	1	0	1	2	0	0	1	0	1	0	0	1	0	0	9		1007.58	A0A1S2XXQ4	A0A1S2XXQ4	161	169	yes	yes	3	0.013769	115.7				1	1		1
AIAAKITEKKN	DWSNASGSVRAGYLRAIAAKITEKKNELGK	GYLRAIAAKITEKKNELGKLESIDCGKPLD	R	A	I	K	N	E	3	0	1	0	0	0	1	0	0	2	0	3	0	0	0	0	1	0	0	0	0	0	11		1185.71	A0A1S2YBP2	A0A1S2YBP2	80	90	yes	yes	3	0.042692	71.555
AIAAKSLSDRF	GELEAGRALIVPQNFAIAAKSLSDRFSYVA	PQNFAIAAKSLSDRFSYVAFKTNDRAAIGR	F	A	I	R	F	S	3	1	0	1	0	0	0	0	0	1	1	1	0	1	0	2	0	0	0	0	0	0	11		1177.65	A0A3Q7XNW1;Q9SMJ4	A0A3Q7XNW1	423	433	no	no	3	0.0087602	101.93							1
AIAAKSLSDRFS	GELEAGRALIVPQNFAIAAKSLSDRFSYVA	QNFAIAAKSLSDRFSYVAFKTNDRAAIGRL	F	A	I	F	S	Y	3	1	0	1	0	0	0	0	0	1	1	1	0	1	0	3	0	0	0	0	0	0	12		1264.68	A0A3Q7XNW1;Q9SMJ4	A0A3Q7XNW1	423	434	no	no	3	0.014062	93.011							1
AIAAKSLSDRFSY	GELEAGRALIVPQNFAIAAKSLSDRFSYVA	NFAIAAKSLSDRFSYVAFKTNDRAAIGRLL	F	A	I	S	Y	V	3	1	0	1	0	0	0	0	0	1	1	1	0	1	0	3	0	0	1	0	0	0	13		1427.74	A0A3Q7XNW1;Q9SMJ4	A0A3Q7XNW1	423	435	no	no	2;3	0.0026137	114.86				1	1	1	1
AIAVTSRQ	______________________________	______________________________	M	A	I	R	Q	L	2	1	0	0	0	1	0	0	0	1	0	0	0	0	0	1	1	0	0	1	0	0	8		844.477	A0A1S2YBP2	A0A1S2YBP2	2	9	yes	yes	2	0.018115	136.33
AIDNAAMSSLLDK	HLADEINRRQTITILAIDNAAMSSLLDKHL	ILAIDNAAMSSLLDKHLSVSTLKNVLSLHV	L	A	I	D	K	H	3	0	1	2	0	0	0	0	0	1	2	1	1	0	0	2	0	0	0	0	0	0	13		1347.67	A0A1S2XMJ4	A0A1S2XMJ4	70	82	yes	yes	2	0.003067	113.22						1	1
AIDPKRGTIG	EIIMTFGLMYTVYATAIDPKRGTIGAIAPL	TVYATAIDPKRGTIGAIAPLAIGLIVGANI	T	A	I	I	G	A	1	1	0	1	0	0	0	2	0	2	0	1	0	0	1	0	1	0	0	0	0	0	10		1026.58	A0A1S2Z070	A0A1S2Z070	163	172	yes	yes	2	0.039724	82.452					1
AIEGYVLANPNYN	KEVQEGKAKGDALFKAIEGYVLANPNYN__	FKAIEGYVLANPNYN_______________	K	A	I	Y	N	-	2	0	3	0	0	0	1	1	0	1	1	0	0	0	1	0	0	0	2	1	0	0	13		1436.69	Q39450;A0A1S2YQ46	Q39450	146	158	yes	no	2	0.026117	99.815						1
AIGDIGGTGKTR	DAFQQNEINKDHAGKAIGDIGGTGKTRETH	AGKAIGDIGGTGKTRETHELGSNFDSLSDR	K	A	I	T	R	E	1	1	0	1	0	0	0	4	0	2	0	1	0	0	0	0	2	0	0	0	0	0	12		1144.62	A0A1S2XET4	A0A1S2XET4	64	75	yes	yes	2	0.016567	93.258			1
AIGDIGGTGKTRE	DAFQQNEINKDHAGKAIGDIGGTGKTRETH	GKAIGDIGGTGKTRETHELGSNFDSLSDRN	K	A	I	R	E	T	1	1	0	1	0	0	1	4	0	2	0	1	0	0	0	0	2	0	0	0	0	0	13		1273.66	A0A1S2XET4	A0A1S2XET4	64	76	yes	yes	2	0.0046825	108.47		1
AIGETIAEIA	VERGVTQEGQGGVLDAIGETIAEIAHTTKV	GGVLDAIGETIAEIAHTTKVIVVGEGDVEE	D	A	I	I	A	H	3	0	0	0	0	0	2	1	0	3	0	0	0	0	0	0	1	0	0	0	0	0	10		986.528	A0A1S2XET4	A0A1S2XET4	611	620	yes	yes	2	0.018238	94.407
AIGETIAEIAH	VERGVTQEGQGGVLDAIGETIAEIAHTTKV	GVLDAIGETIAEIAHTTKVIVVGEGDVEEK	D	A	I	A	H	T	3	0	0	0	0	0	2	1	1	3	0	0	0	0	0	0	1	0	0	0	0	0	11		1123.59	A0A1S2XET4	A0A1S2XET4	611	621	yes	yes	2	0.00181	166.17
AIGETIAEIAHT	VERGVTQEGQGGVLDAIGETIAEIAHTTKV	VLDAIGETIAEIAHTTKVIVVGEGDVEEKQ	D	A	I	H	T	T	3	0	0	0	0	0	2	1	1	3	0	0	0	0	0	0	2	0	0	0	0	0	12		1224.63	A0A1S2XET4	A0A1S2XET4	611	622	yes	yes	2	0.0022728	155	1	1	1
AIGETIAEIAHTT	VERGVTQEGQGGVLDAIGETIAEIAHTTKV	LDAIGETIAEIAHTTKVIVVGEGDVEEKQN	D	A	I	T	T	K	3	0	0	0	0	0	2	1	1	3	0	0	0	0	0	0	3	0	0	0	0	0	13		1325.68	A0A1S2XET4	A0A1S2XET4	611	623	yes	yes	2	5.7725e-10	230.09							1
AIGETIAEIAHTTK	VERGVTQEGQGGVLDAIGETIAEIAHTTKV	DAIGETIAEIAHTTKVIVVGEGDVEEKQNK	D	A	I	T	K	V	3	0	0	0	0	0	2	1	1	3	0	1	0	0	0	0	3	0	0	0	0	0	14		1453.78	A0A1S2XET4	A0A1S2XET4	611	624	yes	yes	2;3	8.0994e-05	161.19	2	1	1
AIIFGDAANNMR	HQFTTCLSRYPKSNGAIIFGDAANNMRFGN	SNGAIIFGDAANNMRFGNNRNYKNNPNILN	G	A	I	M	R	F	3	1	2	1	0	0	0	1	0	2	0	0	1	1	0	0	0	0	0	0	0	0	12		1291.63	A0A1S2XV08	A0A1S2XV08	226	237	yes	yes	2	0.00061759	141.48				1	1	1
AIIFGDAANNMRFG	HQFTTCLSRYPKSNGAIIFGDAANNMRFGN	GAIIFGDAANNMRFGNNRNYKNNPNILNNL	G	A	I	F	G	N	3	1	2	1	0	0	0	2	0	2	0	0	1	2	0	0	0	0	0	0	0	0	14		1495.72	A0A1S2XV08	A0A1S2XV08	226	239	yes	yes	2	0.003456	105.2					1	1
AIKEESEGKLK	TVRLEKKATYEQIKAAIKEESEGKLKGILG	QIKAAIKEESEGKLKGILGYTEDDVVSTDF	A	A	I	L	K	G	1	0	0	0	0	0	3	1	0	1	1	3	0	0	0	1	0	0	0	0	0	0	11		1230.68	A0A3Q7K878;A0A1S2YBD0	A0A1S2YBD0	266	276	no	no	3	0.0028916	122.7					1	1
AILTVLNPNDR	QHNDADFILVVLSGRAILTVLNPNDRNTFK	LSGRAILTVLNPNDRNTFKLERGDTIKLPA	R	A	I	D	R	N	1	1	2	1	0	0	0	0	0	1	2	0	0	0	1	0	1	0	0	1	0	0	11		1224.68	A0A1S2XQ88;A0A1S2XQR4;A0A1S2Y087	A0A1S2XQR4	99	109	no	no	2	0.011229	98.033
AILTVLNPNDRNS	QHIDADFILVVLSGKAILTVLNPNDRNSFN	GKAILTVLNPNDRNSFNLERGDTIKLPAGT	K	A	I	N	S	F	1	1	3	1	0	0	0	0	0	1	2	0	0	0	1	1	1	0	0	1	0	0	13		1425.76	A0A1S2Y087	A0A1S2Y087	239	251	yes	yes	2	0.045705	65.627	1
AILTVLNPNDRNT	QHNDADFILVVLSGRAILTVLNPNDRNTFK	GRAILTVLNPNDRNTFKLERGDTIKLPAGT	R	A	I	N	T	F	1	1	3	1	0	0	0	0	0	1	2	0	0	0	1	0	2	0	0	1	0	0	13		1439.77	A0A1S2XQ88;A0A1S2XQR4	A0A1S2XQR4	99	111	no	no	2	0.00016822	175.73	1	1	1
AILTVLNPNDRNTFK	QHNDADFILVVLSGRAILTVLNPNDRNTFK	AILTVLNPNDRNTFKLERGDTIKLPAGTIA	R	A	I	F	K	L	1	1	3	1	0	0	0	0	0	1	2	1	0	1	1	0	2	0	0	1	0	0	15		1714.94	A0A1S2XQ88;A0A1S2XQR4	A0A1S2XQR4	99	113	no	no	3	0.001567	111.74	1	1	1
AIPVNRPGQF	LANRDDNEDLRVLDLAIPVNRPGQFQSFSL	RVLDLAIPVNRPGQFQSFSLSGSENQQSYF	L	A	I	Q	F	Q	1	1	1	0	0	1	0	1	0	1	0	0	0	1	2	0	0	0	0	1	0	0	10		1097.6	A0A1S2XQ88;A0A1S2XQR4	A0A1S2XQR4	145	154	no	no	2	0.031544	81.784				1
AIPVNRPGQFQ	LANRDDNEDLRVLDLAIPVNRPGQFQSFSL	VLDLAIPVNRPGQFQSFSLSGSENQQSYFQ	L	A	I	F	Q	S	1	1	1	0	0	2	0	1	0	1	0	0	0	1	2	0	0	0	0	1	0	0	11		1225.66	A0A1S2XQ88;A0A1S2XQR4	A0A1S2XQR4	145	155	no	no	2	0.0448	70.525
AIPVNRPGQFQS	LANRDDNEDLRVLDLAIPVNRPGQFQSFSL	LDLAIPVNRPGQFQSFSLSGSENQQSYFQG	L	A	I	Q	S	F	1	1	1	0	0	2	0	1	0	1	0	0	0	1	2	1	0	0	0	1	0	0	12		1312.69	A0A1S2XQ88;A0A1S2XQR4	A0A1S2XQR4	145	156	no	no	2	0.035413	89.029
AIPVNRPGQFQSF	LANRDDNEDLRVLDLAIPVNRPGQFQSFSL	DLAIPVNRPGQFQSFSLSGSENQQSYFQGF	L	A	I	S	F	S	1	1	1	0	0	2	0	1	0	1	0	0	0	2	2	1	0	0	0	1	0	0	13		1459.76	A0A1S2XQ88;A0A1S2XQR4	A0A1S2XQR4	145	157	no	no	2	0.011368	93.667							1
AIRGPPGGGVR	NGNPIFPGGKYYILPAIRGPPGGGVRLDKT	YILPAIRGPPGGGVRLDKTGDSECPVTVLQ	P	A	I	V	R	L	1	2	0	0	0	0	0	4	0	1	0	0	0	0	2	0	0	0	0	1	0	0	11		1035.59	Q6IT03;Q9M3Z7	Q6IT03	26	36	yes	no	3	0.049156	64.374
AISGAQERYEEA	EISKYRNQAQENAMEAISGAQERYEEAKKP	AMEAISGAQERYEEAKKPTNETLTNTTQTA	E	A	I	E	A	K	3	1	0	0	0	1	3	1	0	1	0	0	0	0	0	1	0	0	1	0	0	0	12		1322.61	A0A1S2XET4	A0A1S2XET4	231	242	yes	yes	2	0.035903	90.108
AITNKKETPAIVH	KIIQAAFKVPEDLVEAITNKKETPAIVHAP	VEAITNKKETPAIVHAPSKRKHNSVLELEP	E	A	I	V	H	A	2	0	1	0	0	0	1	0	1	2	0	2	0	0	1	0	2	0	0	1	0	0	13		1420.8	A0A1S2YZ56	A0A1S2YZ56	247	259	yes	yes	3	0.049232	55.452							1
AKDIGDVNR	KDFKEDRAEAAAKLAAKDIGDVNRANEREE	AAAKLAAKDIGDVNRANEREEGYNLNSEIQ	A	A	K	N	R	A	1	1	1	2	0	0	0	1	0	1	0	1	0	0	0	0	0	0	0	1	0	0	9		986.515	A0A1S3E2A8	A0A1S3E2A8	20	28	yes	yes	2;3	0.017001	100.48
AKDIGDVNRAN	KDFKEDRAEAAAKLAAKDIGDVNRANEREE	AKLAAKDIGDVNRANEREEGYNLNSEIQFK	A	A	K	A	N	E	2	1	2	2	0	0	0	1	0	1	0	1	0	0	0	0	0	0	0	1	0	0	11		1171.59	A0A1S3E2A8	A0A1S3E2A8	20	30	yes	yes	2	0.00036041	137.89	1	1	1
AKDIGDVNRANEREEGYNLN	KDFKEDRAEAAAKLAAKDIGDVNRANEREE	DVNRANEREEGYNLNSEIQFKQARAEAASK	A	A	K	L	N	S	2	2	4	2	0	0	3	2	0	1	1	1	0	0	0	0	0	0	1	1	0	0	20		2276.08	A0A1S3E2A8	A0A1S3E2A8	20	39	yes	yes	3	0.048267	64.83
AKDILLGGKTDAWKVPSSESDSLN	TSVLLLFLLFGFAASAKDILLGGKTDAWKV	TDAWKVPSSESDSLNKWAQSVRFQVGDHLV	S	A	K	L	N	K	2	0	1	3	0	0	1	2	0	1	3	3	0	0	1	4	1	1	0	1	0	0	24		2530.29	A0A1S2Y4S1	A0A1S2Y4S1	23	46	yes	yes	4	0.00037407	109.75					1
AKDLAADAAQKAKE	AIHKAREYTGSAAQKAKDLAADAAQKAKEY	KAKDLAADAAQKAKEYATGAAYKSKDYAGD	K	A	K	K	E	Y	6	0	0	2	0	1	1	0	0	0	1	3	0	0	0	0	0	0	0	0	0	0	14		1428.76	A0A1S2YPX2	A0A1S2YPX2	210	223	yes	yes	3	0.029858	71.601					1
AKDLAADAAQKAKEY	AIHKAREYTGSAAQKAKDLAADAAQKAKEY	AKDLAADAAQKAKEYATGAAYKSKDYAGDA	K	A	K	E	Y	A	6	0	0	2	0	1	1	0	0	0	1	3	0	0	0	0	0	0	1	0	0	0	15		1591.82	A0A1S2YPX2	A0A1S2YPX2	210	224	yes	yes	3	0.0016737	111.01				1		1
AKDLAADAAQKAKEYATGA	AIHKAREYTGSAAQKAKDLAADAAQKAKEY	AADAAQKAKEYATGAAYKSKDYAGDAAEKT	K	A	K	G	A	A	8	0	0	2	0	1	1	1	0	0	1	3	0	0	0	0	1	0	1	0	0	0	19		1891.96	A0A1S2YPX2	A0A1S2YPX2	210	228	yes	yes	3	0.0037799	93.5					1		1
AKDLAADAAQKAKEYATGAAYK	AIHKAREYTGSAAQKAKDLAADAAQKAKEY	AAQKAKEYATGAAYKSKDYAGDAAEKTKEY	K	A	K	Y	K	S	9	0	0	2	0	1	1	1	0	0	1	4	0	0	0	0	1	0	2	0	0	0	22		2254.16	A0A1S2YPX2	A0A1S2YPX2	210	231	yes	yes	4	4.6261e-05	122.04				1	1	1
AKDLEDVNR	IQFKQARAEAASKLAAKDLEDVNRAKERTL	AASKLAAKDLEDVNRAKERTLNASSETGYY	A	A	K	N	R	A	1	1	1	2	0	0	1	0	0	0	1	1	0	0	0	0	0	0	0	1	0	0	9		1058.54	A0A1S3E2A8	A0A1S3E2A8	57	65	yes	yes	3	0.01949	97.456
AKDLEDVNRAK	IQFKQARAEAASKLAAKDLEDVNRAKERTL	SKLAAKDLEDVNRAKERTLNASSETGYYQE	A	A	K	A	K	E	2	1	1	2	0	0	1	0	0	0	1	2	0	0	0	0	0	0	0	1	0	0	11		1257.67	A0A1S3E2A8	A0A1S3E2A8	57	67	yes	yes	3	0.0012481	140.24	1	1	1			1
AKDLEDVNRAKERT	IQFKQARAEAASKLAAKDLEDVNRAKERTL	AAKDLEDVNRAKERTLNASSETGYYQEEKP	A	A	K	R	T	L	2	2	1	2	0	0	2	0	0	0	1	2	0	0	0	0	1	0	0	1	0	0	14		1643.86	A0A1S3E2A8	A0A1S3E2A8	57	70	yes	yes	4	0.015921	82.102
AKDLEDVNRAKERTLN	IQFKQARAEAASKLAAKDLEDVNRAKERTL	KDLEDVNRAKERTLNASSETGYYQEEKPGV	A	A	K	L	N	A	2	2	2	2	0	0	2	0	0	0	2	2	0	0	0	0	1	0	0	1	0	0	16		1870.99	A0A1S3E2A8	A0A1S3E2A8	57	72	yes	yes	3;4	0.0016492	110.38				2	1
AKDPMAIPADLGFDEN	ARDTLDMIKMAKTADAKDPMAIPADLGFDE	KDPMAIPADLGFDENCKRVVDEIINTYGRI	D	A	K	E	N	C	3	0	1	3	0	0	1	1	0	1	1	1	1	1	2	0	0	0	0	0	0	0	16		1702.79	A0A1S2XVM2	A0A1S2XVM2	128	143	yes	yes	2	0.0025577	103.11	1			1	2	1	1
AKDYAGDAAEKTK	AAYKAKDYAGDAAYKAKDYAGDAAEKTKDA	YKAKDYAGDAAEKTKDAAYKTKDYAGDAAE	K	A	K	T	K	D	4	0	0	2	0	0	1	1	0	0	0	3	0	0	0	0	1	0	1	0	0	0	13		1366.67	A0A1S2YPX2	A0A1S2YPX2	294	306	yes	yes	3	0.00023754	127.71					1	1
AKDYAGDAAEKTKD	AAYKAKDYAGDAAYKAKDYAGDAAEKTKDA	KAKDYAGDAAEKTKDAAYKTKDYAGDAAEK	K	A	K	K	D	A	4	0	0	3	0	0	1	1	0	0	0	3	0	0	0	0	1	0	1	0	0	0	14		1481.7	A0A1S2YPX2	A0A1S2YPX2	294	307	yes	yes	3	0.0072956	83.633				1		1	1
AKDYAGDAAEKTKDAAYK	AAYKAKDYAGDAAYKAKDYAGDAAEKTKDA	YAGDAAEKTKDAAYKTKDYAGDAAEKSKEY	K	A	K	Y	K	T	6	0	0	3	0	0	1	1	0	0	0	4	0	0	0	0	1	0	2	0	0	0	18		1914.93	A0A1S2YPX2	A0A1S2YPX2	294	311	yes	yes	3;4;5	3.9928e-09	155.88	1	1	1	2	3	1	1
AKDYAGDAAYK	AAYKTKDYAGDAAYKAKDYAGDAAYKAKDY	AAYKAKDYAGDAAYKAKDYAGDAAEKTKDA	K	A	K	Y	K	A	4	0	0	2	0	0	0	1	0	0	0	2	0	0	0	0	0	0	2	0	0	0	11		1171.55	A0A1S2YPX2	A0A1S2YPX2	283	293	yes	yes	3	0.025774	69.03
AKDYAGDAAYKAKD	AAYKTKDYAGDAAYKAKDYAGDAAYKAKDY	KAKDYAGDAAYKAKDYAGDAAEKTKDAAYK	K	A	K	K	D	Y	5	0	0	3	0	0	0	1	0	0	0	3	0	0	0	0	0	0	2	0	0	0	14		1485.71	A0A1S2YPX2	A0A1S2YPX2	283	296	yes	yes	3	0.0028473	108.34					1
AKDYAGDAAYKAKDYAG	AAYKTKDYAGDAAYKAKDYAGDAAYKAKDY	DYAGDAAYKAKDYAGDAAEKTKDAAYKTKD	K	A	K	A	G	D	6	0	0	3	0	0	0	2	0	0	0	3	0	0	0	0	0	0	3	0	0	0	17		1776.83	A0A1S2YPX2	A0A1S2YPX2	283	299	yes	yes	3	0.0010164	114.99
AKEAKDVTVEK	TVNKAGEYKDYAAEKAKEAKDVTVEKAKEV	AAEKAKEAKDVTVEKAKEVKDATVNKAGEY	K	A	K	E	K	A	2	0	0	1	0	0	2	0	0	0	0	3	0	0	0	0	1	0	0	2	0	0	11		1216.67	A0A1S3E2A8	A0A1S3E2A8	172	182	yes	yes	3	0.037425	76.255
AKEEEEKRLTLE	EKNAAEQRERERAREAKEEEEKRLTLEEIS	AREAKEEEEKRLTLEEISKYRNQAQENAME	E	A	K	L	E	E	1	1	0	0	0	0	5	0	0	0	2	2	0	0	0	0	1	0	0	0	0	0	12		1473.77	A0A1S2XET4	A0A1S2XET4	204	215	yes	yes	2	0.014919	91.855	1
AKEEEEKRLTLEEISKYR	EKNAAEQRERERAREAKEEEEKRLTLEEIS	EEEKRLTLEEISKYRNQAQENAMEAISGAQ	E	A	K	Y	R	N	1	2	0	0	0	0	6	0	0	1	2	3	0	0	0	1	1	0	1	0	0	0	18		2250.19	A0A1S2XET4	A0A1S2XET4	204	221	yes	yes	4	4.1587e-11	165.71			1
AKEGKDGTVGKLG	TVNKAGEYKDYTAEKAKEGKDGTVGKLGEL	EKAKEGKDGTVGKLGELKDSAADAAKRAMG	K	A	K	L	G	E	1	0	0	1	0	0	1	4	0	0	1	3	0	0	0	0	1	0	0	1	0	0	13		1258.69	A0A1S3E2A8	A0A1S3E2A8	205	217	yes	yes	2	0.00029863	185.25	1	2	2
AKEKLSEGLG	AGKEGKEAAETWTGWAKEKLSEGLGFKDKD	TWTGWAKEKLSEGLGFKDKDSSNTDKASEY	W	A	K	L	G	F	1	0	0	0	0	0	2	2	0	0	2	2	0	0	0	1	0	0	0	0	0	0	10		1030.57	A0A1S2YPX2	A0A1S2YPX2	72	81	yes	yes	2	0.0059967	115.82
AKEKLSEGLGFKDKD	AGKEGKEAAETWTGWAKEKLSEGLGFKDKD	AKEKLSEGLGFKDKDSSNTDKASEYASDTS	W	A	K	K	D	S	1	0	0	2	0	0	2	2	0	0	2	4	0	1	0	1	0	0	0	0	0	0	15		1663.88	A0A1S2YPX2	A0A1S2YPX2	72	86	yes	yes	3	0.019121	77.13
AKEKLSEGLGFKDKDSSNTD	AGKEGKEAAETWTGWAKEKLSEGLGFKDKD	SEGLGFKDKDSSNTDKASEYASDTSHKTKD	W	A	K	T	D	K	1	0	1	3	0	0	2	2	0	0	2	4	0	1	0	3	1	0	0	0	0	0	20		2168.06	A0A1S2YPX2	A0A1S2YPX2	72	91	yes	yes	3	0.016133	76.027
AKEVKDATVNK	AAEKAKEAKDVTVEKAKEVKDATVNKAGEY	TVEKAKEVKDATVNKAGEYKDYTAEKAKEG	K	A	K	N	K	A	2	0	1	1	0	0	1	0	0	0	0	3	0	0	0	0	1	0	0	2	0	0	11		1201.67	A0A1S3E2A8	A0A1S3E2A8	183	193	yes	yes	2	0.0050503	113.93
AKEYGNYAQGRVQEATQGSY	AKGMITDKARDVKERAKEYGNYAQGRVQEA	NYAQGRVQEATQGSY_______________	R	A	K	S	Y	-	3	1	1	0	0	3	2	3	0	0	0	1	0	0	0	1	1	0	3	1	0	0	20		2219.02	A0A1S2Y8R4	A0A1S2Y8R4	134	153	yes	yes	3	0.00035546	120.4				1		1
AKFGLDDN	HDGMDLTRVTTKELIAKFGLDDNTVDFIGH	VTTKELIAKFGLDDNTVDFIGHALALHRDD	I	A	K	D	N	T	1	0	1	2	0	0	0	1	0	0	1	1	0	1	0	0	0	0	0	0	0	0	8		878.413	O65744	O65744	172	179	yes	yes	2	0.053182	97.431
AKHKSEHVKDKLGEQR	KASNIADAGKDTFEAAKHKSEHVKDKLGEQ	KHKSEHVKDKLGEQRQRDAEL_________	A	A	K	Q	R	Q	1	1	0	1	0	1	2	1	2	0	1	4	0	0	0	1	0	0	0	1	0	0	16		1889.02	A0A1S2YPX2	A0A1S2YPX2	403	418	yes	yes	4	0.028988	66.335
AKHLPRGDSSVSGP	AEKLRSDYDFGHTLDAKHLPRGDSSVSGPV	DAKHLPRGDSSVSGPVVRLFKPFDELFVDS	D	A	K	G	P	V	1	1	0	1	0	0	0	2	1	0	1	1	0	0	2	3	0	0	0	1	0	0	14		1406.73	A0A1S2YBR2	A0A1S2YBR2	233	246	yes	yes	3	0.02867	72.496
AKHLPRGDSSVSGPVVR	AEKLRSDYDFGHTLDAKHLPRGDSSVSGPV	HLPRGDSSVSGPVVRLFKPFDELFVDSKDF	D	A	K	V	R	L	1	2	0	1	0	0	0	2	1	0	1	1	0	0	2	3	0	0	0	3	0	0	17		1760.96	A0A1S2YBR2	A0A1S2YBR2	233	249	yes	yes	4	0.0021209	104.41
AKIQDKEGIPPDQQR	ITLEVESSDTIDNVKAKIQDKEGIPPDQQR	AKIQDKEGIPPDQQRLIFAGKQLEDGRTLA	K	A	K	Q	R	L	1	1	0	2	0	3	1	1	0	2	0	2	0	0	2	0	0	0	0	0	0	0	15		1721.91	A0A1S2YK18;Q8GTD9;Q9SXU2;A0A1S2Y9Q2;A0A1S2Y0R6;A0A3Q7K769;A0A1S3EB02;A0A1S3EAV7;A0A3Q7K7E3	A0A1S2YK18	28	42	no	no	3;4	0.0076489	85.988				1	2		1
AKKEETKEMVSGTEEEY	DSAADAAKRAMGFFSAKKEETKEMVSGTEE	KEETKEMVSGTEEEYARRRMDDLSVEGGRR	S	A	K	E	Y	A	1	0	0	0	0	0	6	1	0	0	0	3	1	0	0	1	2	0	1	1	0	0	17		1986.91	A0A1S3E2A8	A0A1S3E2A8	236	252	yes	yes	3	0.0011523	113.69
AKKEETKEMVSGTEEEYA	DSAADAAKRAMGFFSAKKEETKEMVSGTEE	EETKEMVSGTEEEYARRRMDDLSVEGGRRG	S	A	K	Y	A	R	2	0	0	0	0	0	6	1	0	0	0	3	1	0	0	1	2	0	1	1	0	0	18		2057.95	A0A1S3E2A8	A0A1S3E2A8	236	253	yes	yes	3	0.0055325	87.287				1	1
AKKEETKEMVSGTEEEYAR	DSAADAAKRAMGFFSAKKEETKEMVSGTEE	ETKEMVSGTEEEYARRRMDDLSVEGGRRGR	S	A	K	A	R	R	2	1	0	0	0	0	6	1	0	0	0	3	1	0	0	1	2	0	1	1	0	0	19		2214.05	A0A1S3E2A8	A0A1S3E2A8	236	254	yes	yes	4	0.01986	71.558						1
AKKEETKEMVSGTEEEYARRRMD	DSAADAAKRAMGFFSAKKEETKEMVSGTEE	MVSGTEEEYARRRMDDLSVEGGRRGREKLV	S	A	K	M	D	D	2	3	0	1	0	0	6	1	0	0	0	3	2	0	0	1	2	0	1	1	0	0	23		2772.32	A0A1S3E2A8	A0A1S3E2A8	236	258	yes	yes	5	0.0078976	83.395				1
AKKEMDVVK	______________________________	______________________________	M	A	K	V	K	G	1	0	0	1	0	0	1	0	0	0	0	3	1	0	0	0	0	0	0	2	0	0	9		1046.58	A0A1S2YP33	A0A1S2YP33	2	10	yes	yes	2;3	0.0061202	157.99				1	1	2	1
AKKEMDVVKGVDL	______________________________	______________________________	M	A	K	D	L	K	1	0	0	2	0	0	1	1	0	0	1	3	1	0	0	0	0	0	0	3	0	0	13		1430.78	A0A1S2YP33	A0A1S2YP33	2	14	yes	yes	3	0.044222	69.716						1
AKKEMDVVKGVDLK	______________________________	MAKKEMDVVKGVDLKRYMGRWYEIACFPSR	M	A	K	L	K	R	1	0	0	2	0	0	1	1	0	0	1	4	1	0	0	0	0	0	0	3	0	0	14		1558.88	A0A1S2YP33	A0A1S2YP33	2	15	yes	yes	4	0.0047966	99.927				1	1	1	1
AKKEMDVVKGVDLKR	______________________________	AKKEMDVVKGVDLKRYMGRWYEIACFPSRF	M	A	K	K	R	Y	1	1	0	2	0	0	1	1	0	0	1	4	1	0	0	0	0	0	0	3	0	0	15		1714.98	A0A1S2YP33	A0A1S2YP33	2	16	yes	yes	4;5	1.0297e-06	146.78				1	2	2	2
AKKEMDVVKGVDLKRY	______________________________	KKEMDVVKGVDLKRYMGRWYEIACFPSRFQ	M	A	K	R	Y	M	1	1	0	2	0	0	1	1	0	0	1	4	1	0	0	0	0	0	1	3	0	0	16		1878.04	A0A1S2YP33	A0A1S2YP33	2	17	yes	yes	4;5	0.00037423	125.52				2	1	1
AKLAAKDIGDVN	MASRKDFKEDRAEAAAKLAAKDIGDVNRAN	EAAAKLAAKDIGDVNRANEREEGYNLNSEI	A	A	K	V	N	R	3	0	1	2	0	0	0	1	0	1	1	2	0	0	0	0	0	0	0	1	0	0	12		1213.67	A0A1S3E2A8	A0A1S3E2A8	16	27	yes	yes	2	0.048552	69.65
AKQFPKEAQVN	TTLQDSLFETFVQVFAKQFPKEAQVNAVGP	VQVFAKQFPKEAQVNAVGPFGLCFDSKRIN	F	A	K	V	N	A	2	0	1	0	0	2	1	0	0	0	0	2	0	1	1	0	0	0	0	1	0	0	11		1258.67	A0A1S2XV08	A0A1S2XV08	324	334	yes	yes	2	0.0013708	143.03					1
AKRLIPTFN	______________________________	______________________________	M	A	K	F	N	R	1	1	1	0	0	0	0	0	0	1	1	1	0	1	1	0	1	0	0	0	0	0	9		1058.62	A0A1S2YIG4	A0A1S2YIG4	2	10	yes	yes	2	0.053181	88.948
AKRTSAATTTTGSTTTTAAA	KTKEVGQDIQSKAQDAKRTSAATTTTGSTT	AATTTTGSTTTTAAA_______________	D	A	K	A	A	-	6	1	0	0	0	0	0	1	0	0	0	1	0	0	0	2	9	0	0	0	0	0	20		1868.94	A0A1S2XSP2	A0A1S2XSP2	184	203	yes	yes	3	0.00020449	125.45					1	1
AKSKDDIKYGTA	______________________________	______________________________	M	A	K	T	A	Q	2	0	0	2	0	0	0	1	0	1	0	3	0	0	0	1	1	0	1	0	0	0	12		1295.67	A0A1S2XIX1	A0A1S2XIX1	2	13	yes	yes	2;3	2.6553e-09	231.92				1	1	1
AKSKDDIKYGTAQ	______________________________	______________________________	M	A	K	A	Q	A	2	0	0	2	0	1	0	1	0	1	0	3	0	0	0	1	1	0	1	0	0	0	13		1423.73	A0A1S2XIX1	A0A1S2XIX1	2	14	yes	yes	2;3	0.0012161	142.91				1	1
AKSKDDIKYGTAQA	______________________________	MAKSKDDIKYGTAQARLSEDEAVRVVYKHG	M	A	K	Q	A	R	3	0	0	2	0	1	0	1	0	1	0	3	0	0	0	1	1	0	1	0	0	0	14		1494.77	A0A1S2XIX1	A0A1S2XIX1	2	15	yes	yes	3	0.048552	60.55
AKSSSKKSVSSESEPFN	IVKISREQIEELSKNAKSSSKKSVSSESEP	SSSKKSVSSESEPFNLRSRNPIYSNKYGNF	N	A	K	F	N	L	1	0	1	0	0	0	2	0	0	0	0	3	0	1	1	7	0	0	0	1	0	0	17		1797.87	Q304D4	Q304D4	233	249	yes	yes	2;3	0.018671	70.089
AKSSSKRSVSSESEPFN	IVKISREQIEELSKNAKSSSKRSVSSESEP	SSSKRSVSSESEPFNLRSRNPIYSNKYGNF	N	A	K	F	N	L	1	1	1	0	0	0	2	0	0	0	0	2	0	1	1	7	0	0	0	1	0	0	17		1825.88	A0A1S2XQR4	A0A1S2XQR4	235	251	yes	yes	3	0.0097509	83.106
AKSVDVVKGLA	EGAARYAAPKAAELAAKSVDVVKGLAASAG	AELAAKSVDVVKGLAASAGESAKEFTARKK	A	A	K	L	A	A	2	0	0	1	0	0	0	1	0	0	1	2	0	0	0	1	0	0	0	3	0	0	11		1085.64	A0A1S2XET4	A0A1S2XET4	404	414	yes	yes	2	0.029997	93.096
AKTADAKDPMAIPADLGFDEN	HEDKDARDTLDMIKMAKTADAKDPMAIPAD	KDPMAIPADLGFDENCKRVVDEIINTYGRI	M	A	K	E	N	C	5	0	1	4	0	0	1	1	0	1	1	2	1	1	2	0	1	0	0	0	0	0	21		2189.03	A0A1S2XVM2	A0A1S2XVM2	123	143	yes	yes	3	0.00084866	105.46				1	1	1
AKTEISDARTN	LCFLSTASCGRVIVGAKTEISDARTNREVQ	VIVGAKTEISDARTNREVQELGKFAVEEYN	G	A	K	T	N	R	2	1	1	1	0	0	1	0	0	1	0	1	0	0	0	1	2	0	0	0	0	0	11		1204.6	A0A1S2YB70	A0A1S2YB70	28	38	yes	yes	3	0.015527	79.286				1	1	1	1
AKTEISDARTNREVQELGKF	LCFLSTASCGRVIVGAKTEISDARTNREVQ	SDARTNREVQELGKFAVEEYNYKQGLNNGG	G	A	K	K	F	A	2	2	1	1	0	1	3	1	0	1	1	2	0	1	0	1	2	0	0	1	0	0	20		2291.19	A0A1S2YB70	A0A1S2YB70	28	47	yes	yes	4	0.047401	65.022						1
AKVDANEEKNKEIATQ	KAASILSSHNPPIFLAKVDANEEKNKEIAT	KVDANEEKNKEIATQYEVKGFPTIKILRNG	L	A	K	T	Q	Y	3	0	2	1	0	1	3	0	0	1	0	3	0	0	0	0	1	0	0	1	0	0	16		1786.91	A0A1S2YBR2	A0A1S2YBR2	121	136	yes	yes	3	9.6227e-06	138.91				1		1	1
AKVDANEEKNKEIATQY	KAASILSSHNPPIFLAKVDANEEKNKEIAT	VDANEEKNKEIATQYEVKGFPTIKILRNGG	L	A	K	Q	Y	E	3	0	2	1	0	1	3	0	0	1	0	3	0	0	0	0	1	0	1	1	0	0	17		1949.97	A0A1S2YBR2	A0A1S2YBR2	121	137	yes	yes	3	0.0026927	88.133		1	1
AKVDANEEKNKEIATQYEVK	KAASILSSHNPPIFLAKVDANEEKNKEIAT	NEEKNKEIATQYEVKGFPTIKILRNGGKKI	L	A	K	V	K	G	3	0	2	1	0	1	4	0	0	1	0	4	0	0	0	0	1	0	1	2	0	0	20		2306.18	A0A1S2YBR2	A0A1S2YBR2	121	140	yes	yes	4	1.0273e-16	178.72				1	1	1	1
AKVDANEEKNKEIATQYEVKG	KAASILSSHNPPIFLAKVDANEEKNKEIAT	EEKNKEIATQYEVKGFPTIKILRNGGKKIQ	L	A	K	K	G	F	3	0	2	1	0	1	4	1	0	1	0	4	0	0	0	0	1	0	1	2	0	0	21		2363.2	A0A1S2YBR2	A0A1S2YBR2	121	141	yes	yes	4	0.0017955	98.269				1	1	1
AKYEDIERIL	YFNGFSKNILEASFNAKYEDIERILLEEPQ	EASFNAKYEDIERILLEEPQQRRGHRGRQQ	N	A	K	I	L	L	1	1	0	1	0	0	2	0	0	2	1	1	0	0	0	0	0	0	1	0	0	0	10		1248.67	A0A1S2XYZ0	A0A1S2XYZ0	308	317	yes	yes	3	0.01241	101.93				1	1	1
AKYEDIERILL	YFNGFSKNILEASFNAKYEDIERILLEEPQ	ASFNAKYEDIERILLEEPQQRRGHRGRQQS	N	A	K	L	L	E	1	1	0	1	0	0	2	0	0	2	2	1	0	0	0	0	0	0	1	0	0	0	11		1361.76	A0A1S2XYZ0	A0A1S2XYZ0	308	318	yes	yes	3	0.035044	76.332
ALAEWTGQRTV	VIELDTESDGGEIQAALAEWTGQRTVPNVF	EIQAALAEWTGQRTVPNVFIGGKHIGGCDS	A	A	L	T	V	P	2	1	0	0	0	1	1	1	0	0	1	0	0	0	0	0	2	1	0	1	0	0	11		1230.64	A0A1S2YBK7;A0A3Q7K7R0	A0A1S2YBK7	73	83	yes	no	2	0.013558	94.692					1
ALAEWTGQRTVPN	VIELDTESDGGEIQAALAEWTGQRTVPNVF	QAALAEWTGQRTVPNVFIGGKHIGGCDSVL	A	A	L	P	N	V	2	1	1	0	0	1	1	1	0	0	1	0	0	0	1	0	2	1	0	1	0	0	13		1441.73	A0A1S2YBK7	A0A1S2YBK7	73	85	yes	yes	2	0.00018834	166.66							1
ALDGDDYSLLK	YDRKHDFKNGYGWSSALDGDDYSLLKIPDI	GWSSALDGDDYSLLKIPDIGVFHVNLTAGS	S	A	L	L	K	I	1	0	0	3	0	0	0	1	0	0	3	1	0	0	0	1	0	0	1	0	0	0	11		1208.59	A0A1S2YKD9	A0A1S2YKD9	294	304	yes	yes	2	0.029738	87.913					1	1
ALDKGLIID	QGGVKVWSEVQEGKYALDKGLIIDSISVLG	VQEGKYALDKGLIIDSISVLGLDGKGAIGA	Y	A	L	I	D	S	1	0	0	2	0	0	0	1	0	2	2	1	0	0	0	0	0	0	0	0	0	0	9		956.554	A0A1S2XM27	A0A1S2XM27	845	853	yes	yes	2	0.04912	81.642
ALDQGASIKATPN	VHQPLSKVAIHNTVFALDQGASIKATPNLL	VFALDQGASIKATPNLLGLKGQNTEWVTLQ	F	A	L	P	N	L	3	0	1	1	0	1	0	1	0	1	1	1	0	0	1	1	1	0	0	0	0	0	13		1284.67	A0A1S3EER3	A0A1S3EER3	46	58	yes	yes	2	2.2712e-05	121.9
ALEAFKKFG	YLGERDNPNWTSDVKALEAFKKFGNKLAEI	WTSDVKALEAFKKFGNKLAEIEQKLSQRNN	K	A	L	F	G	N	2	0	0	0	0	0	1	1	0	0	1	2	0	2	0	0	0	0	0	0	0	0	9		1009.56	A0A1S2XBN2	A0A1S2XBN2	801	809	yes	yes	2	0.035216	102.71					1
ALEASALSRA	DPGLVLDPEAITIGEALEASALSRAGNKAL	ITIGEALEASALSRAGNKALDQSDAAAIQA	E	A	L	R	A	G	4	1	0	0	0	0	1	0	0	0	2	0	0	0	0	2	0	0	0	0	0	0	10		987.535	A0A1S2XXH2	A0A1S2XXH2	141	150	yes	yes	2	0.018213	103.56				1
ALEASALSRAGNKALD	DPGLVLDPEAITIGEALEASALSRAGNKAL	LEASALSRAGNKALDQSDAAAIQAAEMRAT	E	A	L	L	D	Q	5	1	1	1	0	0	1	1	0	0	3	1	0	0	0	2	0	0	0	0	0	0	16		1585.84	A0A1S2XXH2	A0A1S2XXH2	141	156	yes	yes	3	0.010503	83.106
ALEATAHTVGDKPVE	GQTGVVGESALTIGEALEATAHTVGDKPVE	ALEATAHTVGDKPVEQSDASAIQAAEVRAT	E	A	L	V	E	Q	3	0	0	1	0	0	2	1	1	0	1	1	0	0	1	0	2	0	0	2	0	0	15		1536.78	A0A1S2XYX3	A0A1S2XYX3	137	151	yes	yes	2;3	7.0364e-44	286.29
ALEPDHRVES	EEFDRFNQCQLDSINALEPDHRVESEAGLT	LDSINALEPDHRVESEAGLTETWNPNHPEL	N	A	L	E	S	E	1	1	0	1	0	0	2	0	1	0	1	0	0	0	1	1	0	0	0	1	0	0	10		1151.56	A0A1S2XVG1	A0A1S2XVG1	43	52	yes	yes	2	0.012542	101.64				1	1	1
ALEPDHRVESEA	EEFDRFNQCQLDSINALEPDHRVESEAGLT	SINALEPDHRVESEAGLTETWNPNHPELQC	N	A	L	E	A	G	2	1	0	1	0	0	3	0	1	0	1	0	0	0	1	1	0	0	0	1	0	0	12		1351.64	A0A1S2XVG1	A0A1S2XVG1	43	54	yes	yes	2;3	0.0076841	96.342	1	1	2
ALEPDHRVESEAGLT	EEFDRFNQCQLDSINALEPDHRVESEAGLT	ALEPDHRVESEAGLTETWNPNHPELQCAGV	N	A	L	L	T	E	2	1	0	1	0	0	3	1	1	0	2	0	0	0	1	1	1	0	0	1	0	0	15		1622.79	A0A1S2XVG1	A0A1S2XVG1	43	57	yes	yes	3	0.040406	68.277						1	1
ALEPDHRVESEAGLTE	EEFDRFNQCQLDSINALEPDHRVESEAGLT	LEPDHRVESEAGLTETWNPNHPELQCAGVS	N	A	L	T	E	T	2	1	0	1	0	0	4	1	1	0	2	0	0	0	1	1	1	0	0	1	0	0	16		1751.83	A0A1S2XVG1	A0A1S2XVG1	43	58	yes	yes	3	0.0029663	79.771						1
ALEPDHRVESEAGLTETWNPNHP	EEFDRFNQCQLDSINALEPDHRVESEAGLT	ESEAGLTETWNPNHPELQCAGVSLIRRTID	N	A	L	H	P	E	2	1	2	1	0	0	4	1	2	0	2	0	0	0	3	1	2	1	0	1	0	0	23		2598.21	A0A1S2XVG1	A0A1S2XVG1	43	65	yes	yes	4	1.0763e-07	143.57			1	1	1		1
ALEPDNRIESEG	REQPQQNECQLEHLNALEPDNRIESEGGLI	HLNALEPDNRIESEGGLIETWNPNNRQFRC	N	A	L	E	G	G	1	1	1	1	0	0	3	1	0	1	1	0	0	0	1	1	0	0	0	0	0	0	12		1328.62	A0A1S2XSB9	A0A1S2XSB9	38	49	yes	yes	2	0.0014609	126.39	1	1	1
ALEPDNRIESEGGLIETWNPN	REQPQQNECQLEHLNALEPDNRIESEGGLI	RIESEGGLIETWNPNNRQFRCAGVALSRAT	N	A	L	P	N	N	1	1	3	1	0	0	4	2	0	2	2	0	0	0	2	1	1	1	0	0	0	0	21		2353.12	A0A1S2XSB9	A0A1S2XSB9	38	58	yes	yes	2	0.002691	94.551			1
ALEPDNRIESEGGLIETWNPNNR	REQPQQNECQLEHLNALEPDNRIESEGGLI	ESEGGLIETWNPNNRQFRCAGVALSRATLQ	N	A	L	N	R	Q	1	2	4	1	0	0	4	2	0	2	2	0	0	0	2	1	1	1	0	0	0	0	23		2623.26	A0A1S2XSB9	A0A1S2XSB9	38	60	yes	yes	3	2.6216e-15	164.89	1	1	1
ALEPDNRIESEGGLIETWNPNNRQ	REQPQQNECQLEHLNALEPDNRIESEGGLI	SEGGLIETWNPNNRQFRCAGVALSRATLQR	N	A	L	R	Q	F	1	2	4	1	0	1	4	2	0	2	2	0	0	0	2	1	1	1	0	0	0	0	24		2751.32	A0A1S2XSB9	A0A1S2XSB9	38	61	yes	yes	3	3.043e-15	162.81	1	1	1
ALEPDNRIESEGGLIETWNPNNRQF	REQPQQNECQLEHLNALEPDNRIESEGGLI	EGGLIETWNPNNRQFRCAGVALSRATLQRN	N	A	L	Q	F	R	1	2	4	1	0	1	4	2	0	2	2	0	0	1	2	1	1	1	0	0	0	0	25		2898.39	A0A1S2XSB9	A0A1S2XSB9	38	62	yes	yes	3	1.6592e-05	125.58	1	1	1
ALEPDNRIK	RDQPEQNECQLEHLNALEPDNRIKSEGGLI	QLEHLNALEPDNRIKSEGGLIETWNPSNKQ	N	A	L	I	K	S	1	1	1	1	0	0	1	0	0	1	1	1	0	0	1	0	0	0	0	0	0	0	9		1054.58	A0A3Q7XNW1;O04219	A0A3Q7XNW1	38	46	yes	no	2	0.035746	104.21
ALEPDNRIKS	RDQPEQNECQLEHLNALEPDNRIKSEGGLI	LEHLNALEPDNRIKSEGGLIETWNPSNKQF	N	A	L	K	S	E	1	1	1	1	0	0	1	0	0	1	1	1	0	0	1	1	0	0	0	0	0	0	10		1141.61	A0A3Q7XNW1;O04219	A0A3Q7XNW1	38	47	yes	no	2	0.01434	99.257	1		1
ALEPDNRIKSEG	RDQPEQNECQLEHLNALEPDNRIKSEGGLI	HLNALEPDNRIKSEGGLIETWNPSNKQFRC	N	A	L	E	G	G	1	1	1	1	0	0	2	1	0	1	1	1	0	0	1	1	0	0	0	0	0	0	12		1327.67	A0A3Q7XNW1;O04219	A0A3Q7XNW1	38	49	yes	no	2	0.00053785	131.83	1	1	1
ALEPDNRIKSEGGLIETWNPSNK	RDQPEQNECQLEHLNALEPDNRIKSEGGLI	KSEGGLIETWNPSNKQFRCAGVALSRATLQ	N	A	L	N	K	Q	1	1	3	1	0	0	3	2	0	2	2	2	0	0	2	2	1	1	0	0	0	0	23		2567.3	A0A3Q7XNW1;O04219	A0A3Q7XNW1	38	60	yes	no	4	0.0020336	95.48			1
ALIDYAPHS	DTDNNEAFIFYEKFCALIDYAPHSNKDKII	FYEKFCALIDYAPHSNKDKIILGPKKIVDM	C	A	L	H	S	N	2	0	0	1	0	0	0	0	1	1	1	0	0	0	1	1	0	0	1	0	0	0	9		985.487	A0A3Q7K771;R4NHA7	A0A3Q7K771	85	93	yes	no	2	0.031353	93.262
ALIDYAPHSN	DTDNNEAFIFYEKFCALIDYAPHSNKDKII	YEKFCALIDYAPHSNKDKIILGPKKIVDMF	C	A	L	S	N	K	2	0	1	1	0	0	0	0	1	1	1	0	0	0	1	1	0	0	1	0	0	0	10		1099.53	A0A3Q7K771;R4NHA7	A0A3Q7K771	85	94	yes	no	2	0.0075971	131.06				1	1	1	1
ALIDYAPHSNK	DTDNNEAFIFYEKFCALIDYAPHSNKDKII	EKFCALIDYAPHSNKDKIILGPKKIVDMFP	C	A	L	N	K	D	2	0	1	1	0	0	0	0	1	1	1	1	0	0	1	1	0	0	1	0	0	0	11		1227.62	A0A3Q7K771;R4NHA7	A0A3Q7K771	85	95	yes	no	3	0.0046641	115.18
ALIDYAPHSNKDKI	DTDNNEAFIFYEKFCALIDYAPHSNKDKII	CALIDYAPHSNKDKIILGPKKIVDMFPFFE	C	A	L	K	I	I	2	0	1	2	0	0	0	0	1	2	1	2	0	0	1	1	0	0	1	0	0	0	14		1583.83	A0A3Q7K771;R4NHA7	A0A3Q7K771	85	98	yes	no	3	0.045055	68.044							1
ALIGQPSRS	VGDYWILHLDHDYQYALIGQPSRSYLWILC	DHDYQYALIGQPSRSYLWILCRQPHLDEEI	Y	A	L	R	S	Y	1	1	0	0	0	1	0	1	0	1	1	0	0	0	1	2	0	0	0	0	0	0	9		927.514	A0A1S2YP33	A0A1S2YP33	113	121	yes	yes	2	0.037709	86.833					1		1
ALIVPQNF	CKGNSVFDGELEAGRALIVPQNFAIAAKSL	GELEAGRALIVPQNFAIAAKSLSDRFSYVA	R	A	L	N	F	A	1	0	1	0	0	1	0	0	0	1	1	0	0	1	1	0	0	0	0	1	0	0	8		900.507	A0A1S2XSB9;A0A3Q7XNW1;Q9SMJ4	A0A3Q7XNW1	415	422	no	no	2	0.062698	90.939
ALKAANGDIVAAIM	LVVTQAGVPRSRAVKALKAANGDIVAAIME	KALKAANGDIVAAIMELTN___________	K	A	L	I	M	E	5	0	1	1	0	0	0	1	0	2	1	1	1	0	0	0	0	0	0	1	0	0	14		1356.74	A0A1S2XRB1	A0A1S2XRB1	186	199	yes	yes	2	0.0016725	114.4
ALNTDEDTAKK	GNSVLSGFSSEFLAQALNTDEDTAKKLQSP	FLAQALNTDEDTAKKLQSPRDQRAQIVRVE	Q	A	L	K	K	L	2	0	1	2	0	0	1	0	0	0	1	2	0	0	0	0	2	0	0	0	0	0	11		1204.59	A0A1S2XVG1	A0A1S2XVG1	237	247	yes	yes	2;3	0.017339	108.43
ALNTDEDTAKKL	GNSVLSGFSSEFLAQALNTDEDTAKKLQSP	LAQALNTDEDTAKKLQSPRDQRAQIVRVEG	Q	A	L	K	L	Q	2	0	1	2	0	0	1	0	0	0	2	2	0	0	0	0	2	0	0	0	0	0	12		1317.68	A0A1S2XVG1	A0A1S2XVG1	237	248	yes	yes	2;3	0.0015152	123.75	2	1	1				1
ALNTDEDTAKKLQ	GNSVLSGFSSEFLAQALNTDEDTAKKLQSP	AQALNTDEDTAKKLQSPRDQRAQIVRVEGG	Q	A	L	L	Q	S	2	0	1	2	0	1	1	0	0	0	2	2	0	0	0	0	2	0	0	0	0	0	13		1445.74	A0A1S2XVG1	A0A1S2XVG1	237	249	yes	yes	2;3	4.6937e-15	242.49	2	2	1	1	2	1	2
ALNTDEDTAKKLQSPR	GNSVLSGFSSEFLAQALNTDEDTAKKLQSP	LNTDEDTAKKLQSPRDQRAQIVRVEGGLRI	Q	A	L	P	R	D	2	1	1	2	0	1	1	0	0	0	2	2	0	0	1	1	2	0	0	0	0	0	16		1785.92	A0A1S2XVG1	A0A1S2XVG1	237	252	yes	yes	2;3;4	3.1528e-07	186.49					1		3
ALNTDEDTAKKLQSPRD	GNSVLSGFSSEFLAQALNTDEDTAKKLQSP	NTDEDTAKKLQSPRDQRAQIVRVEGGLRII	Q	A	L	R	D	Q	2	1	1	3	0	1	1	0	0	0	2	2	0	0	1	1	2	0	0	0	0	0	17		1900.95	A0A1S2XVG1	A0A1S2XVG1	237	253	yes	yes	4	0.0026116	82.007					1
ALNTDEDTAKKLQSPRDQ	GNSVLSGFSSEFLAQALNTDEDTAKKLQSP	TDEDTAKKLQSPRDQRAQIVRVEGGLRIIS	Q	A	L	D	Q	R	2	1	1	3	0	2	1	0	0	0	2	2	0	0	1	1	2	0	0	0	0	0	18		2029.01	A0A1S2XVG1	A0A1S2XVG1	237	254	yes	yes	3;4	1.6543e-05	132.13							1
ALNTDEDTAKKLQSPRDQR	GNSVLSGFSSEFLAQALNTDEDTAKKLQSP	DEDTAKKLQSPRDQRAQIVRVEGGLRIISP	Q	A	L	Q	R	A	2	2	1	3	0	2	1	0	0	0	2	2	0	0	1	1	2	0	0	0	0	0	19		2185.11	A0A1S2XVG1	A0A1S2XVG1	237	255	yes	yes	3;4;5	4.3775e-06	143.02				3	2	2	2
ALNTDEDTAKKLQSPRDQRA	GNSVLSGFSSEFLAQALNTDEDTAKKLQSP	EDTAKKLQSPRDQRAQIVRVEGGLRIISPD	Q	A	L	R	A	Q	3	2	1	3	0	2	1	0	0	0	2	2	0	0	1	1	2	0	0	0	0	0	20		2256.15	A0A1S2XVG1	A0A1S2XVG1	237	256	yes	yes	3;4;5	8.9978e-06	135.28				3	2	2	2
ALNTDEDTAKKLQSPRDQRAQ	GNSVLSGFSSEFLAQALNTDEDTAKKLQSP	DTAKKLQSPRDQRAQIVRVEGGLRIISPDL	Q	A	L	A	Q	I	3	2	1	3	0	3	1	0	0	0	2	2	0	0	1	1	2	0	0	0	0	0	21		2384.2	A0A1S2XVG1	A0A1S2XVG1	237	257	yes	yes	3;4;5	2.0764e-14	170.53				1	2	2	3
ALNTDEDTAKKLQSPRDQRAQIV	GNSVLSGFSSEFLAQALNTDEDTAKKLQSP	AKKLQSPRDQRAQIVRVEGGLRIISPDLQD	Q	A	L	I	V	R	3	2	1	3	0	3	1	0	0	1	2	2	0	0	1	1	2	0	0	1	0	0	23		2596.36	A0A1S2XVG1	A0A1S2XVG1	237	259	yes	yes	3;4;5	5.99e-22	178.77							3
ALNTDEDTAKKLQSPRDQRAQIVR	GNSVLSGFSSEFLAQALNTDEDTAKKLQSP	KKLQSPRDQRAQIVRVEGGLRIISPDLQDE	Q	A	L	V	R	V	3	3	1	3	0	3	1	0	0	1	2	2	0	0	1	1	2	0	0	1	0	0	24		2752.46	A0A1S2XVG1	A0A1S2XVG1	237	260	yes	yes	5;6	0.031225	69.72							1
ALPGHGTGHPM	TEGQMGHTTGAHPMSALPGHGTGHPMGHTT	HPMSALPGHGTGHPMGHTTEGVVGSHPIGT	S	A	L	P	M	G	1	0	0	0	0	0	0	3	2	0	1	0	1	0	2	0	1	0	0	0	0	0	11		1073.51	E7BSD7	E7BSD7	96	106	yes	yes	2	0.035806	75.854				1		1
ALPGHGTGHPMG	TEGQMGHTTGAHPMSALPGHGTGHPMGHTT	PMSALPGHGTGHPMGHTTEGVVGSHPIGTN	S	A	L	M	G	H	1	0	0	0	0	0	0	4	2	0	1	0	1	0	2	0	1	0	0	0	0	0	12		1130.53	E7BSD7	E7BSD7	96	107	yes	yes	2;3	0.015169	91.516				2	2	1
ALPGHGTGHPMGH	TEGQMGHTTGAHPMSALPGHGTGHPMGHTT	MSALPGHGTGHPMGHTTEGVVGSHPIGTNR	S	A	L	G	H	T	1	0	0	0	0	0	0	4	3	0	1	0	1	0	2	0	1	0	0	0	0	0	13		1267.59	E7BSD7	E7BSD7	96	108	yes	yes	3	0.016386	69.01
ALPGHGTGHPMGHTTE	TEGQMGHTTGAHPMSALPGHGTGHPMGHTT	LPGHGTGHPMGHTTEGVVGSHPIGTNRGPD	S	A	L	T	E	G	1	0	0	0	0	0	1	4	3	0	1	0	1	0	2	0	3	0	0	0	0	0	16		1598.73	E7BSD7	E7BSD7	96	111	yes	yes	3	0.0060767	68.034
ALPGHGTGHPMGHTTEGVVGSHPIG	TEGQMGHTTGAHPMSALPGHGTGHPMGHTT	MGHTTEGVVGSHPIGTNRGPDGTATAHNTR	S	A	L	I	G	T	1	0	0	0	0	0	1	7	4	1	1	0	1	0	3	1	3	0	0	2	0	0	25		2402.16	E7BSD7	E7BSD7	96	120	yes	yes	3	0.0010042	100.28				1
ALPNQQTVDYPSFK	______________________________	MALPNQQTVDYPSFKLVIVGDGGTGKTTFV	M	A	L	F	K	L	1	0	1	1	0	2	0	0	0	0	1	1	0	1	2	1	1	0	1	1	0	0	14		1606.8	Q9FSZ5;A0A1S3E773;A0A1S2XIC4	Q9FSZ5	2	15	yes	no	2	0.00091765	120.96				1	1	1
ALQKIGDNL	CAQLSEVNFLDCRCEALQKIGDNLSDKCDK	LDCRCEALQKIGDNLSDKCDKKEMEEMERE	E	A	L	N	L	S	1	0	1	1	0	1	0	1	0	1	2	1	0	0	0	0	0	0	0	0	0	0	9		970.545	A0A1S2XDF0	A0A1S2XDF0	102	110	yes	yes	2	0.0070228	128.61
ALQKIGDNLSDK	CAQLSEVNFLDCRCEALQKIGDNLSDKCDK	RCEALQKIGDNLSDKCDKKEMEEMERELKI	E	A	L	D	K	C	1	0	1	2	0	1	0	1	0	1	2	2	0	0	0	1	0	0	0	0	0	0	12		1300.7	A0A1S2XDF0	A0A1S2XDF0	102	113	yes	yes	3	0.044816	70.412						1
ALTEALPGDNVGFNVKN	TGLSTEVKSVEMHHEALTEALPGDNVGFNV	TEALPGDNVGFNVKNVAVKDLKRGYVASNS	E	A	L	K	N	V	2	0	3	1	0	0	1	2	0	0	2	1	0	1	1	0	1	0	0	2	0	0	17		1757.89	A0A1S3EJT7;A0A1S2XHQ9;A0A1S2YZM1;O81921	A0A1S3EJT7	286	302	yes	no	2	0.0022235	103.43	1
ALTRDGQLYDHL	DRGDALPLGIPQLMMALTRDGQLYDHLVQS	LMMALTRDGQLYDHLVQSCAERMGIDFEKE	M	A	L	H	L	V	1	1	0	2	0	1	0	1	1	0	3	0	0	0	0	0	1	0	1	0	0	0	12		1400.7	A0A1S2YB75	A0A1S2YB75	165	176	yes	yes	3	0.038827	73.632
AMENGVLTVTVPKE	RFRLPENAKMEQVKAAMENGVLTVTVPKEE	AAMENGVLTVTVPKEEIKKPDVKSIEISG_	A	A	M	K	E	E	1	0	1	0	0	0	2	1	0	0	1	1	1	0	1	0	2	0	0	3	0	0	14		1486.77	A0A1S2XNB4;A0A1S2YHY8;A0A1S2YII3;A0A1S2YIQ3;A0A1S2Z7Q6	A0A1S2YHY8	133	146	no	no	2	5.5098e-05	149.26				1	2	2	1
ANAFGLR	SNVKQVFRATPAQVLANAFGLRQNEVTKIK	RATPAQVLANAFGLRQNEVTKIKFSGNRGP	L	A	N	L	R	Q	2	1	1	0	0	0	0	1	0	0	1	0	0	1	0	0	0	0	0	0	0	0	7		747.403	A0A1S2XVG1	A0A1S2XVG1	501	507	yes	yes	2	0.040405	126.68
ANAFGLRQ	SNVKQVFRATPAQVLANAFGLRQNEVTKIK	ATPAQVLANAFGLRQNEVTKIKFSGNRGPL	L	A	N	R	Q	N	2	1	1	0	0	1	0	1	0	0	1	0	0	1	0	0	0	0	0	0	0	0	8		875.461	A0A1S2XVG1	A0A1S2XVG1	501	508	yes	yes	2	0.048328	100.74
ANAFGLRQNE	SNVKQVFRATPAQVLANAFGLRQNEVTKIK	PAQVLANAFGLRQNEVTKIKFSGNRGPLVQ	L	A	N	N	E	V	2	1	2	0	0	1	1	1	0	0	1	0	0	1	0	0	0	0	0	0	0	0	10		1118.55	A0A1S2XVG1	A0A1S2XVG1	501	510	yes	yes	2	0.0089259	109.48				1	1	1
ANAFGLRQNEVTK	SNVKQVFRATPAQVLANAFGLRQNEVTKIK	VLANAFGLRQNEVTKIKFSGNRGPLVQPRS	L	A	N	T	K	I	2	1	2	0	0	1	1	1	0	0	1	1	0	1	0	0	1	0	0	1	0	0	13		1446.76	A0A1S2XVG1	A0A1S2XVG1	501	513	yes	yes	3	0.03627	72.705
ANAFGLRQNEVTKIK	SNVKQVFRATPAQVLANAFGLRQNEVTKIK	ANAFGLRQNEVTKIKFSGNRGPLVQPRSHA	L	A	N	I	K	F	2	1	2	0	0	1	1	1	0	1	1	2	0	1	0	0	1	0	0	1	0	0	15		1687.94	A0A1S2XVG1	A0A1S2XVG1	501	515	yes	yes	3	0.010622	83.692
ANAQPQQKD	EEVDRLLKNQRQSHFANAQPQQKDEGSQKI	QRQSHFANAQPQQKDEGSQKIRIPLSSILG	F	A	N	K	D	E	2	0	1	1	0	3	0	0	0	0	0	1	0	0	1	0	0	0	0	0	0	0	9		998.478	A0A1S2XQR4;Q304D4	A0A1S2XQR4	430	438	no	no	2	0.048161	86.833						1
ANAQPQQKDE	EEVDRLLKNQRQSHFANAQPQQKDEGSQKI	RQSHFANAQPQQKDEGSQKIRIPLSSILGG	F	A	N	D	E	G	2	0	1	1	0	3	1	0	0	0	0	1	0	0	1	0	0	0	0	0	0	0	10		1127.52	A0A1S2XQR4;Q304D4	A0A1S2XQR4	430	439	no	no	2	0.0020774	137.84						1	1
ANAQPQQKDEG	EEVDRLLKNQRQSHFANAQPQQKDEGSQKI	QSHFANAQPQQKDEGSQKIRIPLSSILGGF	F	A	N	E	G	S	2	0	1	1	0	3	1	1	0	0	0	1	0	0	1	0	0	0	0	0	0	0	11		1184.54	A0A1S2XQR4	A0A1S2XQR4	430	440	yes	yes	2	0.0071897	107.01				1		1	1
ANAQPQQKDEGS	EEVDRLLKNQRQSHFANAQPQQKDEGSQKI	SHFANAQPQQKDEGSQKIRIPLSSILGGF_	F	A	N	G	S	Q	2	0	1	1	0	3	1	1	0	0	0	1	0	0	1	1	0	0	0	0	0	0	12		1271.57	A0A1S2XQR4	A0A1S2XQR4	430	441	yes	yes	2	0.011822	96.034						1	1
ANAQPQQKDEGSQ	EEVDRLLKNQRQSHFANAQPQQKDEGSQKI	HFANAQPQQKDEGSQKIRIPLSSILGGF__	F	A	N	S	Q	K	2	0	1	1	0	4	1	1	0	0	0	1	0	0	1	1	0	0	0	0	0	0	13		1399.63	A0A1S2XQR4	A0A1S2XQR4	430	442	yes	yes	2	0.00023785	135.55				1	1	1	1
ANAQPQQKDEGSQK	EEVDRLLKNQRQSHFANAQPQQKDEGSQKI	FANAQPQQKDEGSQKIRIPLSSILGGF___	F	A	N	Q	K	I	2	0	1	1	0	4	1	1	0	0	0	2	0	0	1	1	0	0	0	0	0	0	14		1527.73	A0A1S2XQR4	A0A1S2XQR4	430	443	yes	yes	2;3	4.0563e-09	240.8				1	2	1	1
ANAQPQQKDEGSQKIR	EEVDRLLKNQRQSHFANAQPQQKDEGSQKI	NAQPQQKDEGSQKIRIPLSSILGGF_____	F	A	N	I	R	I	2	1	1	1	0	4	1	1	0	1	0	2	0	0	1	1	0	0	0	0	0	0	16		1796.91	A0A1S2XQR4	A0A1S2XQR4	430	445	yes	yes	3;4	0.01403	80.534				1	1
ANAQPQQKR	EEVDRLLKNQRQSHFANAQPQQKRKGSQRI	QRQSHFANAQPQQKRKGSQRIRSPF_____	F	A	N	K	R	K	2	1	1	0	0	3	0	0	0	0	0	1	0	0	1	0	0	0	0	0	0	0	9		1039.55	A0A1S2XQ88	A0A1S2XQ88	428	436	yes	yes	2;3	0.0035426	158.36				2	2		2
ANAQPQQKRK	EEVDRLLKNQRQSHFANAQPQQKRKGSQRI	RQSHFANAQPQQKRKGSQRIRSPF______	F	A	N	R	K	G	2	1	1	0	0	3	0	0	0	0	0	2	0	0	1	0	0	0	0	0	0	0	10		1167.65	A0A1S2XQ88	A0A1S2XQ88	428	437	yes	yes	3	0.0068755	101.65							1
ANAQPQQKRKG	EEVDRLLKNQRQSHFANAQPQQKRKGSQRI	QSHFANAQPQQKRKGSQRIRSPF_______	F	A	N	K	G	S	2	1	1	0	0	3	0	1	0	0	0	2	0	0	1	0	0	0	0	0	0	0	11		1224.67	A0A1S2XQ88	A0A1S2XQ88	428	438	yes	yes	2;3	5.6572e-13	143.28				2		1	1
ANAQPQQKRKGSQ	EEVDRLLKNQRQSHFANAQPQQKRKGSQRI	HFANAQPQQKRKGSQRIRSPF_________	F	A	N	S	Q	R	2	1	1	0	0	4	0	1	0	0	0	2	0	0	1	1	0	0	0	0	0	0	13		1439.76	A0A1S2XQ88	A0A1S2XQ88	428	440	yes	yes	3	0.0031754	91.858
ANAQPQQREE	QEVNRLIKNQRQSYFANAQPQQREEESQRR	RQSYFANAQPQQREEESQRRRGSLSSILGG	F	A	N	E	E	E	2	1	1	0	0	3	2	0	0	0	0	0	0	0	1	0	0	0	0	0	0	0	10		1169.54	A0A1S2Y087	A0A1S2Y087	567	576	yes	yes	2	0.0019257	135.83				1	1		1
ANAQPQQREEE	QEVNRLIKNQRQSYFANAQPQQREEESQRR	QSYFANAQPQQREEESQRRRGSLSSILGGF	F	A	N	E	E	S	2	1	1	0	0	3	3	0	0	0	0	0	0	0	1	0	0	0	0	0	0	0	11		1298.59	A0A1S2Y087	A0A1S2Y087	567	577	yes	yes	2	0.0016551	128.36						1	1
ANAQPQQREEES	QEVNRLIKNQRQSYFANAQPQQREEESQRR	SYFANAQPQQREEESQRRRGSLSSILGGFY	F	A	N	E	S	Q	2	1	1	0	0	3	3	0	0	0	0	0	0	0	1	1	0	0	0	0	0	0	12		1385.62	A0A1S2Y087	A0A1S2Y087	567	578	yes	yes	2	0.00058333	157.66				1	1	1	1
ANAQPQQREEESQ	QEVNRLIKNQRQSYFANAQPQQREEESQRR	YFANAQPQQREEESQRRRGSLSSILGGFY_	F	A	N	S	Q	R	2	1	1	0	0	4	3	0	0	0	0	0	0	0	1	1	0	0	0	0	0	0	13		1513.68	A0A1S2Y087	A0A1S2Y087	567	579	yes	yes	2	0.00010394	202.03				1	1
ANAQPQQREEESQR	QEVNRLIKNQRQSYFANAQPQQREEESQRR	FANAQPQQREEESQRRRGSLSSILGGFY__	F	A	N	Q	R	R	2	2	1	0	0	4	3	0	0	0	0	0	0	0	1	1	0	0	0	0	0	0	14		1669.78	A0A1S2Y087	A0A1S2Y087	567	580	yes	yes	2;3	6.4818e-05	161.21				2	2	2	1
ANAQPQQREEESQRR	QEVNRLIKNQRQSYFANAQPQQREEESQRR	ANAQPQQREEESQRRRGSLSSILGGFY___	F	A	N	R	R	R	2	3	1	0	0	4	3	0	0	0	0	0	0	0	1	1	0	0	0	0	0	0	15		1825.88	A0A1S2Y087	A0A1S2Y087	567	581	yes	yes	3;4	1.0367e-06	146.77				2	1	1
ANAQPQQREEESQRRRGS	QEVNRLIKNQRQSYFANAQPQQREEESQRR	QPQQREEESQRRRGSLSSILGGFY______	F	A	N	G	S	L	2	4	1	0	0	4	3	1	0	0	0	0	0	0	1	2	0	0	0	0	0	0	18		2126.03	A0A1S2Y087	A0A1S2Y087	567	584	yes	yes	4	0.0015384	107.07					1
ANDHAHDTAEKTKDY	YASETAKKSKETAQRANDHAHDTAEKTKDY	ANDHAHDTAEKTKDYARDASQKIRDYATDA	R	A	N	D	Y	A	3	0	1	3	0	0	1	0	2	0	0	2	0	0	0	0	2	0	1	0	0	0	15		1714.75	A0A1S2YPX2	A0A1S2YPX2	133	147	yes	yes	3	0.0016578	97.214			1
ANDHAHDTAEKTKDYA	YASETAKKSKETAQRANDHAHDTAEKTKDY	NDHAHDTAEKTKDYARDASQKIRDYATDAA	R	A	N	Y	A	R	4	0	1	3	0	0	1	0	2	0	0	2	0	0	0	0	2	0	1	0	0	0	16		1785.79	A0A1S2YPX2	A0A1S2YPX2	133	148	yes	yes	3	0.016901	78.441
ANDHAHDTAEKTKDYAR	YASETAKKSKETAQRANDHAHDTAEKTKDY	DHAHDTAEKTKDYARDASQKIRDYATDAAE	R	A	N	A	R	D	4	1	1	3	0	0	1	0	2	0	0	2	0	0	0	0	2	0	1	0	0	0	17		1941.89	A0A1S2YPX2	A0A1S2YPX2	133	149	yes	yes	4	0.028398	70.334				1
ANDHAHDTAEKTKDYARD	YASETAKKSKETAQRANDHAHDTAEKTKDY	HAHDTAEKTKDYARDASQKIRDYATDAAEK	R	A	N	R	D	A	4	1	1	4	0	0	1	0	2	0	0	2	0	0	0	0	2	0	1	0	0	0	18		2056.92	A0A1S2YPX2	A0A1S2YPX2	133	150	yes	yes	3;4	1.1765e-05	136.49	1	2	1
ANDHAHDTAEKTKDYARDA	YASETAKKSKETAQRANDHAHDTAEKTKDY	AHDTAEKTKDYARDASQKIRDYATDAAEKT	R	A	N	D	A	S	5	1	1	4	0	0	1	0	2	0	0	2	0	0	0	0	2	0	1	0	0	0	19		2127.96	A0A1S2YPX2	A0A1S2YPX2	133	151	yes	yes	4	0.00013067	129.15				1
ANDHAHDTAEKTKDYARDASQK	YASETAKKSKETAQRANDHAHDTAEKTKDY	TAEKTKDYARDASQKIRDYATDAAEKTKHH	R	A	N	Q	K	I	5	1	1	4	0	1	1	0	2	0	0	3	0	0	0	1	2	0	1	0	0	0	22		2471.14	A0A1S2YPX2	A0A1S2YPX2	133	154	yes	yes	4;5	1.9167e-20	219.78	1			2	2	2
ANDYSGVSGIR	VNSYSGLCATVNYVEANDYSGVSGIRSWIA	NYVEANDYSGVSGIRSWIATGRNGEVYLAF	E	A	N	I	R	S	1	1	1	1	0	0	0	2	0	1	0	0	0	0	0	2	0	0	1	1	0	0	11		1137.54	A0A1S2YFP9;A0A3Q7XUC6	A0A1S2YFP9	554	564	yes	no	2	0.00047099	117.01				1	1	1	1
ANENKPVMTE	KRKTEEQKPREQRFKANENKPVMTE_____	EQRFKANENKPVMTE_______________	K	A	N	T	E	-	1	0	2	0	0	0	2	0	0	0	0	1	1	0	1	0	1	0	0	1	0	0	10		1131.52	A0A1S2Z4Q5	A0A1S2Z4Q5	38	47	yes	yes	2	2.5752e-07	159.28
ANEREEGYNLNSE	AAAKLAAKDIGDVNRANEREEGYNLNSEIQ	NRANEREEGYNLNSEIQFKQARAEAASKLA	R	A	N	S	E	I	1	1	3	0	0	0	4	1	0	0	1	0	0	0	0	1	0	0	1	0	0	0	13		1523.65	A0A1S3E2A8	A0A1S3E2A8	29	41	yes	yes	2	0.0053996	104.79
ANEREEGYNLNSEIQF	AAAKLAAKDIGDVNRANEREEGYNLNSEIQ	NEREEGYNLNSEIQFKQARAEAASKLAAKD	R	A	N	Q	F	K	1	1	3	0	0	1	4	1	0	1	1	0	0	1	0	1	0	0	1	0	0	0	16		1911.86	A0A1S3E2A8	A0A1S3E2A8	29	44	yes	yes	2	0.0090442	84.169
ANEREEGYNLNSEIQFK	AAAKLAAKDIGDVNRANEREEGYNLNSEIQ	EREEGYNLNSEIQFKQARAEAASKLAAKDL	R	A	N	F	K	Q	1	1	3	0	0	1	4	1	0	1	1	1	0	1	0	1	0	0	1	0	0	0	17		2039.95	A0A1S3E2A8	A0A1S3E2A8	29	45	yes	yes	3	0.004797	90.714
ANHDDEEDLRVVELA	RGDTIKLPAGTTAYLANHDDEEDLRVVELA	ANHDDEEDLRVVELAIPVNRPGKFQSFFPS	L	A	N	L	A	I	2	1	1	3	0	0	3	0	1	0	2	0	0	0	0	0	0	0	0	2	0	0	15		1723.8	A0A1S2Y087	A0A1S2Y087	271	285	yes	yes	2;3	8.029e-06	156.81	2		2			1
ANKLAEIEAKL	HWTSDSKALQAFQKFANKLAEIEAKLAKKN	FQKFANKLAEIEAKLAKKNNDPSLSHRFGP	F	A	N	K	L	A	3	0	1	0	0	0	2	0	0	1	2	2	0	0	0	0	0	0	0	0	0	0	11		1198.69	A0A3Q7YAD4	A0A3Q7YAD4	807	817	yes	yes	3	0.035303	67.214
ANLPEEKDWRKE	QNCSATLKGNHKITDANLPEEKDWRKEGIV	ITDANLPEEKDWRKEGIVSHVKDQGSCGSC	D	A	N	K	E	G	1	1	1	1	0	0	3	0	0	0	1	2	0	0	1	0	0	1	0	0	0	0	12		1513.75	A0A1S2YPN5	A0A1S2YPN5	131	142	yes	yes	4	0.042612	71.241
ANLPSKKEY	TNEQAKDMFPQGFETANLPSKKEYLRFTNV	PQGFETANLPSKKEYLRFTNV_________	T	A	N	E	Y	L	1	0	1	0	0	0	1	0	0	0	1	2	0	0	1	1	0	0	1	0	0	0	9		1048.56	A0A1S2YGY5;A0A1S2YLK9	A0A1S2YGY5	204	212	yes	no	2	0.053346	79.906
ANLPSKKEYL	TNEQAKDMFPQGFETANLPSKKEYLRFTNV	QGFETANLPSKKEYLRFTNV__________	T	A	N	Y	L	R	1	0	1	0	0	0	1	0	0	0	2	2	0	0	1	1	0	0	1	0	0	0	10		1161.64	A0A1S2YGY5;A0A1S2YLK9	A0A1S2YGY5	204	213	yes	no	2	0.017474	95.358
ANLPSKKEYLR	TNEQAKDMFPQGFETANLPSKKEYLRFTNV	GFETANLPSKKEYLRFTNV___________	T	A	N	L	R	F	1	1	1	0	0	0	1	0	0	0	2	2	0	0	1	1	0	0	1	0	0	0	11		1317.74	A0A1S2YGY5;A0A1S2YLK9	A0A1S2YGY5	204	214	yes	no	3	0.0087192	99.215							1
ANLPSKKEYLRF	TNEQAKDMFPQGFETANLPSKKEYLRFTNV	FETANLPSKKEYLRFTNV____________	T	A	N	R	F	T	1	1	1	0	0	0	1	0	0	0	2	2	0	1	1	1	0	0	1	0	0	0	12		1464.81	A0A1S2YGY5;A0A1S2YLK9	A0A1S2YGY5	204	215	yes	no	3	0.013109	81.431				1			1
ANLPSKKEYLRFTNV	TNEQAKDMFPQGFETANLPSKKEYLRFTNV	ANLPSKKEYLRFTNV_______________	T	A	N	N	V	-	1	1	2	0	0	0	1	0	0	0	2	2	0	1	1	1	1	0	1	1	0	0	15		1778.97	A0A1S2YGY5;A0A1S2YLK9	A0A1S2YGY5	204	218	yes	no	3	0.019601	76.759							1
ANLSPGDVF	RNEEEEKSKQVQRYRANLSPGDVFVIPAGH	QVQRYRANLSPGDVFVIPAGHPVAVNASSN	R	A	N	V	F	V	1	0	1	1	0	0	0	1	0	0	1	0	0	1	1	1	0	0	0	1	0	0	9		918.445	A0A1S2XYZ0	A0A1S2XYZ0	456	464	yes	yes	2	0.014981	113.89	1
ANLSPGDVFVIPAGHP	RNEEEEKSKQVQRYRANLSPGDVFVIPAGH	NLSPGDVFVIPAGHPVAVNASSNLSLLGFG	R	A	N	H	P	V	2	0	1	1	0	0	0	2	1	1	1	0	0	1	3	1	0	0	0	2	0	0	16		1589.82	A0A1S2XYZ0	A0A1S2XYZ0	456	471	yes	yes	2	0.00037199	125.56	1	1	1
ANLSPGDVFVIPAGHPVA	RNEEEEKSKQVQRYRANLSPGDVFVIPAGH	SPGDVFVIPAGHPVAVNASSNLSLLGFGIN	R	A	N	V	A	V	3	0	1	1	0	0	0	2	1	1	1	0	0	1	3	1	0	0	0	3	0	0	18		1759.93	A0A1S2XYZ0	A0A1S2XYZ0	456	473	yes	yes	2	0.00081617	115.78	1	1	1
ANNMRFGNNR	SRYPKSNGAIIFGDAANNMRFGNNRNYKNN	IFGDAANNMRFGNNRNYKNNPNILNNLIYT	A	A	N	N	R	N	1	2	4	0	0	0	0	1	0	0	0	0	1	1	0	0	0	0	0	0	0	0	10		1192.55	A0A1S2XV08	A0A1S2XV08	233	242	yes	yes	3	0.02852	84.213
ANQLDSTPRVF	DEPVVAITLLDTSNFANQLDSTPRVFYLGG	TSNFANQLDSTPRVFYLGGNPEVEFPETQQ	F	A	N	V	F	Y	1	1	1	1	0	1	0	0	0	0	1	0	0	1	1	1	1	0	0	1	0	0	11		1246.63	A0A1S2XVG1	A0A1S2XVG1	168	178	yes	yes	2	0.0059949	110.87		1	1
ANQLDSTPRVFY	DEPVVAITLLDTSNFANQLDSTPRVFYLGG	SNFANQLDSTPRVFYLGGNPEVEFPETQQQ	F	A	N	F	Y	L	1	1	1	1	0	1	0	0	0	0	1	0	0	1	1	1	1	0	1	1	0	0	12		1409.69	A0A1S2XVG1	A0A1S2XVG1	168	179	yes	yes	2	0.00058333	170.47	1	1	1	1	1	1
ANRDDNEDLRVL	RGDTIKLPAGTIAYLANRDDNEDLRVLDLA	AYLANRDDNEDLRVLDLAIPVNRPGQFQSF	L	A	N	V	L	D	1	2	2	3	0	0	1	0	0	0	2	0	0	0	0	0	0	0	0	1	0	0	12		1428.7	A0A1S2XQ88;A0A1S2XQR4	A0A1S2XQR4	131	142	no	no	2;3	0.00055997	139.86	2	1	2	1		1
ANRDDNEDLRVLD	RGDTIKLPAGTIAYLANRDDNEDLRVLDLA	YLANRDDNEDLRVLDLAIPVNRPGQFQSFS	L	A	N	L	D	L	1	2	2	4	0	0	1	0	0	0	2	0	0	0	0	0	0	0	0	1	0	0	13		1543.72	A0A1S2XQ88;A0A1S2XQR4	A0A1S2XQR4	131	143	no	no	2;3	0.00019899	143.98	2	2	2	1	1	1	1
ANRDDNEDLRVLDL	RGDTIKLPAGTIAYLANRDDNEDLRVLDLA	LANRDDNEDLRVLDLAIPVNRPGQFQSFSL	L	A	N	D	L	A	1	2	2	4	0	0	1	0	0	0	3	0	0	0	0	0	0	0	0	1	0	0	14		1656.81	A0A1S2XQ88;A0A1S2XQR4	A0A1S2XQR4	131	144	no	no	3	5.5322e-05	126.48				1	1	1	1
ANRDDNEDLRVLDLA	RGDTIKLPAGTIAYLANRDDNEDLRVLDLA	ANRDDNEDLRVLDLAIPVNRPGQFQSFSLS	L	A	N	L	A	I	2	2	2	4	0	0	1	0	0	0	3	0	0	0	0	0	0	0	0	1	0	0	15		1727.84	A0A1S2XQ88;A0A1S2XQR4	A0A1S2XQR4	131	145	no	no	2;3	7.0581e-06	141.13	2	2	2
ANRDSNEDLRIVDL	CGDTIKLPAGTIAYLANRDSNEDLRIVDLA	LANRDSNEDLRIVDLAIPINTPAKFQAFFP	L	A	N	D	L	A	1	2	2	3	0	0	1	0	0	1	2	0	0	0	0	1	0	0	0	1	0	0	14		1628.81	A0A1S2XYZ0	A0A1S2XYZ0	256	269	yes	yes	3	0.016184	81.904				1	1	1
ANRDSNEDLRIVDLA	CGDTIKLPAGTIAYLANRDSNEDLRIVDLA	ANRDSNEDLRIVDLAIPINTPAKFQAFFPF	L	A	N	L	A	I	2	2	2	3	0	0	1	0	0	1	2	0	0	0	0	1	0	0	0	1	0	0	15		1699.85	A0A1S2XYZ0	A0A1S2XYZ0	256	270	yes	yes	3	0.0071785	87.566	1
ANSILYALK	SLHKNAMFVPHYNLNANSILYALKGRARLQ	PHYNLNANSILYALKGRARLQIVNCKGNSV	N	A	N	L	K	G	2	0	1	0	0	0	0	0	0	1	2	1	0	0	0	1	0	0	1	0	0	0	9		991.57	A0A1S2XSB9;A0A3Q7XNW1;Q9SMJ4	A0A3Q7XNW1	382	390	no	no	2	0.020234	106.04				1
ANVEYDHRALVIDGK	QIVLVLLWLFPMMFCANVEYDHRALVIDGK	ANVEYDHRALVIDGKRRVLISGSIHYPRST	C	A	N	G	K	R	2	1	1	2	0	0	1	1	1	1	1	1	0	0	0	0	0	0	1	2	0	0	15		1698.87	A0A1S2XCC4	A0A1S2XCC4	20	34	yes	yes	3	0.007303	87.148				1		1	1
ANVVEGAARYA	AHYSTQLTVDGTKAAANVVEGAARYAAPKA	TKAAANVVEGAARYAAPKAAELAAKSVDVV	A	A	N	Y	A	A	4	1	1	0	0	0	1	1	0	0	0	0	0	0	0	0	0	0	1	2	0	0	11		1119.57	A0A1S2XET4	A0A1S2XET4	385	395	yes	yes	2	0.002156	126.07				1	1	1
APAASVGSVPSVTGRV	EQDSSQTTGFLSFLRAPAASVGSVPSVTGR	PAASVGSVPSVTGRV_______________	R	A	P	R	V	-	3	1	0	0	0	0	0	2	0	0	0	0	0	0	2	3	1	0	0	4	0	0	16		1453.79	A0A3Q7K7C4	A0A3Q7K7C4	210	225	yes	yes	2	2.7108e-07	155.99
APETQDPLEVETK	TIEEPTETAKEEAPAAPETQDPLEVETKEV	PAAPETQDPLEVETKEVVTEEAKEENTEAP	A	A	P	T	K	E	1	0	0	1	0	1	3	0	0	0	1	1	0	0	2	0	2	0	0	1	0	0	13		1455.71	O65742	O65742	72	84	yes	yes	2	0.0002254	137.55	1	1	1
APGGGSSLGYLFGGPGDGK	TGNFITDRPSTKVHAAPGGGSSLGYLFGGP	GSSLGYLFGGPGDGK_______________	A	A	P	G	K	-	1	0	0	1	0	0	0	8	0	0	2	1	0	1	2	2	0	0	1	0	0	0	19		1692.81	A0A1S2XKW4	A0A1S2XKW4	85	103	yes	yes	2	9.7271e-23	241.07				1	1	1	1
APGTTNDKVL	EAYLFINDKYVLLDYAPGTTNDKVLYGPSF	VLLDYAPGTTNDKVLYGPSFVRDGYKSLAN	Y	A	P	V	L	Y	1	0	1	1	0	0	0	1	0	0	1	1	0	0	1	0	2	0	0	1	0	0	10		1014.53	A0A3Q7K771	A0A3Q7K771	33	42	yes	yes	2	0.0082779	110.88				1	1	1
APGTTNDKVLY	EAYLFINDKYVLLDYAPGTTNDKVLYGPSF	LLDYAPGTTNDKVLYGPSFVRDGYKSLANT	Y	A	P	L	Y	G	1	0	1	1	0	0	0	1	0	0	1	1	0	0	1	0	2	0	1	1	0	0	11		1177.6	A0A3Q7K771	A0A3Q7K771	33	43	yes	yes	2	0.0085762	97.635							1
APGTTNDKVLYGP	EAYLFINDKYVLLDYAPGTTNDKVLYGPSF	DYAPGTTNDKVLYGPSFVRDGYKSLANTIF	Y	A	P	G	P	S	1	0	1	1	0	0	0	2	0	0	1	1	0	0	2	0	2	0	1	1	0	0	13		1331.67	A0A3Q7K771	A0A3Q7K771	33	45	yes	yes	2	0.0060262	102.53
APGTTNDKVLYGPSF	EAYLFINDKYVLLDYAPGTTNDKVLYGPSF	APGTTNDKVLYGPSFVRDGYKSLANTIFGT	Y	A	P	S	F	V	1	0	1	1	0	0	0	2	0	0	1	1	0	1	2	1	2	0	1	1	0	0	15		1565.77	A0A3Q7K771	A0A3Q7K771	33	47	yes	yes	2	6.8885e-07	169.89				1		1	1
APHWNMNAN	RLSAEYVLLYRNGINAPHWNMNANSLMYVV	YRNGINAPHWNMNANSLMYVVRGEGKVRIV	N	A	P	A	N	S	2	0	3	0	0	0	0	0	1	0	0	0	1	0	1	0	0	1	0	0	0	0	9		1053.44	A0A1S2XVG1	A0A1S2XVG1	413	421	yes	yes	2	0.033604	90.986						1
APKAAELAAK	TKAAANVVEGAARYAAPKAAELAAKSVDVV	AARYAAPKAAELAAKSVDVVKGLAASAGES	A	A	P	A	K	S	5	0	0	0	0	0	1	0	0	0	1	2	0	0	1	0	0	0	0	0	0	0	10		968.565	A0A1S2XET4	A0A1S2XET4	396	405	yes	yes	3	0.0020813	137.89				1	1	1
APKAAELAAKS	TKAAANVVEGAARYAAPKAAELAAKSVDVV	ARYAAPKAAELAAKSVDVVKGLAASAGESA	A	A	P	K	S	V	5	0	0	0	0	0	1	0	0	0	1	2	0	0	1	1	0	0	0	0	0	0	11		1055.6	A0A1S2XET4	A0A1S2XET4	396	406	yes	yes	3	0.017986	88.338				1	1	1
APKAAELAAKSVDVVK	TKAAANVVEGAARYAAPKAAELAAKSVDVV	PKAAELAAKSVDVVKGLAASAGESAKEFTA	A	A	P	V	K	G	5	0	0	1	0	0	1	0	0	0	1	3	0	0	1	1	0	0	0	3	0	0	16		1595.92	A0A1S2XET4	A0A1S2XET4	396	411	yes	yes	3	0.0021524	106.35					1
APKAAELAAKSVDVVKGLA	TKAAANVVEGAARYAAPKAAELAAKSVDVV	AELAAKSVDVVKGLAASAGESAKEFTARKK	A	A	P	L	A	A	6	0	0	1	0	0	1	1	0	0	2	3	0	0	1	1	0	0	0	3	0	0	19		1837.07	A0A1S2XET4	A0A1S2XET4	396	414	yes	yes	3;4	2.3345e-09	158.65				2	2	2	1
APKQPSTGL	______________________________	______________________________	M	A	P	G	L	F	1	0	0	0	0	1	0	1	0	0	1	1	0	0	2	1	1	0	0	0	0	0	9		897.492	A0A1S2YR52	A0A1S2YR52	2	10	yes	yes	2	0.0053017	131.22					1	1	1
APKQPSTGLF	______________________________	______________________________	M	A	P	L	F	V	1	0	0	0	0	1	0	1	0	0	1	1	0	1	2	1	1	0	0	0	0	0	10		1044.56	A0A1S2YR52	A0A1S2YR52	2	11	yes	yes	2	0.0051428	118.5	1	1	1	1	1	1	1
APKQPSTGLFVG	______________________________	______________________________	M	A	P	V	G	L	1	0	0	0	0	1	0	2	0	0	1	1	0	1	2	1	1	0	0	1	0	0	12		1200.65	A0A1S2YR52	A0A1S2YR52	2	13	yes	yes	2	0.010787	97.431					1	1	1
APKVEATKDNDFISNKGGGVM	DELENESDPHPASAQAPKVEATKDNDFISN	TKDNDFISNKGGGVMNPRFSGNQDNDSMNR	Q	A	P	V	M	N	2	0	2	2	0	0	1	3	0	1	0	3	1	1	1	1	1	0	0	2	0	0	21		2177.08	A0A1S3DYQ2;A0A1S3DX03	A0A1S3DX03	140	160	no	no	3;4	1.0904e-09	157.97				2	2	1
APLIDNPEFKDDPEIYVFPKLK	KPKKIKNPNYSGKWKAPLIDNPEFKDDPEI	EFKDDPEIYVFPKLKYVGIELWQVKSGTLF	K	A	P	L	K	Y	1	0	1	3	0	0	2	0	0	2	2	3	0	2	4	0	0	0	1	1	0	0	22		2587.36	A0A1S2XXX7	A0A1S2XXX7	297	318	yes	yes	4	0.024294	72.09				1
APQPVLDISGK	AFSIICFVFICKTIAAPQPVLDISGKKVTT	KTIAAPQPVLDISGKKVTTGVKYYILPVIV	A	A	P	G	K	K	1	0	0	1	0	1	0	1	0	1	1	1	0	0	2	1	0	0	0	1	0	0	11		1123.62	A0A1S2Z4S0	A0A1S2Z4S0	22	32	yes	yes	2	0.03521	76.228					1
APQPVLDISGKK	AFSIICFVFICKTIAAPQPVLDISGKKVTT	TIAAPQPVLDISGKKVTTGVKYYILPVIVG	A	A	P	K	K	V	1	0	0	1	0	1	0	1	0	1	1	2	0	0	2	1	0	0	0	1	0	0	12		1251.72	A0A1S2Z4S0	A0A1S2Z4S0	22	33	yes	yes	2;3	0.0060824	109.42				1	2	2	2
APSFLAQK	KLGPMVTVPQFLFSCAPSFLAQKGLPNNVQ	PQFLFSCAPSFLAQKGLPNNVQGVAGLAHS	C	A	P	Q	K	G	2	0	0	0	0	1	0	0	0	0	1	1	0	1	1	1	0	0	0	0	0	0	8		860.476	A0A1S2XV08	A0A1S2XV08	173	180	yes	yes	2	0.021243	128.57					1
APSIEDPGQFPTLGGGK	SRGGGFGGNAYSNVPAPSIEDPGQFPTLGG	SIEDPGQFPTLGGGK_______________	P	A	P	G	K	-	1	0	0	1	0	1	1	4	0	1	1	1	0	1	3	1	1	0	0	0	0	0	17		1669.83	A0A1S2Z5B7	A0A1S2Z5B7	355	371	yes	yes	2	8.2167e-09	148.68	1	1	1
APVGTFEDADGTKVM	IYSFKFCPSVTGVLCAPVGTFEDADGTKVM	APVGTFEDADGTKVMAVGDGIEPYYVRFQK	C	A	P	V	M	A	2	0	0	2	0	0	1	2	0	0	0	1	1	1	1	0	2	0	0	2	0	0	15		1536.71	Q5WM51	Q5WM51	166	180	yes	yes	2	8.2792e-07	218.62							1
APVVTKSGGDETNKK	VITKETTLSEKIPMTAPVVTKSGGDETNKK	APVVTKSGGDETNKKVTMQFILPSNYGKGE	T	A	P	K	K	V	1	0	1	1	0	0	1	2	0	0	0	3	0	0	1	1	2	0	0	2	0	0	15		1529.8	A0A1S2YLN3	A0A1S2YLN3	139	153	yes	yes	3;4	0.00077628	118.13	1	1	2
APYIDNPNYK	TRPTKRNPDYKGKWSAPYIDNPNYKGIWKP	KGKWSAPYIDNPNYKGIWKPQEIPNPEYFE	S	A	P	Y	K	G	1	0	2	1	0	0	0	0	0	1	0	1	0	0	2	0	0	0	2	0	0	0	10		1193.57	A0A1S2YD12	A0A1S2YD12	341	350	yes	yes	2	0.0041755	122.19			1	1
APYIDNPNYKG	TRPTKRNPDYKGKWSAPYIDNPNYKGIWKP	GKWSAPYIDNPNYKGIWKPQEIPNPEYFEL	S	A	P	K	G	I	1	0	2	1	0	0	0	1	0	1	0	1	0	0	2	0	0	0	2	0	0	0	11		1250.59	A0A1S2YD12	A0A1S2YD12	341	351	yes	yes	2	0.001257	150.27		1	1
AQAAKDKTQQTTQATKEKAQDTTG	TSQTAQAAKEKTQQTAQAAKDKTQQTTQAT	QTTQATKEKAQDTTGRAKEKGSEMGQSTKE	T	A	Q	T	G	R	5	0	0	2	0	5	1	1	0	0	0	4	0	0	0	0	6	0	0	0	0	0	24		2548.27	A0A1S2YMC6;O49817	O49817	65	88	no	no	4	0.00072314	102.61
AQALNTDEDTAK	NEGNSVLSGFSSEFLAQALNTDEDTAKKLQ	EFLAQALNTDEDTAKKLQSPRDQRAQIVRV	L	A	Q	A	K	K	3	0	1	2	0	1	1	0	0	0	1	1	0	0	0	0	2	0	0	0	0	0	12		1275.59	A0A1S2XVG1	A0A1S2XVG1	235	246	yes	yes	2	0.00053741	150.61
AQALNTDEDTAKK	NEGNSVLSGFSSEFLAQALNTDEDTAKKLQ	FLAQALNTDEDTAKKLQSPRDQRAQIVRVE	L	A	Q	K	K	L	3	0	1	2	0	1	1	0	0	0	1	2	0	0	0	0	2	0	0	0	0	0	13		1403.69	A0A1S2XVG1	A0A1S2XVG1	235	247	yes	yes	2;3	0.00018549	152.04
AQALNTDEDTAKKL	NEGNSVLSGFSSEFLAQALNTDEDTAKKLQ	LAQALNTDEDTAKKLQSPRDQRAQIVRVEG	L	A	Q	K	L	Q	3	0	1	2	0	1	1	0	0	0	2	2	0	0	0	0	2	0	0	0	0	0	14		1516.77	A0A1S2XVG1	A0A1S2XVG1	235	248	yes	yes	2;3	5.4712e-05	160.69					1
AQALNTDEDTAKKLQ	NEGNSVLSGFSSEFLAQALNTDEDTAKKLQ	AQALNTDEDTAKKLQSPRDQRAQIVRVEGG	L	A	Q	L	Q	S	3	0	1	2	0	2	1	0	0	0	2	2	0	0	0	0	2	0	0	0	0	0	15		1644.83	A0A1S2XVG1	A0A1S2XVG1	235	249	yes	yes	2;3	4.1863e-34	282.21				1	1	1
AQALNTDEDTAKKLQSPR	NEGNSVLSGFSSEFLAQALNTDEDTAKKLQ	LNTDEDTAKKLQSPRDQRAQIVRVEGGLRI	L	A	Q	P	R	D	3	1	1	2	0	2	1	0	0	0	2	2	0	0	1	1	2	0	0	0	0	0	18		1985.02	A0A1S2XVG1	A0A1S2XVG1	235	252	yes	yes	3;4	8.9432e-09	147.56				1	1	1	1
AQALNTDEDTAKKLQSPRDQ	NEGNSVLSGFSSEFLAQALNTDEDTAKKLQ	TDEDTAKKLQSPRDQRAQIVRVEGGLRIIS	L	A	Q	D	Q	R	3	1	1	3	0	3	1	0	0	0	2	2	0	0	1	1	2	0	0	0	0	0	20		2228.1	A0A1S2XVG1	A0A1S2XVG1	235	254	yes	yes	3;4	3.7047e-09	154.12
AQALNTDEDTAKKLQSPRDQR	NEGNSVLSGFSSEFLAQALNTDEDTAKKLQ	DEDTAKKLQSPRDQRAQIVRVEGGLRIISP	L	A	Q	Q	R	A	3	2	1	3	0	3	1	0	0	0	2	2	0	0	1	1	2	0	0	0	0	0	21		2384.2	A0A1S2XVG1	A0A1S2XVG1	235	255	yes	yes	3;4;5	2.1972e-06	141.86
AQALNTDEDTAKKLQSPRDQRA	NEGNSVLSGFSSEFLAQALNTDEDTAKKLQ	EDTAKKLQSPRDQRAQIVRVEGGLRIISPD	L	A	Q	R	A	Q	4	2	1	3	0	3	1	0	0	0	2	2	0	0	1	1	2	0	0	0	0	0	22		2455.24	A0A1S2XVG1	A0A1S2XVG1	235	256	yes	yes	4;5	4.0309e-10	154.19				2	2	1	1
AQALNTDEDTAKKLQSPRDQRAQ	NEGNSVLSGFSSEFLAQALNTDEDTAKKLQ	DTAKKLQSPRDQRAQIVRVEGGLRIISPDL	L	A	Q	A	Q	I	4	2	1	3	0	4	1	0	0	0	2	2	0	0	1	1	2	0	0	0	0	0	23		2583.3	A0A1S2XVG1	A0A1S2XVG1	235	257	yes	yes	3;4;5	1.1473e-10	155.87				1	2	1	2
AQALNTDEDTAKKLQSPRDQRAQIV	NEGNSVLSGFSSEFLAQALNTDEDTAKKLQ	AKKLQSPRDQRAQIVRVEGGLRIISPDLQD	L	A	Q	I	V	R	4	2	1	3	0	4	1	0	0	1	2	2	0	0	1	1	2	0	0	1	0	0	25		2795.45	A0A1S2XVG1	A0A1S2XVG1	235	259	yes	yes	4;5	2.5005e-10	148.04
AQAQPQIDELPRNGLDSQA	KTIQVQVSSLGPETQAQAQPQIDELPRNGL	PQIDELPRNGLDSQA_______________	Q	A	Q	Q	A	-	3	1	1	2	0	4	1	1	0	1	2	0	0	0	2	1	0	0	0	0	0	0	19		2050.01	A0A1S2Y9D7	A0A1S2Y9D7	170	188	yes	yes	2	0.019813	71.607
AQDALLTRAKAN	STLKAWSGKEENVKNAQDALLTRAKANSEA	VKNAQDALLTRAKANSEATLGTYKGNSQLG	N	A	Q	A	N	S	4	1	1	1	0	1	0	0	0	0	2	1	0	0	0	0	1	0	0	0	0	0	12		1270.7	O65735;A0A1S2X8C7	O65735	319	330	yes	no	3	0.011602	79.82
AQDVFAIYTTR	MSANPVTQQTALGELAQDVFAIYTTRGPKL	LGELAQDVFAIYTTRGPKLGPMVTVPQFLF	L	A	Q	T	R	G	2	1	0	1	0	1	0	0	0	1	0	0	0	1	0	0	2	0	1	1	0	0	11		1283.65	A0A1S2XV08	A0A1S2XV08	145	155	yes	yes	2	0.03726	74.944					1
AQGATDAVKQT	SAGFLQQTGEKAKGMAQGATDAVKQTFGMT	AKGMAQGATDAVKQTFGMTNDDQDKDHFPT	M	A	Q	Q	T	F	3	0	0	1	0	2	0	1	0	0	0	1	0	0	0	0	2	0	0	1	0	0	11		1088.55	A0A1S2YMC6;O49816;A0A1S2X8N5;O49817	O49817	127	137	no	no	2	0.0010863	140.17
AQGATDAVKQTF	SAGFLQQTGEKAKGMAQGATDAVKQTFGMT	KGMAQGATDAVKQTFGMTNDDQDKDHFPTN	M	A	Q	T	F	G	3	0	0	1	0	2	0	1	0	0	0	1	0	1	0	0	2	0	0	1	0	0	12		1235.61	A0A1S2YMC6;O49816;A0A1S2X8N5;O49817	O49817	127	138	no	no	2	0.0015355	178.84
AQGATDAVKQTFG	SAGFLQQTGEKAKGMAQGATDAVKQTFGMT	GMAQGATDAVKQTFGMTNDDQDKDHFPTNR	M	A	Q	F	G	M	3	0	0	1	0	2	0	2	0	0	0	1	0	1	0	0	2	0	0	1	0	0	13		1292.64	A0A1S2YMC6;O49816;A0A1S2X8N5;O49817	O49817	127	139	no	no	2	0.00075896	127.83
AQGATDAVKQTFGMTN	SAGFLQQTGEKAKGMAQGATDAVKQTFGMT	QGATDAVKQTFGMTNDDQDKDHFPTNRH__	M	A	Q	T	N	D	3	0	1	1	0	2	0	2	0	0	0	1	1	1	0	0	3	0	0	1	0	0	16		1638.77	O49817	O49817	127	142	yes	yes	2	0.0021496	133.32							1
AQGATDAVKQTFGMTNDDQDK	SAGFLQQTGEKAKGMAQGATDAVKQTFGMT	AVKQTFGMTNDDQDKDHFPTNRH_______	M	A	Q	D	K	D	3	0	1	4	0	3	0	2	0	0	0	2	1	1	0	0	3	0	0	1	0	0	21		2240	O49817	O49817	127	147	yes	yes	3	3.9179e-17	190.83							1
AQGAWDSAKDASEKIKETVVGKDDA	TTEALKNAGEKVKQTAQGAWDSAKDASEKI	ASEKIKETVVGKDDA_______________	T	A	Q	D	A	-	5	0	0	4	0	1	2	2	0	1	0	4	0	0	0	2	1	1	0	2	0	0	25		2618.28	A0A3Q7XP77;A0A1S2X9S4	A0A3Q7XP77	200	224	yes	no	4	0.0005121	106.93							1
AQGRVQEATQGSY	KARDVKERAKEYGNYAQGRVQEATQGSY__	NYAQGRVQEATQGSY_______________	Y	A	Q	S	Y	-	2	1	0	0	0	3	1	2	0	0	0	0	0	0	0	1	1	0	1	1	0	0	13		1393.66	A0A1S2Y8R4	A0A1S2Y8R4	141	153	yes	yes	2	0.00018255	178.84				1	1	1	1
AQHDAVIVSSTWAAPGTGG	AGFGVREDIMRDVVGAQHDAVIVSSTWAAP	AVIVSSTWAAPGTGGVREEDAYVQSKGIIG	G	A	Q	G	G	V	4	0	0	1	0	1	0	3	1	1	0	0	0	0	1	2	2	1	0	2	0	0	19		1823.88	A0A1S2YKD9	A0A1S2YKD9	430	448	yes	yes	2	0.0069919	111.12
AQIVRVE	DEDTAKKLQSPRDQRAQIVRVEGGLRIISP	LQSPRDQRAQIVRVEGGLRIISPDLQDEED	R	A	Q	V	E	G	1	1	0	0	0	1	1	0	0	1	0	0	0	0	0	0	0	0	0	2	0	0	7		813.471	A0A1S2XVG1	A0A1S2XVG1	256	262	yes	yes	2	0.020367	138.37				1
AQIVRVEG	DEDTAKKLQSPRDQRAQIVRVEGGLRIISP	QSPRDQRAQIVRVEGGLRIISPDLQDEEDE	R	A	Q	E	G	G	1	1	0	0	0	1	1	1	0	1	0	0	0	0	0	0	0	0	0	2	0	0	8		870.492	A0A1S2XVG1	A0A1S2XVG1	256	263	yes	yes	2	0.024569	125.25				1
AQIVRVEGG	DEDTAKKLQSPRDQRAQIVRVEGGLRIISP	SPRDQRAQIVRVEGGLRIISPDLQDEEDED	R	A	Q	G	G	L	1	1	0	0	0	1	1	2	0	1	0	0	0	0	0	0	0	0	0	2	0	0	9		927.514	A0A1S2XVG1	A0A1S2XVG1	256	264	yes	yes	2	0.031242	93.374
AQIVRVEGGL	DEDTAKKLQSPRDQRAQIVRVEGGLRIISP	PRDQRAQIVRVEGGLRIISPDLQDEEDEDE	R	A	Q	G	L	R	1	1	0	0	0	1	1	2	0	1	1	0	0	0	0	0	0	0	0	2	0	0	10		1040.6	A0A1S2XVG1	A0A1S2XVG1	256	265	yes	yes	2	0.00173	172.94				1	1	1
AQIVRVEGGLR	DEDTAKKLQSPRDQRAQIVRVEGGLRIISP	RDQRAQIVRVEGGLRIISPDLQDEEDEDED	R	A	Q	L	R	I	1	2	0	0	0	1	1	2	0	1	1	0	0	0	0	0	0	0	0	2	0	0	11		1196.7	A0A1S2XVG1	A0A1S2XVG1	256	266	yes	yes	2;3	0.0014815	129.16	1	1	1	1	1	1	2
AQIVRVEGGLRI	DEDTAKKLQSPRDQRAQIVRVEGGLRIISP	DQRAQIVRVEGGLRIISPDLQDEEDEDEDE	R	A	Q	R	I	I	1	2	0	0	0	1	1	2	0	2	1	0	0	0	0	0	0	0	0	2	0	0	12		1309.78	A0A1S2XVG1	A0A1S2XVG1	256	267	yes	yes	3	0.030815	78.692
AQKAKDLAADAAQK	AGEAIHKAREYTGSAAQKAKDLAADAAQKA	AAQKAKDLAADAAQKAKEYATGAAYKSKDY	A	A	Q	Q	K	A	6	0	0	2	0	2	0	0	0	0	1	3	0	0	0	0	0	0	0	0	0	0	14		1427.77	A0A1S2YPX2	A0A1S2YPX2	207	220	yes	yes	2;3	6.0383e-05	143.76				1	2	1
AQKAKDLAADAAQKA	AGEAIHKAREYTGSAAQKAKDLAADAAQKA	AQKAKDLAADAAQKAKEYATGAAYKSKDYA	A	A	Q	K	A	K	7	0	0	2	0	2	0	0	0	0	1	3	0	0	0	0	0	0	0	0	0	0	15		1498.81	A0A1S2YPX2	A0A1S2YPX2	207	221	yes	yes	3	0.0012953	106.42				1	1	1
AQKAKDLAADAAQKAKE	AGEAIHKAREYTGSAAQKAKDLAADAAQKA	KAKDLAADAAQKAKEYATGAAYKSKDYAGD	A	A	Q	K	E	Y	7	0	0	2	0	2	1	0	0	0	1	4	0	0	0	0	0	0	0	0	0	0	17		1755.95	A0A1S2YPX2	A0A1S2YPX2	207	223	yes	yes	4	0.0030511	98.573				1	1	1	1
AQKAKDLAADAAQKAKEY	AGEAIHKAREYTGSAAQKAKDLAADAAQKA	AKDLAADAAQKAKEYATGAAYKSKDYAGDA	A	A	Q	E	Y	A	7	0	0	2	0	2	1	0	0	0	1	4	0	0	0	0	0	0	1	0	0	0	18		1919.01	A0A1S2YPX2	A0A1S2YPX2	207	224	yes	yes	4	0.001636	105.9					1	1
AQKAKDLAADAAQKAKEYA	AGEAIHKAREYTGSAAQKAKDLAADAAQKA	KDLAADAAQKAKEYATGAAYKSKDYAGDAA	A	A	Q	Y	A	T	8	0	0	2	0	2	1	0	0	0	1	4	0	0	0	0	0	0	1	0	0	0	19		1990.05	A0A1S2YPX2	A0A1S2YPX2	207	225	yes	yes	4	0.0045433	90.755				1		1
AQKAKDLAADAAQKAKEYATGA	AGEAIHKAREYTGSAAQKAKDLAADAAQKA	AADAAQKAKEYATGAAYKSKDYAGDAAEKT	A	A	Q	G	A	A	9	0	0	2	0	2	1	1	0	0	1	4	0	0	0	0	1	0	1	0	0	0	22		2219.15	A0A1S2YPX2	A0A1S2YPX2	207	228	yes	yes	4	0.0033628	89.663				1			1
AQKAPILPTN	RQFLGLKKRLRLPAHAQKAPILPTNNLPED	RLPAHAQKAPILPTNNLPEDFDWREKGAVT	H	A	Q	T	N	N	2	0	1	0	0	1	0	0	0	1	1	1	0	0	2	0	1	0	0	0	0	0	10		1051.6	A0A0A7U034;O81930	A0A0A7U034	120	129	yes	no	2	0.024728	86.332
AQKGLPNNVQ	VTVPQFLFSCAPSFLAQKGLPNNVQGVAGL	APSFLAQKGLPNNVQGVAGLAHSPISLPNQ	L	A	Q	V	Q	G	1	0	2	0	0	2	0	1	0	0	1	1	0	0	1	0	0	0	0	1	0	0	10		1067.57	A0A1S2XV08	A0A1S2XV08	178	187	yes	yes	2	0.0049651	119.17						1	1
AQKNESAGFVGHETAT	GQTRKDGPASLMTSAAQKNESAGFVGHETA	QKNESAGFVGHETATNIARNEGVTVGLTYD	A	A	Q	A	T	N	3	0	1	0	0	1	2	2	1	0	0	1	0	1	0	1	2	0	0	1	0	0	16		1645.77	A0A1S3DYQ2;A0A1S3DX03	A0A1S3DX03	63	78	no	no	3	1.4739e-05	121.92
AQKTKDYASETAKKSKE	ASDTSHKTKDCASDAAQKTKDYASETAKKS	KTKDYASETAKKSKETAQRANDHAHDTAEK	A	A	Q	K	E	T	3	0	0	1	0	1	2	0	0	0	0	5	0	0	0	2	2	0	1	0	0	0	17		1911.99	A0A1S2YPX2	A0A1S2YPX2	112	128	yes	yes	4	0.0063221	85.636
AQNNQRNF	INASSDLFLLGFGINAQNNQRNFLAGEEDN	LLGFGINAQNNQRNFLAGEEDNVISQIQRP	N	A	Q	N	F	L	1	1	3	0	0	2	0	0	0	0	0	0	0	1	0	0	0	0	0	0	0	0	8		990.463	A0A1S2XYZ0;A0A1S2XQ88;A0A1S2XQR4;Q304D4	A0A1S2XQR4	382	389	no	no	2	0.020122	148.21
AQNNQRNFL	INASSDLFLLGFGINAQNNQRNFLAGEEDN	LGFGINAQNNQRNFLAGEEDNVISQIQRPV	N	A	Q	F	L	A	1	1	3	0	0	2	0	0	0	0	1	0	0	1	0	0	0	0	0	0	0	0	9		1103.55	A0A1S2XYZ0;A0A1S2XQ88;A0A1S2XQR4;Q304D4	A0A1S2XQR4	382	390	no	no	2	0.0057588	143.02				1	1	1	1
AQNNQRNFLA	INASSDLFLLGFGINAQNNQRNFLAGEEDN	GFGINAQNNQRNFLAGEEDNVISQIQRPVK	N	A	Q	L	A	G	2	1	3	0	0	2	0	0	0	0	1	0	0	1	0	0	0	0	0	0	0	0	10		1174.58	A0A1S2XYZ0;A0A1S2XQ88;A0A1S2XQR4;Q304D4	A0A1S2XQR4	382	391	no	no	2	0.0017211	157.21				1	1		1
AQNNQRNFLAGEED	INASSDLFLLGFGINAQNNQRNFLAGEEDN	NAQNNQRNFLAGEEDNVISQIQRPVKEVAF	N	A	Q	E	D	N	2	1	3	1	0	2	2	1	0	0	1	0	0	1	0	0	0	0	0	0	0	0	14		1604.72	A0A1S2XQ88;A0A1S2XQR4;Q304D4	A0A1S2XQR4	382	395	no	no	2	0.00038362	128.03							1
AQNNQRNFLAGEEDN	INASSDLFLLGFGINAQNNQRNFLAGEEDN	AQNNQRNFLAGEEDNVISQIQRPVKEVAFP	N	A	Q	D	N	V	2	1	4	1	0	2	2	1	0	0	1	0	0	1	0	0	0	0	0	0	0	0	15		1718.76	A0A1S2XQ88;A0A1S2XQR4;Q304D4	A0A1S2XQR4	382	396	no	no	2	1.5223e-05	144.1
AQNNQRNFLAGEEDNVIS	INASSDLFLLGFGINAQNNQRNFLAGEEDN	NQRNFLAGEEDNVISQIQRPVKEVAFPGSA	N	A	Q	I	S	Q	2	1	4	1	0	2	2	1	0	1	1	0	0	1	0	1	0	0	0	1	0	0	18		2017.95	A0A1S2XQ88;A0A1S2XQR4;Q304D4	A0A1S2XQR4	382	399	no	no	2;3	8.3492e-06	176.8							1
AQNNQRNFLAGEEDNVISQ	INASSDLFLLGFGINAQNNQRNFLAGEEDN	QRNFLAGEEDNVISQIQRPVKEVAFPGSAE	N	A	Q	S	Q	I	2	1	4	1	0	3	2	1	0	1	1	0	0	1	0	1	0	0	0	1	0	0	19		2146	A0A1S2XQ88;A0A1S2XQR4;Q304D4	A0A1S2XQR4	382	400	no	no	2;3	1.5948e-09	200.44							2
AQNNQRNFLAGEEDNVISQIQ	INASSDLFLLGFGINAQNNQRNFLAGEEDN	NFLAGEEDNVISQIQRPVKEVAFPGSAEEV	N	A	Q	I	Q	R	2	1	4	1	0	4	2	1	0	2	1	0	0	1	0	1	0	0	0	1	0	0	21		2387.15	A0A1S2XQ88;A0A1S2XQR4;Q304D4	A0A1S2XQR4	382	402	no	no	2;3	0.0003727	114.55							1
AQNNQRNFLAGEEDNVISQIQRPV	INASSDLFLLGFGINAQNNQRNFLAGEEDN	AGEEDNVISQIQRPVKEVAFPGSAEEVDRL	N	A	Q	P	V	K	2	2	4	1	0	4	2	1	0	2	1	0	0	1	1	1	0	0	0	2	0	0	24		2739.37	A0A1S2XQ88;A0A1S2XQR4;Q304D4	A0A1S2XQR4	382	405	no	no	3	2.4169e-07	139.02							1
AQNNQRNFLAGEEDNVISQIQRPVK	INASSDLFLLGFGINAQNNQRNFLAGEEDN	GEEDNVISQIQRPVKEVAFPGSAEEVDRLL	N	A	Q	V	K	E	2	2	4	1	0	4	2	1	0	2	1	1	0	1	1	1	0	0	0	2	0	0	25		2867.46	A0A1S2XQ88;A0A1S2XQR4;Q304D4	A0A1S2XQR4	382	406	no	no	4	1.7934e-10	152.13				1	1	1	1
AQPQIDELPRNGLDSQA	IQVQVSSLGPETQAQAQPQIDELPRNGLDS	PQIDELPRNGLDSQA_______________	Q	A	Q	Q	A	-	2	1	1	2	0	3	1	1	0	1	2	0	0	0	2	1	0	0	0	0	0	0	17		1850.91	A0A1S2Y9D7	A0A1S2Y9D7	172	188	yes	yes	2	0.0055359	98.942				1	1
AQPQQKDEGSQ	VDRLLKNQRQSHFANAQPQQKDEGSQKIRI	HFANAQPQQKDEGSQKIRIPLSSILGGF__	N	A	Q	S	Q	K	1	0	0	1	0	4	1	1	0	0	0	1	0	0	1	1	0	0	0	0	0	0	11		1214.55	A0A1S2XQR4	A0A1S2XQR4	432	442	yes	yes	2	0.0031233	121.64				1	1	1
AQPQQKDEGSQK	VDRLLKNQRQSHFANAQPQQKDEGSQKIRI	FANAQPQQKDEGSQKIRIPLSSILGGF___	N	A	Q	Q	K	I	1	0	0	1	0	4	1	1	0	0	0	2	0	0	1	1	0	0	0	0	0	0	12		1342.65	A0A1S2XQR4	A0A1S2XQR4	432	443	yes	yes	2;3	0.0012106	167.67				2	2	2	2
AQPQQREEESQ	VNRLIKNQRQSYFANAQPQQREEESQRRRG	YFANAQPQQREEESQRRRGSLSSILGGFY_	N	A	Q	S	Q	R	1	1	0	0	0	4	3	0	0	0	0	0	0	0	1	1	0	0	0	0	0	0	11		1328.6	A0A1S2Y087	A0A1S2Y087	569	579	yes	yes	2	0.013558	94.692						1
AQPQQREEESQR	VNRLIKNQRQSYFANAQPQQREEESQRRRG	FANAQPQQREEESQRRRGSLSSILGGFY__	N	A	Q	Q	R	R	1	2	0	0	0	4	3	0	0	0	0	0	0	0	1	1	0	0	0	0	0	0	12		1484.7	A0A1S2Y087	A0A1S2Y087	569	580	yes	yes	3	0.010181	84.289					1	1
AQPQRGDYY	______________________________	______________________________	M	A	Q	Y	Y	D	1	1	0	1	0	2	0	1	0	0	0	0	0	0	1	0	0	0	2	0	0	0	9		1096.49	A0A1S2Z6F0	A0A1S2Z6F0	2	10	yes	yes	2	0.034823	89.752							1
AQPQRGDYYDNYQQHPITYN	______________________________	GDYYDNYQQHPITYNQSQTRKIRSPSASHL	M	A	Q	Y	N	Q	1	1	2	2	0	4	0	1	1	1	0	0	0	0	2	0	1	0	4	0	0	0	20		2470.09	A0A1S2Z6F0	A0A1S2Z6F0	2	21	yes	yes	3	8.6557e-17	156.67				1	1	1
AQPQRGDYYDNYQQHPITYNQS	______________________________	YYDNYQQHPITYNQSQTRKIRSPSASHLIV	M	A	Q	Q	S	Q	1	1	2	2	0	5	0	1	1	1	0	0	0	0	2	1	1	0	4	0	0	0	22		2685.18	A0A1S2Z6F0	A0A1S2Z6F0	2	23	yes	yes	3	0.0010667	100.19				1	1
AQPQRGDYYDNYQQHPITYNQSQTR	______________________________	NYQQHPITYNQSQTRKIRSPSASHLIVLAT	M	A	Q	T	R	K	1	2	2	2	0	6	0	1	1	1	0	0	0	0	2	1	2	0	4	0	0	0	25		3070.39	A0A1S2Z6F0	A0A1S2Z6F0	2	26	yes	yes	3	0.0002679	111.93							1
AQPQVQVH	______________________________	______________________________	M	A	Q	V	H	S	1	0	0	0	0	3	0	0	1	0	0	0	0	0	1	0	0	0	0	2	0	0	8		905.472	A0A1S2XJM3	A0A1S2XJM3	2	9	yes	yes	2	0.048211	100.82
AQPQVQVHS	______________________________	______________________________	M	A	Q	H	S	T	1	0	0	0	0	3	0	0	1	0	0	0	0	0	1	1	0	0	0	2	0	0	9		992.504	A0A1S2XJM3	A0A1S2XJM3	2	10	yes	yes	2	0.011193	120.46				1	1	1	1
AQPQVQVHST	______________________________	______________________________	M	A	Q	S	T	A	1	0	0	0	0	3	0	0	1	0	0	0	0	0	1	1	1	0	0	2	0	0	10		1093.55	A0A1S2XJM3	A0A1S2XJM3	2	11	yes	yes	2	0.0033186	127.56				1	1		1
AQPQVQVHSTA	______________________________	______________________________	M	A	Q	T	A	A	2	0	0	0	0	3	0	0	1	0	0	0	0	0	1	1	1	0	0	2	0	0	11		1164.59	A0A1S2XJM3	A0A1S2XJM3	2	12	yes	yes	2	0.015748	97.431						1	1
AQPQVQVHSTAA	______________________________	______________________________	M	A	Q	A	A	H	3	0	0	0	0	3	0	0	1	0	0	0	0	0	1	1	1	0	0	2	0	0	12		1235.63	A0A1S2XJM3	A0A1S2XJM3	2	13	yes	yes	2	0.00056155	135.71				1	1	1	1
AQPQVQVHSTAAH	______________________________	______________________________	M	A	Q	A	H	R	3	0	0	0	0	3	0	0	2	0	0	0	0	0	1	1	1	0	0	2	0	0	13		1372.68	A0A1S2XJM3	A0A1S2XJM3	2	14	yes	yes	2	0.00019056	196.52				1	1	1
AQPQVQVHSTAAHR	______________________________	MAQPQVQVHSTAAHRPETGSYPTQQYPSKE	M	A	Q	H	R	P	3	1	0	0	0	3	0	0	2	0	0	0	0	0	1	1	1	0	0	2	0	0	14		1528.79	A0A1S2XJM3	A0A1S2XJM3	2	15	yes	yes	3	0.020284	78.814
AQPQVQVHSTAAHRPETG	______________________________	QVQVHSTAAHRPETGSYPTQQYPSKEVFTY	M	A	Q	T	G	S	3	1	0	0	0	3	1	1	2	0	0	0	0	0	2	1	2	0	0	2	0	0	18		1912.95	A0A1S2XJM3	A0A1S2XJM3	2	19	yes	yes	3	0.0019114	102.58				1	1	1	1
AQPQVQVHSTAAHRPETGSYPT	______________________________	HSTAAHRPETGSYPTQQYPSKEVFTYPQYQ	M	A	Q	P	T	Q	3	1	0	0	0	3	1	1	2	0	0	0	0	0	3	2	3	0	1	2	0	0	22		2361.15	A0A1S2XJM3	A0A1S2XJM3	2	23	yes	yes	3	0.00019541	102.48
AQPQVQVHSTAAHRPETGSYPTQ	______________________________	STAAHRPETGSYPTQQYPSKEVFTYPQYQH	M	A	Q	T	Q	Q	3	1	0	0	0	4	1	1	2	0	0	0	0	0	3	2	3	0	1	2	0	0	23		2489.2	A0A1S2XJM3	A0A1S2XJM3	2	24	yes	yes	3	2.6679e-05	121.63				1	1	1
AQPQVQVHSTAAHRPETGSYPTQQ	______________________________	TAAHRPETGSYPTQQYPSKEVFTYPQYQHR	M	A	Q	Q	Q	Y	3	1	0	0	0	5	1	1	2	0	0	0	0	0	3	2	3	0	1	2	0	0	24		2617.26	A0A1S2XJM3	A0A1S2XJM3	2	25	yes	yes	3	0.016498	77.575				1
AQQEVEQPKDEL	EKSRDKPAAAAAAAAAQQEVEQPKDEL___	AAAAQQEVEQPKDEL_______________	A	A	Q	E	L	-	1	0	0	1	0	3	3	0	0	0	1	1	0	0	1	0	0	0	0	1	0	0	12		1412.68	A0A1S2YBR2	A0A1S2YBR2	528	539	yes	yes	2	0.00093648	188.91				1		1
AQQQVVSGMK	NGGGGEALKFVEVVEAQQQVVSGMKYYLNI	VEVVEAQQQVVSGMKYYLNISATDRSGIHR	E	A	Q	M	K	Y	1	0	0	0	0	3	0	1	0	0	0	1	1	0	0	1	0	0	0	2	0	0	10		1074.55	A0A1S2YB70	A0A1S2YB70	75	84	yes	yes	2	0.040164	78.334							1
AQRANDHAHDTAEKTKDY	TKDYASETAKKSKETAQRANDHAHDTAEKT	ANDHAHDTAEKTKDYARDASQKIRDYATDA	T	A	Q	D	Y	A	4	1	1	3	0	1	1	0	2	0	0	2	0	0	0	0	2	0	1	0	0	0	18		2069.95	A0A1S2YPX2	A0A1S2YPX2	130	147	yes	yes	4	0.0016463	105.77
AQRANDHAHDTAEKTKDYA	TKDYASETAKKSKETAQRANDHAHDTAEKT	NDHAHDTAEKTKDYARDASQKIRDYATDAA	T	A	Q	Y	A	R	5	1	1	3	0	1	1	0	2	0	0	2	0	0	0	0	2	0	1	0	0	0	19		2140.99	A0A1S2YPX2	A0A1S2YPX2	130	148	yes	yes	4	0.014506	77.08
AQSDKGQVEKPKNENITLTTS	DRDRLVGRAQQTATKAQSDKGQVEKPKNEN	QVEKPKNENITLTTS_______________	K	A	Q	T	S	-	1	0	2	1	0	2	2	1	0	1	1	3	0	0	1	2	3	0	0	1	0	0	21		2287.17	A0A1S2Z6F0	A0A1S2Z6F0	164	184	yes	yes	4	0.0066419	84.499
AQSGKDNSAGFLQQTGEKV	AKEKGSEMGQSTKETAQSGKDNSAGFLQQT	KDNSAGFLQQTGEKVKGMAQGATDAVKQTF	T	A	Q	K	V	K	2	0	1	1	0	3	1	3	0	0	1	2	0	1	0	2	1	0	0	1	0	0	19		1963.96	A0A1S2YMC6;O49816;A0A1S2X8N5	A0A1S2YMC6	105	123	yes	no	3	0.001116	87.16
AQTAKDKTSQTAQAAKEKTQQ	IEDKAQAAKEKAQQAAQTAKDKTSQTAQAA	KTSQTAQAAKEKTQQTAQAAKDKTQQTTQA	A	A	Q	Q	Q	T	5	0	0	1	0	5	1	0	0	0	0	4	0	0	0	1	4	0	0	0	0	0	21		2261.16	A0A1S2YMC6;O49816;A0A1S2X8N5;O49817	O49817	43	63	no	no	4	0.021522	72.771
ARAEAASKLAAKDLEDVNRAKERT	REEGYNLNSEIQFKQARAEAASKLAAKDLE	AAKDLEDVNRAKERTLNASSETGYYQEEKP	Q	A	R	R	T	L	7	3	1	2	0	0	3	0	0	0	2	3	0	0	0	1	1	0	0	1	0	0	24		2612.4	A0A1S3E2A8	A0A1S3E2A8	47	70	yes	yes	5	0.00057055	105.73
ARFEELNNDLFR	ESLFDGVDFSESLTRARFEELNNDLFRKTM	LTRARFEELNNDLFRKTMGPVKKAMDDAGL	R	A	R	F	R	K	1	2	2	1	0	0	2	0	0	0	2	0	0	2	0	0	0	0	0	0	0	0	12		1522.75	A0A1S2YEC8;A0A1S2YEC3	A0A1S2YEC8	331	342	yes	no	3	0.0072517	103.44				1	1	1	1
ARIDYETN	STKGKEVYLFKGDKYARIDYETNRLIQNIK	LFKGDKYARIDYETNRLIQNIKDITDGFPC	Y	A	R	T	N	R	1	1	1	1	0	0	1	0	0	1	0	0	0	0	0	0	1	0	1	0	0	0	8		980.456	A0A3Q7K771;R4NHA7	A0A3Q7K771	142	149	yes	no	2	0.034947	114.78				1			1
ARIDYETNR	STKGKEVYLFKGDKYARIDYETNRLIQNIK	FKGDKYARIDYETNRLIQNIKDITDGFPCL	Y	A	R	N	R	L	1	2	1	1	0	0	1	0	0	1	0	0	0	0	0	0	1	0	1	0	0	0	9		1136.56	A0A3Q7K771	A0A3Q7K771	142	150	yes	yes	3	0.032732	91.867							1
ARIDYETNRLIQNI	STKGKEVYLFKGDKYARIDYETNRLIQNIK	YARIDYETNRLIQNIKDITDGFPCLRGTIF	Y	A	R	N	I	K	1	2	2	1	0	1	1	0	0	3	1	0	0	0	0	0	1	0	1	0	0	0	14		1717.91	A0A3Q7K771	A0A3Q7K771	142	155	yes	yes	3	0.0057545	97.69							1
ARIHFTPGSTN	SHKTNEAYLFKGEYYARIHFTPGSTNDTIM	GEYYARIHFTPGSTNDTIMGGVKNTLDYWP	Y	A	R	T	N	D	1	1	1	0	0	0	0	1	1	1	0	0	0	1	1	1	2	0	0	0	0	0	11		1199.6	A0A3Q7K771	A0A3Q7K771	195	205	yes	yes	2;3	0.0010296	176.33	1		1	1	1	1	1
ARIHFTPGSTNDTIM	SHKTNEAYLFKGEYYARIHFTPGSTNDTIM	ARIHFTPGSTNDTIMGGVKNTLDYWPSLQG	Y	A	R	I	M	G	1	1	1	1	0	0	0	1	1	2	0	0	1	1	1	1	3	0	0	0	0	0	15		1659.8	A0A3Q7K771	A0A3Q7K771	195	209	yes	yes	3	0.00018243	128.9				1	1		1
ARIHFTPGSTNDTIMGGVKN	SHKTNEAYLFKGEYYARIHFTPGSTNDTIM	TPGSTNDTIMGGVKNTLDYWPSLQGIIPMK	Y	A	R	K	N	T	1	1	2	1	0	0	0	3	1	2	0	1	1	1	1	1	3	0	0	1	0	0	20		2115.05	A0A3Q7K771	A0A3Q7K771	195	214	yes	yes	3;4	0.0006418	113.49					1
ARISEKAKA	ISEFDWGTGETPRRSARISEKAKAAPPAES	ETPRRSARISEKAKAAPPAESESEPPKKRV	S	A	R	K	A	A	3	1	0	0	0	0	1	0	0	1	0	2	0	0	0	1	0	0	0	0	0	0	9		972.572	A0A1S2YQU2	A0A1S2YQU2	95	103	yes	yes	3	0.0056555	117.31				1	1	1
ARLNESVNNV	ATATPGGVAASVAAAARLNESVNNVM____	SVAAAARLNESVNNVM______________	A	A	R	N	V	M	1	1	3	0	0	0	1	0	0	0	1	0	0	0	0	1	0	0	0	2	0	0	10		1114.57	A0A1S2XYX3	A0A1S2XYX3	250	259	yes	yes	2	0.0081464	111.17					1	1
ARLNESVNNVM	ATATPGGVAASVAAAARLNESVNNVM____	VAAAARLNESVNNVM_______________	A	A	R	V	M	-	1	1	3	0	0	0	1	0	0	0	1	0	1	0	0	1	0	0	0	2	0	0	11		1245.61	A0A1S2XYX3	A0A1S2XYX3	250	260	yes	yes	2	0.0038603	118.26					1	1	1
ARLNQNNNN	LTTHPGGVSASVAAAARLNQNNNN______	ASVAAAARLNQNNNN_______________	A	A	R	N	N	-	1	1	5	0	0	1	0	0	0	0	1	0	0	0	0	0	0	0	0	0	0	0	9		1056.51	A0A1S2XWZ2;A0A1S2XY68	A0A1S2XWZ2	255	263	yes	no	2	0.0053721	132.09				1		1
ARLSPGDVF	EQEEEERNNQVQRFRARLSPGDVFIIPAGH	QVQRFRARLSPGDVFIIPAGHPVAVNASSD	R	A	R	V	F	I	1	1	0	1	0	0	0	1	0	0	1	0	0	1	1	1	0	0	0	1	0	0	9		960.503	A0A1S2Y087	A0A1S2Y087	486	494	yes	yes	2	0.032699	91.9
ARLSPGDVFIIP	EQEEEERNNQVQRFRARLSPGDVFIIPAGH	RFRARLSPGDVFIIPAGHPVAVNASSDLNF	R	A	R	I	P	A	1	1	0	1	0	0	0	1	0	2	1	0	0	1	2	1	0	0	0	1	0	0	12		1283.72	A0A1S2Y087	A0A1S2Y087	486	497	yes	yes	2	0.034341	76.465
ARLSPGDVFIIPA	EQEEEERNNQVQRFRARLSPGDVFIIPAGH	FRARLSPGDVFIIPAGHPVAVNASSDLNFV	R	A	R	P	A	G	2	1	0	1	0	0	0	1	0	2	1	0	0	1	2	1	0	0	0	1	0	0	13		1354.76	A0A1S2Y087	A0A1S2Y087	486	498	yes	yes	2	0.03409	74.162
ARMEEEVEKLK	KEFVAASDEEKKTVFARMEEEVEKLKGSAS	KTVFARMEEEVEKLKGSASRYGKIYLKAAK	F	A	R	L	K	G	1	1	0	0	0	0	4	0	0	0	1	2	1	0	0	0	0	0	0	1	0	0	11		1360.7	A0A1S2XZ34	A0A1S2XZ34	297	307	yes	yes	3;4	0.0040228	100.38				1	1		1
ARPVLGGSD	DVYNDLGNPDSGDNHARPVLGGSDTYPYPR	DSGDNHARPVLGGSDTYPYPRRGRTGRKPT	H	A	R	S	D	T	1	1	0	1	0	0	0	2	0	0	1	0	0	0	1	1	0	0	0	1	0	0	9		870.456	A0A1S2XBN2	A0A1S2XBN2	223	231	yes	yes	2	0.0064727	129.68		1	1
ARRRMDDLSVE	KEETKEMVSGTEEEYARRRMDDLSVEGGRR	EEEYARRRMDDLSVEGGRRGREKLVVKVDE	Y	A	R	V	E	G	1	3	0	2	0	0	1	0	0	0	1	0	1	0	0	1	0	0	0	1	0	0	11		1346.67	A0A1S3E2A8	A0A1S3E2A8	253	263	yes	yes	2;3	0.0070482	93.058
ARRRMDDLSVEG	KEETKEMVSGTEEEYARRRMDDLSVEGGRR	EEYARRRMDDLSVEGGRRGREKLVVKVDES	Y	A	R	E	G	G	1	3	0	2	0	0	1	1	0	0	1	0	1	0	0	1	0	0	0	1	0	0	12		1403.69	A0A1S3E2A8	A0A1S3E2A8	253	264	yes	yes	3	0.016181	73.435
ARRRMDDLSVEGG	KEETKEMVSGTEEEYARRRMDDLSVEGGRR	EYARRRMDDLSVEGGRRGREKLVVKVDESR	Y	A	R	G	G	R	1	3	0	2	0	0	1	2	0	0	1	0	1	0	0	1	0	0	0	1	0	0	13		1460.72	A0A1S3E2A8	A0A1S3E2A8	253	265	yes	yes	3	0.017446	85.288
ARRRMDDLSVEGGRR	KEETKEMVSGTEEEYARRRMDDLSVEGGRR	ARRRMDDLSVEGGRRGREKLVVKVDESRPG	Y	A	R	R	R	G	1	5	0	2	0	0	1	2	0	0	1	0	1	0	0	1	0	0	0	1	0	0	15		1772.92	A0A1S3E2A8	A0A1S3E2A8	253	267	yes	yes	5	0.02089	75.764
ASAGESAKEFTA	AELAAKSVDVVKGLAASAGESAKEFTARKK	GLAASAGESAKEFTARKKEESWREYEAKRA	A	A	S	T	A	R	4	0	0	0	0	0	2	1	0	0	0	1	0	1	0	2	1	0	0	0	0	0	12		1167.54	A0A1S2XET4	A0A1S2XET4	415	426	yes	yes	2	0.00087565	154.84				1	1	1
ASAGESAKEFTAR	AELAAKSVDVVKGLAASAGESAKEFTARKK	LAASAGESAKEFTARKKEESWREYEAKRAS	A	A	S	A	R	K	4	1	0	0	0	0	2	1	0	0	0	1	0	1	0	2	1	0	0	0	0	0	13		1323.64	A0A1S2XET4	A0A1S2XET4	415	427	yes	yes	2;3	0.0053996	108.59
ASAGESAKEFTARKK	AELAAKSVDVVKGLAASAGESAKEFTARKK	ASAGESAKEFTARKKEESWREYEAKRASQP	A	A	S	K	K	E	4	1	0	0	0	0	2	1	0	0	0	3	0	1	0	2	1	0	0	0	0	0	15		1579.83	A0A1S2XET4	A0A1S2XET4	415	429	yes	yes	3;4	0.0017074	110.77				1	1	1
ASAGESAKEFTARKKE	AELAAKSVDVVKGLAASAGESAKEFTARKK	SAGESAKEFTARKKEESWREYEAKRASQPL	A	A	S	K	E	E	4	1	0	0	0	0	3	1	0	0	0	3	0	1	0	2	1	0	0	0	0	0	16		1708.87	A0A1S2XET4	A0A1S2XET4	415	430	yes	yes	4	0.0027729	101.39					1	1
ASAKSGMEKTKA	KKAGESIKETAANVGASAKSGMEKTKAVVQ	NVGASAKSGMEKTKAVVQEKTEKMKTRDPV	G	A	S	K	A	V	3	0	0	0	0	0	1	1	0	0	0	3	1	0	0	2	1	0	0	0	0	0	12		1207.62	E7BSD7;A0A1S2Z2R6	E7BSD7	20	31	no	no	3	0.036912	70.089				1		1
ASAKSGMEKTKAVVQ	KKAGESIKETAANVGASAKSGMEKTKAVVQ	ASAKSGMEKTKAVVQEKTEKMKTRDPVEKE	G	A	S	V	Q	E	3	0	0	0	0	1	1	1	0	0	0	3	1	0	0	2	1	0	0	2	0	0	15		1533.82	E7BSD7	E7BSD7	20	34	yes	yes	3	0.015636	63.128							1
ASALSRAGNKALDQSD	LVLDPEAITIGEALEASALSRAGNKALDQS	SALSRAGNKALDQSDAAAIQAAEMRATGRN	E	A	S	S	D	A	4	1	1	2	0	1	0	1	0	0	2	1	0	0	0	3	0	0	0	0	0	0	16		1602.8	A0A1S2XXH2	A0A1S2XXH2	144	159	yes	yes	3	0.013137	81.185
ASASPSPIQKT	______________________________	______________________________	M	A	S	K	T	E	2	0	0	0	0	1	0	0	0	1	0	1	0	0	2	3	1	0	0	0	0	0	11		1085.57	A0A1S2XA62	A0A1S2XA62	2	12	yes	yes	2	0.001257	140.45
ASDGSDEFKLV	______________________________	______________________________	M	A	S	L	V	S	1	0	0	2	0	0	1	1	0	0	1	1	0	1	0	2	0	0	0	1	0	0	11		1166.55	A0A1S2Z931	A0A1S2Z931	2	12	yes	yes	2	0.035311	93.667						1
ASDGSDEFKLVSPS	______________________________	MASDGSDEFKLVSPSISNEGRLPRQYTDEG	M	A	S	P	S	I	1	0	0	2	0	0	1	1	0	0	1	1	0	1	1	4	0	0	0	1	0	0	14		1437.66	A0A1S2Z931	A0A1S2Z931	2	15	yes	yes	2	6.1163e-05	152.54	1	1	1
ASDGSDEFKLVSPSIS	______________________________	SDGSDEFKLVSPSISNEGRLPRQYTDEGQG	M	A	S	I	S	N	1	0	0	2	0	0	1	1	0	1	1	1	0	1	1	5	0	0	0	1	0	0	16		1637.78	A0A1S2Z931	A0A1S2Z931	2	17	yes	yes	2	0.0021214	142.89	1	1	1
ASDGSDEFKLVSPSISN	______________________________	DGSDEFKLVSPSISNEGRLPRQYTDEGQGA	M	A	S	S	N	E	1	0	1	2	0	0	1	1	0	1	1	1	0	1	1	5	0	0	0	1	0	0	17		1751.82	A0A1S2Z931	A0A1S2Z931	2	18	yes	yes	2	0.00011209	130.16	1	1	1		1
ASDGSDEFKLVSPSISNEGR	______________________________	DEFKLVSPSISNEGRLPRQYTDEGQGAKKN	M	A	S	G	R	L	1	1	1	2	0	0	2	2	0	1	1	1	0	1	1	5	0	0	0	1	0	0	20		2093.99	A0A1S2Z931	A0A1S2Z931	2	21	yes	yes	2;3	3.0976e-09	195.2	1	2
ASDGSDEFKLVSPSISNEGRLPRQY	______________________________	VSPSISNEGRLPRQYTDEGQGAKKNISPPL	M	A	S	Q	Y	T	1	2	1	2	0	1	2	2	0	1	2	1	0	1	2	5	0	0	1	1	0	0	25		2751.35	A0A1S2Z931	A0A1S2Z931	2	26	yes	yes	3	0.001047	100.08			1
ASDKKIRIGIN	______________________________	______________________________	M	A	S	I	N	G	1	1	1	1	0	0	0	1	0	3	0	2	0	0	0	1	0	0	0	0	0	0	11		1213.71	A0A1S2YBD0	A0A1S2YBD0	2	12	yes	yes	3	0.027562	81.017						1	1
ASDYASDTTKKT	KSKDYAGDAAQKTKEASDYASDTTKKTTNY	TKEASDYASDTTKKTTNYATDTAKKTKDKI	E	A	S	K	T	T	2	0	0	2	0	0	0	0	0	0	0	2	0	0	0	2	3	0	1	0	0	0	12		1286.6	A0A1S2YPX2	A0A1S2YPX2	348	359	yes	yes	2	0.034827	72.848			1
ASELSQHISTAGMEASGTSN	FVPDYNVSVAEMLIPASELSQHISTAGMEA	QHISTAGMEASGTSNMKFAMNGCILIGTLD	P	A	S	S	N	M	3	0	1	0	0	1	2	2	1	1	1	0	1	0	0	5	2	0	0	0	0	0	20		1976.87	A0A1S2XHJ1	A0A1S2XHJ1	811	830	yes	yes	2	0.053115	63.754
ASEQLPRSH	______________________________	______________________________	M	A	S	S	H	L	1	1	0	0	0	1	1	0	1	0	1	0	0	0	1	2	0	0	0	0	0	0	9		1023.51	A0A1S2YJ13	A0A1S2YJ13	2	10	yes	yes	2	0.012086	118.71
ASEQLPRSHL	______________________________	______________________________	M	A	S	H	L	G	1	1	0	0	0	1	1	0	1	0	2	0	0	0	1	2	0	0	0	0	0	0	10		1136.59	A0A1S2YJ13	A0A1S2YJ13	2	11	yes	yes	2	0.023342	88.056
ASEQLPRSHLG	______________________________	______________________________	M	A	S	L	G	V	1	1	0	0	0	1	1	1	1	0	2	0	0	0	1	2	0	0	0	0	0	0	11		1193.62	A0A1S2YJ13	A0A1S2YJ13	2	12	yes	yes	2	0.0010106	183.78				1		1
ASEQLPRSHLGVY	______________________________	______________________________	M	A	S	V	Y	N	1	1	0	0	0	1	1	1	1	0	2	0	0	0	1	2	0	0	1	1	0	0	13		1455.75	A0A1S2YJ13	A0A1S2YJ13	2	14	yes	yes	2	0.00018089	155.97				1	1	1	1
ASEQLPRSHLGVYN	______________________________	MASEQLPRSHLGVYNETLLEIREVNIQKHR	M	A	S	Y	N	E	1	1	1	0	0	1	1	1	1	0	2	0	0	0	1	2	0	0	1	1	0	0	14		1569.79	A0A1S2YJ13	A0A1S2YJ13	2	15	yes	yes	2	0.0013606	116.01					1	1
ASEQLPRSHLGVYNETLL	______________________________	QLPRSHLGVYNETLLEIREVNIQKHRKDQH	M	A	S	L	L	E	1	1	1	0	0	1	2	1	1	0	4	0	0	0	1	2	1	0	1	1	0	0	18		2026.05	A0A1S2YJ13	A0A1S2YJ13	2	19	yes	yes	3	0.0044862	91.457
ASEQLSRR	______________________________	______________________________	M	A	S	R	R	E	1	2	0	0	0	1	1	0	0	0	1	0	0	0	0	2	0	0	0	0	0	0	8		945.499	A0A1S2XET4	A0A1S2XET4	2	9	yes	yes	2	0.018504	144.09				1
ASEQLSRREIT	______________________________	______________________________	M	A	S	I	T	T	1	2	0	0	0	1	2	0	0	1	1	0	0	0	0	2	1	0	0	0	0	0	11		1288.67	A0A1S2XET4	A0A1S2XET4	2	12	yes	yes	2	0.0011784	138.66				1	1	1	1
ASEQLSRREITT	______________________________	______________________________	M	A	S	T	T	T	1	2	0	0	0	1	2	0	0	1	1	0	0	0	0	2	2	0	0	0	0	0	12		1389.72	A0A1S2XET4	A0A1S2XET4	2	13	yes	yes	2	0.00064101	182.28				1		1	1
ASEQLSRREITTT	______________________________	______________________________	M	A	S	T	T	T	1	2	0	0	0	1	2	0	0	1	1	0	0	0	0	2	3	0	0	0	0	0	13		1490.77	A0A1S2XET4	A0A1S2XET4	2	14	yes	yes	2	0.00020728	183.33				1	1	1	1
ASEQLSRREITTTT	______________________________	MASEQLSRREITTTTEREVPVEKDKVPKIA	M	A	S	T	T	E	1	2	0	0	0	1	2	0	0	1	1	0	0	0	0	2	4	0	0	0	0	0	14		1591.82	A0A1S2XET4	A0A1S2XET4	2	15	yes	yes	2	0.010252	87.184
ASEQLSRREITTTTE	______________________________	ASEQLSRREITTTTEREVPVEKDKVPKIAT	M	A	S	T	E	R	1	2	0	0	0	1	3	0	0	1	1	0	0	0	0	2	4	0	0	0	0	0	15		1720.86	A0A1S2XET4	A0A1S2XET4	2	16	yes	yes	2	0.00010707	142.97					1		1
ASEQLSRREITTTTERE	______________________________	EQLSRREITTTTEREVPVEKDKVPKIATHF	M	A	S	R	E	V	1	3	0	0	0	1	4	0	0	1	1	0	0	0	0	2	4	0	0	0	0	0	17		2006	A0A1S2XET4	A0A1S2XET4	2	18	yes	yes	3	0.038466	68.41
ASEQLSRREITTTTEREVPVEKD	______________________________	EITTTTEREVPVEKDKVPKIATHFEHLSVK	M	A	S	K	D	K	1	3	0	1	0	1	5	0	0	1	1	1	0	0	1	2	4	0	0	2	0	0	23		2673.36	A0A1S2XET4	A0A1S2XET4	2	24	yes	yes	4	0.019349	75.646
ASEQLSRREITTTTEREVPVEKDK	______________________________	ITTTTEREVPVEKDKVPKIATHFEHLSVKD	M	A	S	D	K	V	1	3	0	1	0	1	5	0	0	1	1	2	0	0	1	2	4	0	0	2	0	0	24		2801.45	A0A1S2XET4	A0A1S2XET4	2	25	yes	yes	5	0.023206	73.036
ASFNAKYEDIERIL	NQQSYFNGFSKNILEASFNAKYEDIERILL	EASFNAKYEDIERILLEEPQQRRGHRGRQQ	E	A	S	I	L	L	2	1	1	1	0	0	2	0	0	2	1	1	0	1	0	1	0	0	1	0	0	0	14		1667.85	A0A1S2XYZ0	A0A1S2XYZ0	304	317	yes	yes	3	6.988e-05	114.69							1
ASFNAKYEDIERILLEEPQQRR	NQQSYFNGFSKNILEASFNAKYEDIERILL	EDIERILLEEPQQRRGHRGRQQSQEAEVIV	E	A	S	R	R	G	2	3	1	1	0	2	4	0	0	2	2	1	0	1	1	1	0	0	1	0	0	0	22		2704.39	A0A1S2XYZ0	A0A1S2XYZ0	304	325	yes	yes	5	0.0020942	95.48							1
ASFNSDYEEIE	NQQSYFQGFSKKILEASFNSDYEEIERVLL	KILEASFNSDYEEIERVLLEEQEQKPKQRR	E	A	S	I	E	R	1	0	1	1	0	0	3	0	0	1	0	0	0	1	0	2	0	0	1	0	0	0	11		1302.53	A0A1S2XQ88;A0A1S2XQR4	A0A1S2XQR4	179	189	no	no	2	0.014285	93.649							1
ASFNSDYEEIERV	NQQSYFQGFSKKILEASFNSDYEEIERVLL	LEASFNSDYEEIERVLLEEQEQKPKQRRGH	E	A	S	R	V	L	1	1	1	1	0	0	3	0	0	1	0	0	0	1	0	2	0	0	1	1	0	0	13		1557.69	A0A1S2XQ88;A0A1S2XQR4	A0A1S2XQR4	179	191	no	no	2	0.034502	88.187
ASFNSDYEEIERVL	NQQSYFQGFSKKILEASFNSDYEEIERVLL	EASFNSDYEEIERVLLEEQEQKPKQRRGHK	E	A	S	V	L	L	1	1	1	1	0	0	3	0	0	1	1	0	0	1	0	2	0	0	1	1	0	0	14		1670.78	A0A1S2XQ88;A0A1S2XQR4	A0A1S2XQR4	179	192	no	no	2	7.5545e-05	191.52							1
ASFNSDYEEIERVLLEEQEQKPKQ	NQQSYFQGFSKKILEASFNSDYEEIERVLL	IERVLLEEQEQKPKQRRGHKDRQQSQRQEA	E	A	S	K	Q	R	1	1	1	1	0	3	6	0	0	1	2	2	0	1	1	2	0	0	1	1	0	0	24		2908.41	A0A1S2XQR4	A0A1S2XQR4	179	202	yes	yes	4	2.5186e-10	147.93
ASFNTKYE	NQQSYFNGFSKSILEASFNTKYETIERVLL	FSKSILEASFNTKYETIERVLLEEQEPEQS	E	A	S	Y	E	T	1	0	1	0	0	0	1	0	0	0	0	1	0	1	0	1	1	0	1	0	0	0	8		958.44	A0A1S2Y087	A0A1S2Y087	319	326	yes	yes	2	0.043094	106.04							1
ASFNTKYETIERVL	NQQSYFNGFSKSILEASFNTKYETIERVLL	EASFNTKYETIERVLLEEQEPEQSRGRRGS	E	A	S	V	L	L	1	1	1	0	0	0	2	0	0	1	1	1	0	1	0	1	2	0	1	1	0	0	14		1669.87	A0A1S2Y087	A0A1S2Y087	319	332	yes	yes	3	0.0017973	113.76							1
ASFNTKYETIERVLLEEQEPEQ	NQQSYFNGFSKSILEASFNTKYETIERVLL	ETIERVLLEEQEPEQSRGRRGSEESEEGDA	E	A	S	E	Q	S	1	1	1	0	0	2	6	0	0	1	2	1	0	1	1	1	2	0	1	1	0	0	22		2652.29	A0A1S2Y087	A0A1S2Y087	319	340	yes	yes	3	0.015792	77.959
ASHKTNEAYLF	CLRGTIFENGIEAAFASHKTNEAYLFKGEY	EAAFASHKTNEAYLFKGEYYARIHFTPGST	F	A	S	L	F	K	2	0	1	0	0	0	1	0	1	0	1	1	0	1	0	1	1	0	1	0	0	0	11		1279.62	A0A3Q7K771;G1K3S0;G1K3R9;R9TPI6	A0A3Q7K771	179	189	yes	no	2;3	0.027928	76.345
ASHKTNEAYLFK	CLRGTIFENGIEAAFASHKTNEAYLFKGEY	AAFASHKTNEAYLFKGEYYARIHFTPGSTN	F	A	S	F	K	G	2	0	1	0	0	0	1	0	1	0	1	2	0	1	0	1	1	0	1	0	0	0	12		1407.71	A0A3Q7K771;G1K3S0;G1K3R9;R9TPI6	A0A3Q7K771	179	190	yes	no	3	0.021855	84.352				1	1	1	1
ASHKTNEAYLFKGE	CLRGTIFENGIEAAFASHKTNEAYLFKGEY	FASHKTNEAYLFKGEYYARIHFTPGSTNDT	F	A	S	G	E	Y	2	0	1	0	0	0	2	1	1	0	1	2	0	1	0	1	1	0	1	0	0	0	14		1593.78	A0A3Q7K771;G1K3S0;G1K3R9;R9TPI6	A0A3Q7K771	179	192	yes	no	3	0.042384	59.997
ASITSIKAR	______________________________	______________________________	M	A	S	A	R	Q	2	1	0	0	0	0	0	0	0	2	0	1	0	0	0	2	1	0	0	0	0	0	9		945.561	A0A3Q7XWI9	A0A3Q7XWI9	2	10	yes	yes	2	0.047571	82.279				1
ASKKQQNREELEERA	______________________________	ASKKQQNREELEERARQGETVVPGGTGGKS	M	A	S	R	A	R	2	2	1	0	0	2	4	0	0	0	1	2	0	0	0	1	0	0	0	0	0	0	15		1814.92	A0A1S2XPF8;A0A076KXB6	A0A1S2XPF8	2	16	yes	no	4	0.0044635	96.673				1
ASKLAAKDLEDVNRAKERTLN	NLNSEIQFKQARAEAASKLAAKDLEDVNRA	KDLEDVNRAKERTLNASSETGYYQEEKPGV	A	A	S	L	N	A	4	2	2	2	0	0	2	0	0	0	3	3	0	0	0	1	1	0	0	1	0	0	21		2341.27	A0A1S3E2A8	A0A1S3E2A8	52	72	yes	yes	5	0.0040257	89.011					1
ASLAAAATLNQNSNKW	LRNKPNMRTTPGGVAASLAAAATLNQNSNK	SLAAAATLNQNSNKW_______________	A	A	S	K	W	-	5	0	3	0	0	1	0	0	0	0	2	1	0	0	0	2	1	1	0	0	0	0	16		1658.84	A0A1S2XXH2	A0A1S2XXH2	248	263	yes	yes	2	2.1735e-07	196.67					1
ASMATVDRVNKNK	ENDDEIINSVPGGMGASMATVDRVNKNK__	MGASMATVDRVNKNK_______________	G	A	S	N	K	-	2	1	2	1	0	0	0	0	0	0	0	2	1	0	0	1	1	0	0	2	0	0	13		1432.75	A0A1S3DX03	A0A1S3DX03	198	210	yes	yes	2;3	0.0029168	113.77					1
ASNRGQGGIQQLL	______________________________	______________________________	M	A	S	L	L	A	1	1	1	0	0	3	0	3	0	1	2	0	0	0	0	1	0	0	0	0	0	0	13		1340.72	A0A1S2Y2M5;A0A1S2XU18	A0A1S2Y2M5	2	14	yes	no	2	0.0012531	123.79				1	1	1	1
ASNRGQGGIQQLLA	______________________________	MASNRGQGGIQQLLAAEQEAQRIVNAAKNE	M	A	S	L	A	A	2	1	1	0	0	3	0	3	0	1	2	0	0	0	0	1	0	0	0	0	0	0	14		1411.75	A0A1S2Y2M5	A0A1S2Y2M5	2	15	yes	yes	2	0.026964	73.781							1
ASQQNRQELDEKA	______________________________	______________________________	M	A	S	K	A	R	2	1	1	1	0	3	2	0	0	0	1	1	0	0	0	1	0	0	0	0	0	0	13		1515.73	A0A1S2YLS1	A0A1S2YLS1	2	14	yes	yes	2	0.012161	109.24
ASRKDFKED	______________________________	______________________________	M	A	S	E	D	R	1	1	0	2	0	0	1	0	0	0	0	2	0	1	0	1	0	0	0	0	0	0	9		1094.54	A0A1S3E2A8	A0A1S3E2A8	2	10	yes	yes	2	0.041234	95.775
ASRKDFKEDR	______________________________	______________________________	M	A	S	D	R	A	1	2	0	2	0	0	1	0	0	0	0	2	0	1	0	1	0	0	0	0	0	0	10		1250.64	A0A1S3E2A8	A0A1S3E2A8	2	11	yes	yes	4	0.049184	73.781
ASRKDFKEDRA	______________________________	______________________________	M	A	S	R	A	E	2	2	0	2	0	0	1	0	0	0	0	2	0	1	0	1	0	0	0	0	0	0	11		1321.67	A0A1S3E2A8	A0A1S3E2A8	2	12	yes	yes	2;3;4	0.0041875	116.77
ASRKDFKEDRAE	______________________________	______________________________	M	A	S	A	E	A	2	2	0	2	0	0	2	0	0	0	0	2	0	1	0	1	0	0	0	0	0	0	12		1450.72	A0A1S3E2A8	A0A1S3E2A8	2	13	yes	yes	2;3;4	0.0037609	118.9
ASRKDFKEDRAEA	______________________________	______________________________	M	A	S	E	A	A	3	2	0	2	0	0	2	0	0	0	0	2	0	1	0	1	0	0	0	0	0	0	13		1521.75	A0A1S3E2A8	A0A1S3E2A8	2	14	yes	yes	2;3;4	0.00021192	155.02				2	1	2
ASRKDFKEDRAEAA	______________________________	MASRKDFKEDRAEAAAKLAAKDIGDVNRAN	M	A	S	A	A	A	4	2	0	2	0	0	2	0	0	0	0	2	0	1	0	1	0	0	0	0	0	0	14		1592.79	A0A1S3E2A8	A0A1S3E2A8	2	15	yes	yes	2;3;4	6.3768e-05	156.6				1	2	1	2
ASRKDFKEDRAEAAA	______________________________	ASRKDFKEDRAEAAAKLAAKDIGDVNRANE	M	A	S	A	A	K	5	2	0	2	0	0	2	0	0	0	0	2	0	1	0	1	0	0	0	0	0	0	15		1663.83	A0A1S3E2A8	A0A1S3E2A8	2	16	yes	yes	2;3	5.9111e-07	178.15				1	1	1	1
ASRKDFKEDRAEAAAK	______________________________	SRKDFKEDRAEAAAKLAAKDIGDVNRANER	M	A	S	A	K	L	5	2	0	2	0	0	2	0	0	0	0	3	0	1	0	1	0	0	0	0	0	0	16		1791.92	A0A1S3E2A8	A0A1S3E2A8	2	17	yes	yes	2;3;4;5	2.3621e-07	150.59				4	4	3	3
ASRKDFKEDRAEAAAKL	______________________________	RKDFKEDRAEAAAKLAAKDIGDVNRANERE	M	A	S	K	L	A	5	2	0	2	0	0	2	0	0	0	1	3	0	1	0	1	0	0	0	0	0	0	17		1905.01	A0A1S3E2A8	A0A1S3E2A8	2	18	yes	yes	3;4;5	0.00028274	127.83				3	2	2	3
ASRKDFKEDRAEAAAKLA	______________________________	KDFKEDRAEAAAKLAAKDIGDVNRANEREE	M	A	S	L	A	A	6	2	0	2	0	0	2	0	0	0	1	3	0	1	0	1	0	0	0	0	0	0	18		1976.04	A0A1S3E2A8	A0A1S3E2A8	2	19	yes	yes	3;4;5	0.0028286	98.062				1	2	2	2
ASRKDFKEDRAEAAAKLAA	______________________________	DFKEDRAEAAAKLAAKDIGDVNRANEREEG	M	A	S	A	A	K	7	2	0	2	0	0	2	0	0	0	1	3	0	1	0	1	0	0	0	0	0	0	19		2047.08	A0A1S3E2A8	A0A1S3E2A8	2	20	yes	yes	4	0.0037093	93.753
ASRKDFKEDRAEAAAKLAAK	______________________________	FKEDRAEAAAKLAAKDIGDVNRANEREEGY	M	A	S	A	K	D	7	2	0	2	0	0	2	0	0	0	1	4	0	1	0	1	0	0	0	0	0	0	20		2175.18	A0A1S3E2A8	A0A1S3E2A8	2	21	yes	yes	5	0.0014181	100.92				1	1	1	1
ASRKDFKEDRAEAAAKLAAKD	______________________________	KEDRAEAAAKLAAKDIGDVNRANEREEGYN	M	A	S	K	D	I	7	2	0	3	0	0	2	0	0	0	1	4	0	1	0	1	0	0	0	0	0	0	21		2290.2	A0A1S3E2A8	A0A1S3E2A8	2	22	yes	yes	4;5	0.0024673	95.48
ASRKDFKEDRAEAAAKLAAKDIG	______________________________	DRAEAAAKLAAKDIGDVNRANEREEGYNLN	M	A	S	I	G	D	7	2	0	3	0	0	2	1	0	1	1	4	0	1	0	1	0	0	0	0	0	0	23		2460.31	A0A1S3E2A8	A0A1S3E2A8	2	24	yes	yes	4	1.9336e-07	140.66							1
ASRQPPPRH	______________________________	______________________________	M	A	S	R	H	V	1	2	0	0	0	1	0	0	1	0	0	0	0	0	3	1	0	0	0	0	0	0	9		1044.56	A0A1S2Y0W2	A0A1S2Y0W2	2	10	yes	yes	2	0.064771	75.213
ASRQPPPRHV	______________________________	______________________________	M	A	S	H	V	E	1	2	0	0	0	1	0	0	1	0	0	0	0	0	3	1	0	0	0	1	0	0	10		1143.63	A0A1S2Y0W2	A0A1S2Y0W2	2	11	yes	yes	3	0.025062	85.958				1
ASRQPPPRHVE	______________________________	______________________________	M	A	S	V	E	E	1	2	0	0	0	1	1	0	1	0	0	0	0	0	3	1	0	0	0	1	0	0	11		1272.67	A0A1S2Y0W2	A0A1S2Y0W2	2	12	yes	yes	2;3	0.0070514	107.45
ASRQPPPRHVEE	______________________________	______________________________	M	A	S	E	E	L	1	2	0	0	0	1	2	0	1	0	0	0	0	0	3	1	0	0	0	1	0	0	12		1401.71	A0A1S2Y0W2	A0A1S2Y0W2	2	13	yes	yes	2;3	0.01568	73.881				1	1		1
ASRQPPPRHVEEL	______________________________	______________________________	M	A	S	E	L	N	1	2	0	0	0	1	2	0	1	0	1	0	0	0	3	1	0	0	0	1	0	0	13		1514.8	A0A1S2Y0W2	A0A1S2Y0W2	2	14	yes	yes	3	0.037912	71.607
ASRQPPPRHVEELN	______________________________	MASRQPPPRHVEELNRTTEHDLNATASDEE	M	A	S	L	N	R	1	2	1	0	0	1	2	0	1	0	1	0	0	0	3	1	0	0	0	1	0	0	14		1628.84	A0A1S2Y0W2	A0A1S2Y0W2	2	15	yes	yes	2;3	0.0061637	96.734				1	1		1
ASRQPPPRHVEELNR	______________________________	ASRQPPPRHVEELNRTTEHDLNATASDEEK	M	A	S	N	R	T	1	3	1	0	0	1	2	0	1	0	1	0	0	0	3	1	0	0	0	1	0	0	15		1784.94	A0A1S2Y0W2	A0A1S2Y0W2	2	16	yes	yes	4	0.00011874	130.06
ASRQPPPRHVEELNRT	______________________________	SRQPPPRHVEELNRTTEHDLNATASDEEKR	M	A	S	R	T	T	1	3	1	0	0	1	2	0	1	0	1	0	0	0	3	1	1	0	0	1	0	0	16		1885.99	A0A1S2Y0W2	A0A1S2Y0W2	2	17	yes	yes	4	1.5495e-05	133.71							1
ASRQPPPRHVEELNRTT	______________________________	RQPPPRHVEELNRTTEHDLNATASDEEKRG	M	A	S	T	T	E	1	3	1	0	0	1	2	0	1	0	1	0	0	0	3	1	2	0	0	1	0	0	17		1987.03	A0A1S2Y0W2	A0A1S2Y0W2	2	18	yes	yes	3;4	1.0536e-05	138.08				1	1	1	2
ASRQPPPRHVEELNRTTEH	______________________________	PPPRHVEELNRTTEHDLNATASDEEKRGVI	M	A	S	E	H	D	1	3	1	0	0	1	3	0	2	0	1	0	0	0	3	1	2	0	0	1	0	0	19		2253.14	A0A1S2Y0W2	A0A1S2Y0W2	2	20	yes	yes	3;4;5	0.0015886	101.67				1	1	1	1
ASRQPPPRHVEELNRTTEHDLN	______________________________	RHVEELNRTTEHDLNATASDEEKRGVIGSV	M	A	S	L	N	A	1	3	2	1	0	1	3	0	2	0	2	0	0	0	3	1	2	0	0	1	0	0	22		2595.29	A0A1S2Y0W2	A0A1S2Y0W2	2	23	yes	yes	4;5	0.00019836	114.02					1
ASSETGYYQEEKPGVIG	KDLEDVNRAKERTLNASSETGYYQEEKPGV	SETGYYQEEKPGVIGSMLKAVNNTFGHAKD	N	A	S	I	G	S	1	0	0	0	0	1	3	3	0	1	0	1	0	0	1	2	1	0	2	1	0	0	17		1813.84	A0A1S3E2A8	A0A1S3E2A8	73	89	yes	yes	2	7.3742e-11	162.68	1	1	1
ASSETGYYQEEKPGVIGSM	KDLEDVNRAKERTLNASSETGYYQEEKPGV	TGYYQEEKPGVIGSMLKAVNNTFGHAKDAV	N	A	S	S	M	L	1	0	0	0	0	1	3	3	0	1	0	1	1	0	1	3	1	0	2	1	0	0	19		2031.91	A0A1S3E2A8	A0A1S3E2A8	73	91	yes	yes	2	5.8786e-06	141.58
ASSETGYYQEEKPGVIGSML	KDLEDVNRAKERTLNASSETGYYQEEKPGV	GYYQEEKPGVIGSMLKAVNNTFGHAKDAVV	N	A	S	M	L	K	1	0	0	0	0	1	3	3	0	1	1	1	1	0	1	3	1	0	2	1	0	0	20		2144.99	A0A1S3E2A8	A0A1S3E2A8	73	92	yes	yes	2	0.004976	112.43					1
ASSETGYYQEEKPGVIGSMLK	KDLEDVNRAKERTLNASSETGYYQEEKPGV	YYQEEKPGVIGSMLKAVNNTFGHAKDAVVG	N	A	S	L	K	A	1	0	0	0	0	1	3	3	0	1	1	2	1	0	1	3	1	0	2	1	0	0	21		2273.09	A0A1S3E2A8	A0A1S3E2A8	73	93	yes	yes	3	1.1192e-09	157.85						1	1
ASSETGYYQEEKPGVIGSMLKAVN	KDLEDVNRAKERTLNASSETGYYQEEKPGV	EEKPGVIGSMLKAVNNTFGHAKDAVVGKSN	N	A	S	V	N	N	2	0	1	0	0	1	3	3	0	1	1	2	1	0	1	3	1	0	2	2	0	0	24		2557.24	A0A1S3E2A8	A0A1S3E2A8	73	96	yes	yes	3	0.0030188	90.884				1	1
ASSLINGMPEEVVA	AFKTNDRAAIGRLLGASSLINGMPEEVVAA	GASSLINGMPEEVVAAAFNMERNEARQLKF	G	A	S	V	A	A	2	0	1	0	0	0	2	1	0	1	1	0	1	0	1	2	0	0	0	2	0	0	14		1415.7	A0A3Q7XNW1	A0A3Q7XNW1	452	465	yes	yes	2	0.010802	85.958						1
ASTDKSPHPTP	______________________________	______________________________	M	A	S	T	P	A	1	0	0	1	0	0	0	0	1	0	0	1	0	0	3	2	2	0	0	0	0	0	11		1136.55	A0A1S2XCR9	A0A1S2XCR9	2	12	yes	yes	2	0.0056072	129.38					1
ASTDKSPHPTPA	______________________________	______________________________	M	A	S	P	A	K	2	0	0	1	0	0	0	0	1	0	0	1	0	0	3	2	2	0	0	0	0	0	12		1207.58	A0A1S2XCR9	A0A1S2XCR9	2	13	yes	yes	2	0.00054255	133.76				1	1
ASTDKSPHPTPAK	______________________________	______________________________	M	A	S	A	K	H	2	0	0	1	0	0	0	0	1	0	0	2	0	0	3	2	2	0	0	0	0	0	13		1335.68	A0A1S2XCR9	A0A1S2XCR9	2	14	yes	yes	2;3	0.00025171	133.32	1	2	2
ASTDKSPHPTPAKH	______________________________	MASTDKSPHPTPAKHSDPNPTPTPGEPMKM	M	A	S	K	H	S	2	0	0	1	0	0	0	0	2	0	0	2	0	0	3	2	2	0	0	0	0	0	14		1472.74	A0A1S2XCR9	A0A1S2XCR9	2	15	yes	yes	2;3	0.0077882	103.91		1	1	1	1	1
ASTDKSPHPTPAKHSD	______________________________	STDKSPHPTPAKHSDPNPTPTPGEPMKMEQ	M	A	S	S	D	P	2	0	0	2	0	0	0	0	2	0	0	2	0	0	3	3	2	0	0	0	0	0	16		1674.8	A0A1S2XCR9	A0A1S2XCR9	2	17	yes	yes	3;4	0.0011075	99.344					1	1	1
ASTDKSPHPTPAKHSDP	______________________________	TDKSPHPTPAKHSDPNPTPTPGEPMKMEQH	M	A	S	D	P	N	2	0	0	2	0	0	0	0	2	0	0	2	0	0	4	3	2	0	0	0	0	0	17		1771.85	A0A1S2XCR9	A0A1S2XCR9	2	18	yes	yes	3;4	0.0090574	74.141				1			2
ASTIQQDPHQL	TTQYPTLCVESLSTYASTIQQDPHQLVQTA	LSTYASTIQQDPHQLVQTAISISLNKTQST	Y	A	S	Q	L	V	1	0	0	1	0	3	0	0	1	1	1	0	0	0	1	1	1	0	0	0	0	0	11		1236.61	A0A1S2Y6N7	A0A1S2Y6N7	52	62	yes	yes	2	0.0088484	101.64						1
ASVAAAARLNQNNNN	MRNDPYLTTHPGGVSASVAAAARLNQNNNN	ASVAAAARLNQNNNN_______________	S	A	S	N	N	-	5	1	5	0	0	1	0	0	0	0	1	0	0	0	0	1	0	0	0	1	0	0	15		1526.76	A0A1S2XWZ2;A0A1S2XY68	A0A1S2XWZ2	249	263	yes	no	2	0.096903	56.359
ASVEVAHQ	______________________________	______________________________	M	A	S	H	Q	A	2	0	0	0	0	1	1	0	1	0	0	0	0	0	0	1	0	0	0	2	0	0	8		839.414	O65742	O65742	2	9	yes	yes	2	0.037196	112.37				1		1
ASVEVAHQAPVT	______________________________	______________________________	M	A	S	V	T	A	3	0	0	0	0	1	1	0	1	0	0	0	0	0	1	1	1	0	0	3	0	0	12		1207.62	O65742	O65742	2	13	yes	yes	2	0.0019013	123.79				1	1
ASVEVAHQAPVTAVQ	______________________________	ASVEVAHQAPVTAVQENEPTTEVINTPETI	M	A	S	V	Q	E	4	0	0	0	0	2	1	0	1	0	0	0	0	0	1	1	1	0	0	4	0	0	15		1505.78	O65742	O65742	2	16	yes	yes	2	0.0042319	108.56
ASVEVAHQAPVTAVQENEPT	______________________________	AHQAPVTAVQENEPTTEVINTPETITEQQP	M	A	S	P	T	T	4	0	1	0	0	2	3	0	1	0	0	0	0	0	2	1	2	0	0	4	0	0	20		2076.01	O65742	O65742	2	21	yes	yes	3	0.0034147	93.381				1			1
ASVEVAHQAPVTAVQENEPTTEVIN	______________________________	VTAVQENEPTTEVINTPETITEQQPATEVP	M	A	S	I	N	T	4	0	2	0	0	2	4	0	1	1	0	0	0	0	2	1	3	0	0	5	0	0	25		2632.3	O65742	O65742	2	26	yes	yes	3	1.284e-05	127.05				1	1	1	1
ATAGDTHLGGEDFDN	DVSLLTIEEGIFEVKATAGDTHLGGEDFDN	ATAGDTHLGGEDFDNRMVNHFVSEFRRKNK	K	A	T	D	N	R	2	0	1	3	0	0	1	3	1	0	1	0	0	1	0	0	2	0	0	0	0	0	15		1518.62	A0A1S2YP37;A0A3Q7Y798;A0A1S2XNN9;A0A1S2XTT7;A0A3Q7Y9C5;A0A3Q7XX63;A0A3Q7YDX0;A0A3Q7X4Q2	A0A1S2YP37	226	240	no	no	2	4.1563e-07	199.68				1		1
ATAHNTRVGGNPNATGYTTGGSYT	VGSHPIGTNRGPDGTATAHNTRVGGNPNAT	GNPNATGYTTGGSYT_______________	T	A	T	Y	T	-	3	1	3	0	0	0	0	5	1	0	0	0	0	0	1	1	6	0	2	1	0	0	24		2367.08	E7BSD7	E7BSD7	129	152	yes	yes	3	0.017742	76.733
ATAHTVGDKPVE	GVVGESALTIGEALEATAHTVGDKPVEQSD	ALEATAHTVGDKPVEQSDASAIQAAEVRAT	E	A	T	V	E	Q	2	0	0	1	0	0	1	1	1	0	0	1	0	0	1	0	2	0	0	2	0	0	12		1223.61	A0A1S2XYX3	A0A1S2XYX3	140	151	yes	yes	2;3	0.00056236	135.8				1		1
ATAHTVGDKPVEQ	GVVGESALTIGEALEATAHTVGDKPVEQSD	LEATAHTVGDKPVEQSDASAIQAAEVRATG	E	A	T	E	Q	S	2	0	0	1	0	1	1	1	1	0	0	1	0	0	1	0	2	0	0	2	0	0	13		1351.67	A0A1S2XYX3	A0A1S2XYX3	140	152	yes	yes	3	0.0038521	90.412
ATAIDPKRGTIG	ILEIIMTFGLMYTVYATAIDPKRGTIGAIA	TVYATAIDPKRGTIGAIAPLAIGLIVGANI	Y	A	T	I	G	A	2	1	0	1	0	0	0	2	0	2	0	1	0	0	1	0	2	0	0	0	0	0	12		1198.67	A0A1S2Z070	A0A1S2Z070	161	172	yes	yes	3	0.03425	76.522
ATAIDPKRGTIGA	ILEIIMTFGLMYTVYATAIDPKRGTIGAIA	VYATAIDPKRGTIGAIAPLAIGLIVGANIL	Y	A	T	G	A	I	3	1	0	1	0	0	0	2	0	2	0	1	0	0	1	0	2	0	0	0	0	0	13		1269.7	A0A1S2Z070	A0A1S2Z070	161	173	yes	yes	3	0.044806	69.602
ATAIDPKRGTIGAIAP	ILEIIMTFGLMYTVYATAIDPKRGTIGAIA	TAIDPKRGTIGAIAPLAIGLIVGANILVGG	Y	A	T	A	P	L	4	1	0	1	0	0	0	2	0	3	0	1	0	0	2	0	2	0	0	0	0	0	16		1550.88	A0A1S2Z070	A0A1S2Z070	161	176	yes	yes	3	0.023149	51.643							1
ATAIDPKRGTIGAIAPLAIG	ILEIIMTFGLMYTVYATAIDPKRGTIGAIA	PKRGTIGAIAPLAIGLIVGANILVGGAFDG	Y	A	T	I	G	L	5	1	0	1	0	0	0	3	0	4	1	1	0	0	2	0	2	0	0	0	0	0	20		1905.1	A0A1S2Z070	A0A1S2Z070	161	180	yes	yes	3	0.026769	52.298				1
ATASDEEKRGVIGSVIK	RHVEELNRTTEHDLNATASDEEKRGVIGSV	ASDEEKRGVIGSVIKTVKDTYENARESIVG	N	A	T	I	K	T	2	1	0	1	0	0	2	2	0	2	0	2	0	0	0	2	1	0	0	2	0	0	17		1758.95	A0A1S2Y0W2	A0A1S2Y0W2	24	40	yes	yes	4	0.0019916	79.393
ATATDNNLSNLK	______________________________	______________________________	M	A	T	L	K	S	2	0	3	1	0	0	0	0	0	0	2	1	0	0	0	1	2	0	0	0	0	0	12		1260.63	A0A1S2XKM3	A0A1S2XKM3	2	13	yes	yes	2	0.00064308	173.37					1		1
ATATPGGVAASVAA	DAAGVASAEMRNNPDATATPGGVAASVAAA	DATATPGGVAASVAAAARLNESVNNVM___	D	A	T	A	A	A	6	0	0	0	0	0	0	2	0	0	0	0	0	0	1	1	2	0	0	2	0	0	14		1142.59	A0A1S2XYX3	A0A1S2XYX3	235	248	yes	yes	2	0.012708	84.522
ATDAVKQTF	FLQQTGEKAKGMAQGATDAVKQTFGMTNDD	KGMAQGATDAVKQTFGMTNDDQDKDHFPTN	G	A	T	T	F	G	2	0	0	1	0	1	0	0	0	0	0	1	0	1	0	0	2	0	0	1	0	0	9		979.497	A0A1S2YMC6;O49816;A0A1S2X8N5;O49817	O49817	130	138	no	no	2	0.001743	199.8				1	1	1
ATDAVKQTFGMTNDDQDK	FLQQTGEKAKGMAQGATDAVKQTFGMTNDD	AVKQTFGMTNDDQDKDHFPTNRH_______	G	A	T	D	K	D	2	0	1	4	0	2	0	1	0	0	0	2	1	1	0	0	3	0	0	1	0	0	18		1983.88	O49817	O49817	130	147	yes	yes	3	0.0010687	112.74					1
ATDRSGIHR	QQQVVSGMKYYLNISATDRSGIHRMFTSVV	YYLNISATDRSGIHRMFTSVVVVKPWLQYK	S	A	T	H	R	M	1	2	0	1	0	0	0	1	1	1	0	0	0	0	0	1	1	0	0	0	0	0	9		1011.52	A0A1S2YB70	A0A1S2YB70	91	99	yes	yes	3	0.023246	90.15						1	1
ATDTAKKTKDKIQD	ASDYASDTTKKTTNYATDTAKKTKDKIQDV	YATDTAKKTKDKIQDVATGAGEYTAEKASN	Y	A	T	Q	D	V	2	0	0	3	0	1	0	0	0	1	0	4	0	0	0	0	3	0	0	0	0	0	14		1561.83	A0A1S2YPX2	A0A1S2YPX2	363	376	yes	yes	3	0.016545	81.632
ATDTAKKTKDKIQDVA	ASDYASDTTKKTTNYATDTAKKTKDKIQDV	TDTAKKTKDKIQDVATGAGEYTAEKASNIA	Y	A	T	V	A	T	3	0	0	3	0	1	0	0	0	1	0	4	0	0	0	0	3	0	0	1	0	0	16		1731.94	A0A1S2YPX2	A0A1S2YPX2	363	378	yes	yes	3	0.024335	73.022
ATENPFKSILK	______________________________	______________________________	M	A	T	L	K	T	1	0	1	0	0	0	1	0	0	1	1	2	0	1	1	1	1	0	0	0	0	0	11		1246.69	A0A1S2YZ27	A0A1S2YZ27	2	12	yes	yes	2	1.6424e-07	155.11
ATENQALGQTQKGGPA	LATQPIKPKDAALMQATENQALGQTQKGGP	TENQALGQTQKGGPASVMQSAAAVNTAAGL	Q	A	T	P	A	S	3	0	1	0	0	3	1	3	0	0	1	1	0	0	1	0	2	0	0	0	0	0	16		1569.77	A0A1S2XXH2	A0A1S2XXH2	47	62	yes	yes	2	2.5163e-07	194.39
ATEYGIVLR	NLTAGSMMVPHVNPRATEYGIVLRGSGRIQ	PHVNPRATEYGIVLRGSGRIQILFPNGSNA	R	A	T	L	R	G	1	1	0	0	0	0	1	1	0	1	1	0	0	0	0	0	1	0	1	1	0	0	9		1020.56	A0A1S2YKD9	A0A1S2YKD9	329	337	yes	yes	2	0.0060122	153.73				1	1	1	1
ATFNMERNEARKLK	GATSSLSSIPEDVIAATFNMERNEARKLKS	AATFNMERNEARKLKSSNPFTFLVPPRESE	A	A	T	L	K	S	2	2	2	0	0	0	2	0	0	0	1	2	1	1	0	0	1	0	0	0	0	0	14		1706.89	A0A1S2XSB9	A0A1S2XSB9	485	498	yes	yes	4	0.038122	69.352						1
ATGAAYKSKDYAGDAAEKTKEY	AKDLAADAAQKAKEYATGAAYKSKDYAGDA	SKDYAGDAAEKTKEYAGDAAEKSKDTAYKT	Y	A	T	E	Y	A	6	0	0	2	0	0	2	2	0	0	0	4	0	0	0	1	2	0	3	0	0	0	22		2337.11	A0A1S2YPX2	A0A1S2YPX2	225	246	yes	yes	4	3.3397e-05	124.86
ATGIKNLF	NTTPVREAPSKKILDATGIKNLFYPSSIHS	PSKKILDATGIKNLFYPSSIHSPQIKTE__	D	A	T	L	F	Y	1	0	1	0	0	0	0	1	0	1	1	1	0	1	0	0	1	0	0	0	0	0	8		862.491	A0A1S2YFW2	A0A1S2YFW2	331	338	yes	yes	2	0.047489	101.33				1
ATHHPAEPTDQKKGIL	TTTVPAAAGPHPTATATHHPAEPTDQKKGI	THHPAEPTDQKKGILDKIKEKLPGHHSH__	T	A	T	I	L	D	2	0	0	1	0	1	1	1	2	1	1	2	0	0	2	0	2	0	0	0	0	0	16		1741.91	A0A1S2Y7R8	A0A1S2Y7R8	156	171	yes	yes	4	0.0044591	94.487
ATIEKSQQGYEATK	CAAKTAAEKAAQAKNATIEKSQQGYEATKD	NATIEKSQQGYEATKDTVSSAAKTAAEKAA	N	A	T	T	K	D	2	0	0	0	0	2	2	1	0	1	0	2	0	0	0	1	2	0	1	0	0	0	14		1552.77	A0A1S2XET4	A0A1S2XET4	284	297	yes	yes	3	0.0023343	110.98					1
ATIEKSQQGYEATKD	CAAKTAAEKAAQAKNATIEKSQQGYEATKD	ATIEKSQQGYEATKDTVSSAAKTAAEKAAQ	N	A	T	K	D	T	2	0	0	1	0	2	2	1	0	1	0	2	0	0	0	1	2	0	1	0	0	0	15		1667.8	A0A1S2XET4	A0A1S2XET4	284	298	yes	yes	3	0.040966	68.173					1
ATIPITGTGINPAR	LAPLPIGFAVFVVHLATIPITGTGINPARS	LATIPITGTGINPARSLGAAVIYNNHKAWD	L	A	T	A	R	S	2	1	1	0	0	0	0	2	0	3	0	0	0	0	2	0	3	0	0	0	0	0	14		1380.77	A0A1S2XSU2;O65741;Q8GTE0;A0A1S2YEQ2;A0A1S2YXL9;Q9SMJ8;A0A1S2YK40;A0A1S2Y9C8;A0A3Q7K811	A0A1S2XSU2	218	231	no	no	2	0.013139	84.198				1	1
ATIPITGTGINPARSLG	LAPLPIGFAVFVVHLATIPITGTGINPARS	IPITGTGINPARSLGAAVIYNNHKAWDHHW	L	A	T	L	G	A	2	1	1	0	0	0	0	3	0	3	1	0	0	0	2	1	3	0	0	0	0	0	17		1637.91	A0A1S2XSU2;O65741;Q8GTE0;A0A1S2YEQ2;A0A1S2YXL9;A0A3Q7K811	A0A1S2XSU2	218	234	no	no	2	0.024128	72.496
ATKAQSDKGQVEKPKNENITLTTS	EEEDRDRLVGRAQQTATKAQSDKGQVEKPK	QVEKPKNENITLTTS_______________	T	A	T	T	S	-	2	0	2	1	0	2	2	1	0	1	1	4	0	0	1	2	4	0	0	1	0	0	24		2587.35	A0A1S2Z6F0	A0A1S2Z6F0	161	184	yes	yes	4	2.7102e-05	121.47				1	1	1	1
ATKDNDFISNK	ESDPHPASAQAPKVEATKDNDFISNKGGGV	PKVEATKDNDFISNKGGGVMNPRFSGNQDN	E	A	T	N	K	G	1	0	2	2	0	0	0	0	0	1	0	2	0	1	0	1	1	0	0	0	0	0	11		1251.61	A0A1S3DYQ2;A0A1S3DX03	A0A1S3DX03	145	155	no	no	3	0.0099587	94.791			1
ATKDNDFISNKG	ESDPHPASAQAPKVEATKDNDFISNKGGGV	KVEATKDNDFISNKGGGVMNPRFSGNQDND	E	A	T	K	G	G	1	0	2	2	0	0	0	1	0	1	0	2	0	1	0	1	1	0	0	0	0	0	12		1308.63	A0A1S3DYQ2;A0A1S3DX03	A0A1S3DX03	145	156	no	no	2;3	7.2321e-05	207.67	1	2	2
ATKDNDFISNKGGGVM	ESDPHPASAQAPKVEATKDNDFISNKGGGV	TKDNDFISNKGGGVMNPRFSGNQDNDSMNR	E	A	T	V	M	N	1	0	2	2	0	0	0	3	0	1	0	2	1	1	0	1	1	0	0	1	0	0	16		1652.78	A0A1S3DYQ2;A0A1S3DX03	A0A1S3DX03	145	160	no	no	2	0.0053875	117.41	1		1
ATKEGKAIGIDL	______________________________	______________________________	M	A	T	D	L	G	2	0	0	1	0	0	1	2	0	2	1	2	0	0	0	0	1	0	0	0	0	0	12		1214.69	A0A1S2YP37	A0A1S2YP37	2	13	yes	yes	2	0.0030491	141.1				1		1	1
ATKEGKAIGIDLG	______________________________	______________________________	M	A	T	L	G	T	2	0	0	1	0	0	1	3	0	2	1	2	0	0	0	0	1	0	0	0	0	0	13		1271.71	A0A1S2YP37	A0A1S2YP37	2	14	yes	yes	2	0.0043145	108.72				1	1		1
ATKEGKAIGIDLGTT	______________________________	ATKEGKAIGIDLGTTYSCVGVWQNDRVEII	M	A	T	T	T	Y	2	0	0	1	0	0	1	3	0	2	1	2	0	0	0	0	3	0	0	0	0	0	15		1473.8	A0A1S2YP37	A0A1S2YP37	2	16	yes	yes	2	0.001495	142.97				1	1	1
ATKEGKAIGIDLGTTY	______________________________	TKEGKAIGIDLGTTYSCVGVWQNDRVEIIP	M	A	T	T	Y	S	2	0	0	1	0	0	1	3	0	2	1	2	0	0	0	0	3	0	1	0	0	0	16		1636.87	A0A1S2YP37	A0A1S2YP37	2	17	yes	yes	2	2.6233e-07	158.58				1	1	1	1
ATKEGKAIGIDLGTTYS	______________________________	KEGKAIGIDLGTTYSCVGVWQNDRVEIIPN	M	A	T	Y	S	C	2	0	0	1	0	0	1	3	0	2	1	2	0	0	0	1	3	0	1	0	0	0	17		1723.9	A0A1S2YP37	A0A1S2YP37	2	18	yes	yes	2	0.00029819	107.99
ATKGEQNFGTGRLG	PTKTELGTGQVVAEKATKGEQNFGTGRLGY	KATKGEQNFGTGRLGYGAENERAISEKNAA	K	A	T	L	G	Y	1	1	1	0	0	1	1	4	0	0	1	1	0	1	0	0	2	0	0	0	0	0	14		1434.72	A0A1S2XET4	A0A1S2XET4	165	178	yes	yes	2;3	7.8927e-05	162.68				1	1	2
ATKSDANGKGKLG	LTAFLGRSVSLQLISATKSDANGKGKLGKA	ISATKSDANGKGKLGKATFLEGIISSLPTL	S	A	T	L	G	K	2	0	1	1	0	0	0	3	0	0	1	3	0	0	0	1	1	0	0	0	0	0	13		1245.67	A0A1S2XBN2	A0A1S2XBN2	68	80	yes	yes	3;4	0.0069695	100.38				1	1	1	1
ATLETVTPIPYD	KRKPEGPKPGFKVEGATLETVTPIPYDVVN	VEGATLETVTPIPYDVVNDLKGGY______	G	A	T	Y	D	V	1	0	0	1	0	0	1	0	0	1	1	0	0	0	2	0	3	0	1	1	0	0	12		1318.67	A0A1S2XVG8	A0A1S2XVG8	144	155	yes	yes	2	0.011352	96.668	1
ATLETVTPIPYDVVN	KRKPEGPKPGFKVEGATLETVTPIPYDVVN	ATLETVTPIPYDVVNDLKGGY_________	G	A	T	V	N	D	1	0	1	1	0	0	1	0	0	1	1	0	0	0	2	0	3	0	1	3	0	0	15		1630.85	A0A1S2XVG8	A0A1S2XVG8	144	158	yes	yes	2	0.0023548	135.86		1
ATLNQNSNKW	MRTTPGGVAASLAAAATLNQNSNKW_____	SLAAAATLNQNSNKW_______________	A	A	T	K	W	-	1	0	3	0	0	1	0	0	0	0	1	1	0	0	0	1	1	1	0	0	0	0	10		1174.57	A0A1S2XXH2	A0A1S2XXH2	254	263	yes	yes	2	0.0019227	157.91				1	1	1
ATLQPNSLR	PSNKQFRCAGVALSRATLQPNSLRRPFYTN	GVALSRATLQPNSLRRPFYTNAPQEIFIQQ	R	A	T	L	R	R	1	1	1	0	0	1	0	0	0	0	2	0	0	0	1	1	1	0	0	0	0	0	9		998.551	A0A3Q7XNW1;O04219	A0A3Q7XNW1	72	80	yes	no	2	0.01642	111.74				1		1	1
ATNGAGKFDYTVS	PVGSLKTTKDPITTLATNGAGKFDYTVSVA	TLATNGAGKFDYTVSVAGDSVTLHTGVDSS	L	A	T	V	S	V	2	0	1	1	0	0	0	2	0	0	0	1	0	1	0	1	2	0	1	1	0	0	13		1329.62	A0A1S2XR35	A0A1S2XR35	275	287	yes	yes	2	0.030844	76.332							1
ATRNEQAGIVGH	GQTQPGGVASVMQSAATRNEQAGIVGHRDV	QSAATRNEQAGIVGHRDVTDVTCDRGVTVT	A	A	T	G	H	R	2	1	1	0	0	1	1	2	1	1	0	0	0	0	0	0	1	0	0	1	0	0	12		1251.63	A0A1S2XYX3	A0A1S2XYX3	65	76	yes	yes	2;3	0.020469	96.015				1
ATSAIADKAATAKNAVA	DESNQNNSYTDKIYSATSAIADKAATAKNA	SAIADKAATAKNAVASKLGYDQQGENETYQ	S	A	T	V	A	S	8	0	1	1	0	0	0	0	0	1	0	2	0	0	0	1	2	0	0	1	0	0	17		1572.85	A0A1S3DW19;A0A1S2Z626	A0A1S3DW19	597	613	yes	no	3	0.014181	79.837					1
ATTTTGSTTTTAAA	QDIQSKAQDAKRTSAATTTTGSTTTTAAA_	AATTTTGSTTTTAAA_______________	A	A	T	A	A	-	4	0	0	0	0	0	0	1	0	0	0	0	0	0	0	1	8	0	0	0	0	0	14		1254.59	A0A1S2XSP2	A0A1S2XSP2	190	203	yes	yes	2	0.02222	77.355					1
ATVDRVNKNK	DEIINSVPGGMGASMATVDRVNKNK_____	MGASMATVDRVNKNK_______________	M	A	T	N	K	-	1	1	2	1	0	0	0	0	0	0	0	2	0	0	0	0	1	0	0	2	0	0	10		1143.64	A0A1S3DX03	A0A1S3DX03	201	210	yes	yes	3	0.042428	77.192						1
ATVILVVNEGK	EINEGSLLLPHFNSRATVILVVNEGKGEVE	FNSRATVILVVNEGKGEVELVGLRNENEQE	R	A	T	G	K	G	1	0	1	0	0	0	1	1	0	1	1	1	0	0	0	0	1	0	0	3	0	0	11		1141.67	A0A1S2XQ88;A0A1S2XQR4;Q304D4	A0A1S2XQR4	303	313	no	no	2	0.0014472	189.38	1		1	2	1	2	1
ATVILVVNEGKG	EINEGSLLLPHFNSRATVILVVNEGKGEVE	NSRATVILVVNEGKGEVELVGLRNENEQEN	R	A	T	K	G	E	1	0	1	0	0	0	1	2	0	1	1	1	0	0	0	0	1	0	0	3	0	0	12		1198.69	A0A1S2XQ88;A0A1S2XQR4;Q304D4	A0A1S2XQR4	303	314	no	no	2	0.02262	83.869
ATVNHDPEIGDLLK	YVQAKRIVKFITDVGATVNHDPEIGDLLKV	GATVNHDPEIGDLLKVIFVPDYNVSVAEML	G	A	T	L	K	V	1	0	1	2	0	0	1	1	1	1	2	1	0	0	1	0	1	0	0	1	0	0	14		1520.78	A0A1S2XHJ1;A0A1S2YIQ1	A0A1S2XHJ1	780	793	yes	no	3	0.0029639	107.74				1	1	1	1
AVDALSSMGHNRPG	TVAHDGSGTYRTIKEAVDALSSMGHNRPGR	EAVDALSSMGHNRPGRAIIYVKAGVYNEKV	E	A	V	P	G	R	2	1	1	1	0	0	0	2	1	0	1	0	1	0	1	2	0	0	0	1	0	0	14		1410.67	A0A1S2YMI3;A0A1S3EB87	A0A1S2YMI3	192	205	yes	no	3	0.049133	67.275
AVEEYNYKQG	SDARTNREVQELGKFAVEEYNYKQGLNNGG	ELGKFAVEEYNYKQGLNNGGGGEALKFVEV	F	A	V	Q	G	L	1	0	1	0	0	1	2	1	0	0	0	1	0	0	0	0	0	0	2	1	0	0	10		1199.55	A0A1S2YB70	A0A1S2YB70	48	57	yes	yes	2	0.0017576	133.6					1	1	1
AVEEYNYKQGLN	SDARTNREVQELGKFAVEEYNYKQGLNNGG	GKFAVEEYNYKQGLNNGGGGEALKFVEVVE	F	A	V	L	N	N	1	0	2	0	0	1	2	1	0	0	1	1	0	0	0	0	0	0	2	1	0	0	12		1426.67	A0A1S2YB70	A0A1S2YB70	48	59	yes	yes	2	0.00061053	160.33					1	1
AVEIERESL	______________________________	______________________________	M	A	V	S	L	I	1	1	0	0	0	0	3	0	0	1	1	0	0	0	0	1	0	0	0	1	0	0	9		1044.55	A0A1S2XXQ4;A0A3Q7X6H1	A0A1S2XXQ4	2	10	yes	no	2	0.011348	120.15
AVEIERESLITEA	______________________________	______________________________	M	A	V	E	A	H	2	1	0	0	0	0	4	0	0	2	1	0	0	0	0	1	1	0	0	1	0	0	13		1458.76	A0A1S2XXQ4;A0A3Q7X6H1	A0A1S2XXQ4	2	14	yes	no	2	0.00017617	145.46				1	1	1	1
AVEIERESLITEAH	______________________________	MAVEIERESLITEAHNAPVTSQRRVRSDLE	M	A	V	A	H	N	2	1	0	0	0	0	4	0	1	2	1	0	0	0	0	1	1	0	0	1	0	0	14		1595.82	A0A1S2XXQ4;A0A3Q7X6H1	A0A1S2XXQ4	2	15	yes	no	2	8.5497e-07	211.46				1	1	1	1
AVEIERESLITEAHN	______________________________	AVEIERESLITEAHNAPVTSQRRVRSDLET	M	A	V	H	N	A	2	1	1	0	0	0	4	0	1	2	1	0	0	0	0	1	1	0	0	1	0	0	15		1709.86	A0A1S2XXQ4;A0A3Q7X6H1	A0A1S2XXQ4	2	16	yes	no	2	0.0015811	118.87			1			1
AVEIERESLITEAHNAPVT	______________________________	ERESLITEAHNAPVTSQRRVRSDLETTIPK	M	A	V	V	T	S	3	1	1	0	0	0	4	0	1	2	1	0	0	0	1	1	2	0	0	2	0	0	19		2078.06	A0A1S2XXQ4;A0A3Q7X6H1	A0A1S2XXQ4	2	20	yes	no	3	5.1734e-06	142.26						1	1
AVEIERESLITEAHNAPVTS	______________________________	RESLITEAHNAPVTSQRRVRSDLETTIPKP	M	A	V	T	S	Q	3	1	1	0	0	0	4	0	1	2	1	0	0	0	1	2	2	0	0	2	0	0	20		2165.1	A0A1S2XXQ4;A0A3Q7X6H1	A0A1S2XXQ4	2	21	yes	no	2;3	4.127e-08	147.16				1	2	1
AVEIERESLITEAHNAPVTSQ	______________________________	ESLITEAHNAPVTSQRRVRSDLETTIPKPY	M	A	V	S	Q	R	3	1	1	0	0	1	4	0	1	2	1	0	0	0	1	2	2	0	0	2	0	0	21		2293.16	A0A1S2XXQ4;A0A3Q7X6H1	A0A1S2XXQ4	2	22	yes	no	2;3	4.6397e-19	165.06				1	2	1	1
AVEIERESLITEAHNAPVTSQR	______________________________	SLITEAHNAPVTSQRRVRSDLETTIPKPYM	M	A	V	Q	R	R	3	2	1	0	0	1	4	0	1	2	1	0	0	0	1	2	2	0	0	2	0	0	22		2449.26	A0A1S2XXQ4;A0A3Q7X6H1	A0A1S2XXQ4	2	23	yes	no	3	4.1898e-20	215.08				1		1	1
AVEIERESLITEAHNAPVTSQRR	______________________________	LITEAHNAPVTSQRRVRSDLETTIPKPYMA	M	A	V	R	R	V	3	3	1	0	0	1	4	0	1	2	1	0	0	0	1	2	2	0	0	2	0	0	23		2605.36	A0A1S2XXQ4;A0A3Q7X6H1	A0A1S2XXQ4	2	24	yes	no	4	5.5501e-26	209.56				1	1	1
AVEIERESLITEAHNAPVTSQRRVR	______________________________	TEAHNAPVTSQRRVRSDLETTIPKPYMARA	M	A	V	V	R	S	3	4	1	0	0	1	4	0	1	2	1	0	0	0	1	2	2	0	0	3	0	0	25		2860.53	A0A1S2XXQ4;A0A3Q7X6H1	A0A1S2XXQ4	2	26	yes	no	5	1.3667e-10	154.6				1	1	1	1
AVFDDNVR	VRGEGKVRIVNCEGKAVFDDNVRKGQMLVV	IVNCEGKAVFDDNVRKGQMLVVPQNFVVAE	K	A	V	V	R	K	1	1	1	2	0	0	0	0	0	0	0	0	0	1	0	0	0	0	0	2	0	0	8		934.451	A0A1S2XVG1	A0A1S2XVG1	442	449	yes	yes	2	0.046141	102.77
AVFDDNVRK	VRGEGKVRIVNCEGKAVFDDNVRKGQMLVV	VNCEGKAVFDDNVRKGQMLVVPQNFVVAEQ	K	A	V	R	K	G	1	1	1	2	0	0	0	0	0	0	0	1	0	1	0	0	0	0	0	2	0	0	9		1062.55	A0A1S2XVG1	A0A1S2XVG1	442	450	yes	yes	2;3	0.010338	122.13	2
AVFDDNVRKG	VRGEGKVRIVNCEGKAVFDDNVRKGQMLVV	NCEGKAVFDDNVRKGQMLVVPQNFVVAEQA	K	A	V	K	G	Q	1	1	1	2	0	0	0	1	0	0	0	1	0	1	0	0	0	0	0	2	0	0	10		1119.57	A0A1S2XVG1	A0A1S2XVG1	442	451	yes	yes	2;3	0.0017537	133.55	1	2	1
AVFDDNVRKGQ	VRGEGKVRIVNCEGKAVFDDNVRKGQMLVV	CEGKAVFDDNVRKGQMLVVPQNFVVAEQAG	K	A	V	G	Q	M	1	1	1	2	0	1	0	1	0	0	0	1	0	1	0	0	0	0	0	2	0	0	11		1247.63	A0A1S2XVG1	A0A1S2XVG1	442	452	yes	yes	3	0.0089131	81.865				1		1
AVGDGIEPYYVR	APVGTFEDADGTKVMAVGDGIEPYYVRFQK	KVMAVGDGIEPYYVRFQKVSSYKNKDLSSI	M	A	V	V	R	F	1	1	0	1	0	0	1	2	0	1	0	0	0	0	1	0	0	0	2	2	0	0	12		1337.66	Q5WM51	Q5WM51	181	192	yes	yes	2	0.00052559	149.72					1
AVGDGIEPYYVRF	APVGTFEDADGTKVMAVGDGIEPYYVRFQK	VMAVGDGIEPYYVRFQKVSSYKNKDLSSI_	M	A	V	R	F	Q	1	1	0	1	0	0	1	2	0	1	0	0	0	1	1	0	0	0	2	2	0	0	13		1484.73	Q5WM51	Q5WM51	181	193	yes	yes	2	0.0047219	107.24					1	1
AVGDGIEPYYVRFQ	APVGTFEDADGTKVMAVGDGIEPYYVRFQK	MAVGDGIEPYYVRFQKVSSYKNKDLSSI__	M	A	V	F	Q	K	1	1	0	1	0	1	1	2	0	1	0	0	0	1	1	0	0	0	2	2	0	0	14		1612.79	Q5WM51	Q5WM51	181	194	yes	yes	2	9.7343e-17	166.66							1
AVGEGETESKQSIGSKVKK	IGETVAEIAETTKVFAVGEGETESKQSIGS	GETESKQSIGSKVKK_______________	F	A	V	K	K	-	1	0	0	0	0	1	3	3	0	1	0	4	0	0	0	3	1	0	0	2	0	0	19		1961.04	A0A1S2YJ13	A0A1S2YJ13	392	410	yes	yes	4	0.022264	70.335							1
AVGETVTEIGENVIKPAEK	EPLDKAAEGGSNVLGAVGETVTEIGENVIK	TVTEIGENVIKPAEKVSRKGEEEKGGGVLG	G	A	V	E	K	V	2	0	1	0	0	0	4	2	0	2	0	2	0	0	1	0	2	0	0	3	0	0	19		1983.05	A0A1S2YJ13	A0A1S2YJ13	342	360	yes	yes	3	0.0085589	83.213			1
AVGKIFGTTD	DYGTHNTRGGGGMTGAVGKIFGTTDDTGNH	GGMTGAVGKIFGTTDDTGNHHGVDQTTTDY	G	A	V	T	D	D	1	0	0	1	0	0	0	2	0	1	0	1	0	1	0	0	2	0	0	1	0	0	10		1007.53	A0A1S2Z0P8;A0A249JQ01;A0A1S6KX27;A0A249JPZ3;A0A249JPX9;A0A1S6KX48;A0A249JPW8;A0A249JPY1;A0A249JPZ9;A0A249JPW0;A0A249JPY9;A0A249JPV9;A0A249JQ12	A0A1S2Z0P8	100	109	yes	no	2	0.0049553	119.21
AVIGGNNSPSAK	______________________________	YLLAVIGGNNSPSAKTIKDILGSVGSEAED	L	A	V	A	K	T	2	0	2	0	0	0	0	2	0	1	0	1	0	0	1	2	0	0	0	1	0	0	12		1113.58	A0A1S2Y105	A0A1S2Y105	10	21	yes	yes	2	0.00075431	150.27				1	1	1
AVIGGNNSPSAKTIK	______________________________	AVIGGNNSPSAKTIKDILGSVGSEAEDERI	L	A	V	I	K	D	2	0	2	0	0	0	0	2	0	2	0	2	0	0	1	2	1	0	0	1	0	0	15		1455.8	A0A1S2Y105	A0A1S2Y105	10	24	yes	yes	3	0.0063436	90.367					1
AVKDSSSPYGL	FPDQALPNDLIKRNMAVKDSSSPYGLRLLI	KRNMAVKDSSSPYGLRLLIEDYPYAVDGLE	M	A	V	G	L	R	1	0	0	1	0	0	0	1	0	0	1	1	0	0	1	3	0	0	1	1	0	0	11		1122.56	A0A3Q7YAD4	A0A3Q7YAD4	612	622	yes	yes	2	0.034811	76.478							1
AVKDSSSPYGLR	FPDQALPNDLIKRNMAVKDSSSPYGLRLLI	RNMAVKDSSSPYGLRLLIEDYPYAVDGLEI	M	A	V	L	R	L	1	1	0	1	0	0	0	1	0	0	1	1	0	0	1	3	0	0	1	1	0	0	12		1278.66	A0A3Q7YAD4	A0A3Q7YAD4	612	623	yes	yes	2;3	0.029589	82.261					1
AVKETVSDIGN	LESTEQGKGGSDVLGAVKETVSDIGNNMIK	DVLGAVKETVSDIGNNMIKSGDNKVVERGV	G	A	V	G	N	N	1	0	1	1	0	0	1	1	0	1	0	1	0	0	0	1	1	0	0	2	0	0	11		1131.58	A0A1S2XET4	A0A1S2XET4	575	585	yes	yes	2	0.014152	114.39
AVKETVSDIGNN	LESTEQGKGGSDVLGAVKETVSDIGNNMIK	VLGAVKETVSDIGNNMIKSGDNKVVERGVT	G	A	V	N	N	M	1	0	2	1	0	0	1	1	0	1	0	1	0	0	0	1	1	0	0	2	0	0	12		1245.62	A0A1S2XET4	A0A1S2XET4	575	586	yes	yes	2	0.00073648	169.58
AVKQSTTEGQMGHTT	TQAELDKQAAREHNAAVKQSTTEGQMGHTT	AVKQSTTEGQMGHTTGAHPMSALPGHGTGH	A	A	V	T	T	G	1	0	0	0	0	2	1	2	1	0	0	1	1	0	0	1	4	0	0	1	0	0	15		1574.74	E7BSD7	E7BSD7	75	89	yes	yes	2;3	8.0786e-07	222.49				1	1
AVKQSTTEGQMGHTTGAHPM	TQAELDKQAAREHNAAVKQSTTEGQMGHTT	TTEGQMGHTTGAHPMSALPGHGTGHPMGHT	A	A	V	P	M	S	2	0	0	0	0	2	1	3	2	0	0	1	2	0	1	1	4	0	0	1	0	0	20		2067.95	E7BSD7	E7BSD7	75	94	yes	yes	4	0.0039243	91.457					1	1
AVKQSTTEGQMGHTTGAHPMS	TQAELDKQAAREHNAAVKQSTTEGQMGHTT	TEGQMGHTTGAHPMSALPGHGTGHPMGHTT	A	A	V	M	S	A	2	0	0	0	0	2	1	3	2	0	0	1	2	0	1	2	4	0	0	1	0	0	21		2154.98	E7BSD7	E7BSD7	75	95	yes	yes	3;4	6.9753e-18	205.68				3	5	3
AVKQTFGMTN	QTGEKAKGMAQGATDAVKQTFGMTNDDQDK	QGATDAVKQTFGMTNDDQDKDHFPTNRH__	D	A	V	T	N	D	1	0	1	0	0	1	0	1	0	0	0	1	1	1	0	0	2	0	0	1	0	0	10		1095.54	O49817	O49817	133	142	yes	yes	2	0.045399	75.692
AVKQTFGMTNDDQDK	QTGEKAKGMAQGATDAVKQTFGMTNDDQDK	AVKQTFGMTNDDQDKDHFPTNRH_______	D	A	V	D	K	D	1	0	1	3	0	2	0	1	0	0	0	2	1	1	0	0	2	0	0	1	0	0	15		1696.77	O49817	O49817	133	147	yes	yes	3	0.00019194	128.73				1		1	1
AVKQTFGMTNDDQDKDH	QTGEKAKGMAQGATDAVKQTFGMTNDDQDK	KQTFGMTNDDQDKDHFPTNRH_________	D	A	V	D	H	F	1	0	1	4	0	2	0	1	1	0	0	2	1	1	0	0	2	0	0	1	0	0	17		1948.86	O49817	O49817	133	149	yes	yes	3;4	1.4736e-05	134.44
AVKQTFGMTNDDQDKDHFPTNRH	QTGEKAKGMAQGATDAVKQTFGMTNDDQDK	TNDDQDKDHFPTNRH_______________	D	A	V	R	H	-	1	1	2	4	0	2	0	1	2	0	0	2	1	2	1	0	3	0	0	1	0	0	23		2701.23	O49817	O49817	133	155	yes	yes	4;5	0.00027238	111.83				2	2	2	1
AVLGSEEAAKEALL	PHEEEPETYHIRTLTAVLGSEEAAKEALLY	TAVLGSEEAAKEALLYSYKSAASGFSAKLT	T	A	V	L	L	Y	4	0	0	0	0	0	3	1	0	0	3	1	0	0	0	1	0	0	0	1	0	0	14		1399.76	O65757	O65757	69	82	yes	yes	2	7.2902e-05	138.99				1	1	1	1
AVNFGQYPYGGF	EVCTIIIWTASALHAAVNFGQYPYGGFILN	LHAAVNFGQYPYGGFILNRPTLSRRLLPEQ	A	A	V	G	F	I	1	0	1	0	0	1	0	3	0	0	0	0	0	2	1	0	0	0	2	1	0	0	12		1318.6	A0A3Q7YAD4	A0A3Q7YAD4	713	724	yes	yes	2	0.019984	101.28
AVNNTFGHA	YYQEEKPGVIGSMLKAVNNTFGHAKDAVVG	IGSMLKAVNNTFGHAKDAVVGKSNEAGEKV	K	A	V	H	A	K	2	0	2	0	0	0	0	1	1	0	0	0	0	1	0	0	1	0	0	1	0	0	9		929.436	A0A1S3E2A8	A0A1S3E2A8	94	102	yes	yes	2	0.026648	97.071						1
AVNNTFGHAK	YYQEEKPGVIGSMLKAVNNTFGHAKDAVVG	GSMLKAVNNTFGHAKDAVVGKSNEAGEKVK	K	A	V	A	K	D	2	0	2	0	0	0	0	1	1	0	0	1	0	1	0	0	1	0	0	1	0	0	10		1057.53	A0A1S3E2A8	A0A1S3E2A8	94	103	yes	yes	2;3	0.0071825	113.26				2	1	1	2
AVNNTFGHAKD	YYQEEKPGVIGSMLKAVNNTFGHAKDAVVG	SMLKAVNNTFGHAKDAVVGKSNEAGEKVKE	K	A	V	K	D	A	2	0	2	1	0	0	0	1	1	0	0	1	0	1	0	0	1	0	0	1	0	0	11		1172.56	A0A1S3E2A8	A0A1S3E2A8	94	104	yes	yes	2;3	0.01466	93.111				1	2
AVNNTFGHAKDAVVG	YYQEEKPGVIGSMLKAVNNTFGHAKDAVVG	AVNNTFGHAKDAVVGKSNEAGEKVKETSDY	K	A	V	V	G	K	3	0	2	1	0	0	0	2	1	0	0	1	0	1	0	0	1	0	0	3	0	0	15		1498.75	A0A1S3E2A8	A0A1S3E2A8	94	108	yes	yes	2	0.0036092	99.539					1
AVNNTFGHAKDAVVGKS	YYQEEKPGVIGSMLKAVNNTFGHAKDAVVG	NNTFGHAKDAVVGKSNEAGEKVKETSDYAY	K	A	V	K	S	N	3	0	2	1	0	0	0	2	1	0	0	2	0	1	0	1	1	0	0	3	0	0	17		1713.88	A0A1S3E2A8	A0A1S3E2A8	94	110	yes	yes	3;4	0.0042944	92.977				1		1	2
AVNPERTIFD	TDSERLIGEAAKNLAAVNPERTIFDVKRLI	AKNLAAVNPERTIFDVKRLIGRKFEDKEVQ	A	A	V	F	D	V	1	1	1	1	0	0	1	0	0	1	0	0	0	1	1	0	1	0	0	1	0	0	10		1160.58	A0A1S2YEC8;A0A1S2YEC3;Q9SXT4	A0A1S2YEC8	91	100	yes	no	2	0.014437	99.136				1		1
AVNPERTIFDV	TDSERLIGEAAKNLAAVNPERTIFDVKRLI	KNLAAVNPERTIFDVKRLIGRKFEDKEVQR	A	A	V	D	V	K	1	1	1	1	0	0	1	0	0	1	0	0	0	1	1	0	1	0	0	2	0	0	11		1259.65	A0A1S2YEC8;A0A1S2YEC3;Q9SXT4	A0A1S2YEC8	91	101	yes	no	2	0.033023	92.538					1
AVNPQQRYVT	RYDTAVNPQQRYETSAVNPQQRYVTGATHY	RYETSAVNPQQRYVTGATHYSSDKSPSTSQ	S	A	V	V	T	G	1	1	1	0	0	2	0	0	0	0	0	0	0	0	1	0	1	0	1	2	0	0	10		1174.61	A0A1S2XSP2	A0A1S2XSP2	32	41	yes	yes	2	0.045136	75.825
AVNPQQRYVTGA	RYDTAVNPQQRYETSAVNPQQRYVTGATHY	ETSAVNPQQRYVTGATHYSSDKSPSTSQVV	S	A	V	G	A	T	2	1	1	0	0	2	0	1	0	0	0	0	0	0	1	0	1	0	1	2	0	0	12		1302.67	A0A1S2XSP2	A0A1S2XSP2	32	43	yes	yes	2	0.0096145	99.013							1
AVNTAAGLVNRE	QTQKGGPASVMQSAAAVNTAAGLVNREDIS	SAAAVNTAAGLVNREDISDIAKNQGVSVSN	A	A	V	R	E	D	3	1	2	0	0	0	1	1	0	0	1	0	0	0	0	0	1	0	0	2	0	0	12		1213.64	A0A1S2XXH2	A0A1S2XXH2	70	81	yes	yes	2	0.028942	94.767
AVSEGTKAVT	QTAVRLVLPGELAKHAVSEGTKAVTKFTSS	ELAKHAVSEGTKAVTKFTSS__________	H	A	V	V	T	K	2	0	0	0	0	0	1	1	0	0	0	1	0	0	0	1	2	0	0	2	0	0	10		961.508	A0A3Q7X5H4;A0A1S2XDB0;Q9M3H6;A0A1S3EA97;A0A1S3E1Z8	A0A3Q7X5H4	107	116	yes	no	2	0.0096531	107.9					1	1
AVSEGTKAVTK	QTAVRLVLPGELAKHAVSEGTKAVTKFTSS	LAKHAVSEGTKAVTKFTSS___________	H	A	V	T	K	F	2	0	0	0	0	0	1	1	0	0	0	2	0	0	0	1	2	0	0	2	0	0	11		1089.6	A0A3Q7X5H4;A0A1S2XDB0;Q9M3H6;A0A1S3EA97;A0A1S3E1Z8	A0A3Q7X5H4	107	117	yes	no	2;3	0.0036974	177.78					2
AVSEGTKAVTKF	QTAVRLVLPGELAKHAVSEGTKAVTKFTSS	AKHAVSEGTKAVTKFTSS____________	H	A	V	K	F	T	2	0	0	0	0	0	1	1	0	0	0	2	0	1	0	1	2	0	0	2	0	0	12		1236.67	A0A3Q7X5H4;A0A1S2XDB0;Q9M3H6;A0A1S3EA97;A0A1S3E1Z8	A0A3Q7X5H4	107	118	yes	no	2	0.002314	121.36				1		1
AVSEGTKAVTKFTSS	QTAVRLVLPGELAKHAVSEGTKAVTKFTSS	AVSEGTKAVTKFTSS_______________	H	A	V	S	S	-	2	0	0	0	0	0	1	1	0	0	0	2	0	1	0	3	3	0	0	2	0	0	15		1511.78	A0A3Q7X5H4;A0A1S2XDB0;Q9M3H6;A0A1S3EA97;A0A1S3E1Z8	A0A3Q7X5H4	107	121	yes	no	2;3	9.5035e-07	174.46				1	2	1
AVSKMSIIDA	VTRIKQHVIHEDFHEAVSKMSIIDAFLFLI	EDFHEAVSKMSIIDAFLFLIVHSMDKLGLW	E	A	V	D	A	F	2	0	0	1	0	0	0	0	0	2	0	1	1	0	0	2	0	0	0	1	0	0	10		1033.55	A0A1S2XH76	A0A1S2XH76	28	37	yes	yes	2	0.043843	76.478
AVSKMSIIDAF	VTRIKQHVIHEDFHEAVSKMSIIDAFLFLI	DFHEAVSKMSIIDAFLFLIVHSMDKLGLWH	E	A	V	A	F	L	2	0	0	1	0	0	0	0	0	2	0	1	1	1	0	2	0	0	0	1	0	0	11		1180.62	A0A1S2XH76	A0A1S2XH76	28	38	yes	yes	2	0.0228	83.998
AVSPAEYGKR	TSHEEKKKSDRNYSSAVSPAEYGKRIAVSL	RNYSSAVSPAEYGKRIAVSLTDKLTPVSGN	S	A	V	K	R	I	2	1	0	0	0	0	1	1	0	0	0	1	0	0	1	1	0	0	1	1	0	0	10		1076.56	A0A1S3DW19;A0A1S2Z626	A0A1S3DW19	751	760	yes	no	3	0.015004	79.148				1		1
AVSPGLVRPE	DKLPLGAPALMMSPQAVSPGLVRPELLHER	MMSPQAVSPGLVRPELLHERDSKYNISSES	Q	A	V	P	E	L	1	1	0	0	0	0	1	1	0	0	1	0	0	0	2	1	0	0	0	2	0	0	10		1023.57	A0A1S2XCR9	A0A1S2XCR9	182	191	yes	yes	2	0.04602	75.378
AVSPGLVRPELL	DKLPLGAPALMMSPQAVSPGLVRPELLHER	SPQAVSPGLVRPELLHERDSKYNISSESLK	Q	A	V	L	L	H	1	1	0	0	0	0	1	1	0	0	3	0	0	0	2	1	0	0	0	2	0	0	12		1249.74	A0A1S2XCR9	A0A1S2XCR9	182	193	yes	yes	2	0.006456	105.98				1			1
AVVQEKTEKM	ANVGASAKSGMEKTKAVVQEKTEKMKTRDP	MEKTKAVVQEKTEKMKTRDPVEKEMATHKK	K	A	V	K	M	K	1	0	0	0	0	1	2	0	0	0	0	2	1	0	0	0	1	0	0	2	0	0	10		1161.61	E7BSD7	E7BSD7	31	40	yes	yes	2;3	0.032386	82.261							1
AVVQEKTEKMK	ANVGASAKSGMEKTKAVVQEKTEKMKTRDP	EKTKAVVQEKTEKMKTRDPVEKEMATHKKD	K	A	V	M	K	T	1	0	0	0	0	1	2	0	0	0	0	3	1	0	0	0	1	0	0	2	0	0	11		1289.7	E7BSD7	E7BSD7	31	41	yes	yes	4	0.036567	63.408
AVWTQKNRDIENKD	AGGLYVDHSRGDDTLAVWTQKNRDIENKDI	LAVWTQKNRDIENKDIVLWHVVGIHHVPAQ	L	A	V	K	D	I	1	1	2	2	0	1	1	0	0	1	0	2	0	0	0	0	1	1	0	1	0	0	14		1715.86	O65749;A0A165YFN0;Q7FPN0	O65749	600	613	yes	no	4	0.025773	74.678
AVYDSDDSNKGRLIGIE	THHYCSRLNNQFLQCAVYDSDDSNKGRLIG	YDSDDSNKGRLIGIEYIISDDIFETLPPEE	C	A	V	I	E	Y	1	1	1	3	0	0	1	2	0	2	1	1	0	0	0	2	0	0	1	1	0	0	17		1850.9	A0A1S2XCR9	A0A1S2XCR9	86	102	yes	yes	3	0.014224	79.805
AVYKEVIADLK	VDKSFSLLSLLPKVLAVYKEVIADLKAAGA	PKVLAVYKEVIADLKAAGALFIQFDEPTLV	L	A	V	L	K	A	2	0	0	1	0	0	1	0	0	1	1	2	0	0	0	0	0	0	1	2	0	0	11		1247.71	C3TS12	C3TS12	186	196	yes	yes	3	0.012574	96.103
AWSGKEENVKN	LSFSFGRALQQSTLKAWSGKEENVKNAQDA	STLKAWSGKEENVKNAQDALLTRAKANSEA	K	A	W	K	N	A	1	0	2	0	0	0	2	1	0	0	0	2	0	0	0	1	0	1	0	1	0	0	11		1260.61	O65735;A0A1S2X8C7	O65735	308	318	yes	no	2	0.0022971	103.87					1
AWSGKEENVKNAQ	LSFSFGRALQQSTLKAWSGKEENVKNAQDA	LKAWSGKEENVKNAQDALLTRAKANSEATL	K	A	W	A	Q	D	2	0	2	0	0	1	2	1	0	0	0	2	0	0	0	1	0	1	0	1	0	0	13		1459.71	O65735;A0A1S2X8C7	O65735	308	320	yes	no	2;3	0.00020566	122.34					1		1
AWSGKEENVKNAQD	LSFSFGRALQQSTLKAWSGKEENVKNAQDA	KAWSGKEENVKNAQDALLTRAKANSEATLG	K	A	W	Q	D	A	2	0	2	1	0	1	2	1	0	0	0	2	0	0	0	1	0	1	0	1	0	0	14		1574.73	O65735;A0A1S2X8C7	O65735	308	321	yes	no	3	0.02677	73.927
AYEPVWAIGTGK	KAIAAKVSNWDNVVLAYEPVWAIGTGKVAT	VVLAYEPVWAIGTGKVATPAQAQEVHADLR	L	A	Y	G	K	V	2	0	0	0	0	0	1	2	0	1	0	1	0	0	1	0	1	1	1	1	0	0	12		1290.66	A0A1S2XBZ0;A0A1S2XUZ7	A0A1S2XBZ0	164	175	yes	no	2	0.026478	94.297					1		1
AYIGTPGKGILA	SNFKSKYHDELIANAAYIGTPGKGILAADE	ANAAYIGTPGKGILAADESTGTIGKRLASI	A	A	Y	L	A	A	2	0	0	0	0	0	0	3	0	2	1	1	0	0	1	0	1	0	1	0	0	0	12		1159.66	O65735;A0A1S2X8C7;Q9SXU3	O65735	17	28	yes	no	2	0.019464	85.862							1
AYKAKDYAGDA	AGDAAYKTKDYAGDAAYKAKDYAGDAAYKA	AGDAAYKAKDYAGDAAYKAKDYAGDAAEKT	A	A	Y	D	A	A	4	0	0	2	0	0	0	1	0	0	0	2	0	0	0	0	0	0	2	0	0	0	11		1171.55	A0A1S2YPX2	A0A1S2YPX2	280	290	yes	no	2	0.0050503	113.93
AYKAKDYAGDAAEKTK	AGDAAYKAKDYAGDAAYKAKDYAGDAAEKT	YKAKDYAGDAAEKTKDAAYKTKDYAGDAAE	A	A	Y	T	K	D	5	0	0	2	0	0	1	1	0	0	0	4	0	0	0	0	1	0	2	0	0	0	16		1728.87	A0A1S2YPX2	A0A1S2YPX2	291	306	yes	yes	4	0.032724	62.709							1
AYKAKDYAGDAAEKTKD	AGDAAYKAKDYAGDAAYKAKDYAGDAAEKT	KAKDYAGDAAEKTKDAAYKTKDYAGDAAEK	A	A	Y	K	D	A	5	0	0	3	0	0	1	1	0	0	0	4	0	0	0	0	1	0	2	0	0	0	17		1843.9	A0A1S2YPX2	A0A1S2YPX2	291	307	yes	yes	4	0.046845	66.809
AYKAKDYAGDAAEKTKDA	AGDAAYKAKDYAGDAAYKAKDYAGDAAEKT	AKDYAGDAAEKTKDAAYKTKDYAGDAAEKS	A	A	Y	D	A	A	6	0	0	3	0	0	1	1	0	0	0	4	0	0	0	0	1	0	2	0	0	0	18		1914.93	A0A1S2YPX2	A0A1S2YPX2	291	308	yes	yes	4	0.0048904	89.846
AYKAKDYAGDAAEKTKDAAYKTKDY	AGDAAYKAKDYAGDAAYKAKDYAGDAAEKT	AAEKTKDAAYKTKDYAGDAAEKSKEYATDA	A	A	Y	D	Y	A	7	0	0	4	0	0	1	1	0	0	0	6	0	0	0	0	2	0	4	0	0	0	25		2784.36	A0A1S2YPX2	A0A1S2YPX2	291	315	yes	yes	5	0.048726	66.017
AYKEGTLAPF	FKPNLEADDVPTWLKAYKEGTLAPFVKSEP	PTWLKAYKEGTLAPFVKSEPIPETNNEPVK	K	A	Y	P	F	V	2	0	0	0	0	0	1	1	0	0	1	1	0	1	1	0	1	0	1	0	0	0	10		1095.56	A0A1S2YBR2	A0A1S2YBR2	388	397	yes	yes	2	0.020721	91.318
AYKEGTLAPFV	FKPNLEADDVPTWLKAYKEGTLAPFVKSEP	TWLKAYKEGTLAPFVKSEPIPETNNEPVKV	K	A	Y	F	V	K	2	0	0	0	0	0	1	1	0	0	1	1	0	1	1	0	1	0	1	1	0	0	11		1194.63	A0A1S2YBR2	A0A1S2YBR2	388	398	yes	yes	2	0.0082004	103.74
AYKEGTLAPFVK	FKPNLEADDVPTWLKAYKEGTLAPFVKSEP	WLKAYKEGTLAPFVKSEPIPETNNEPVKVV	K	A	Y	V	K	S	2	0	0	0	0	0	1	1	0	0	1	2	0	1	1	0	1	0	1	1	0	0	12		1322.72	A0A1S2YBR2	A0A1S2YBR2	388	399	yes	yes	2;3	0.00062983	150.04				1	2	1	2
AYKSKDYAGDAAEKTKEY	AADAAQKAKEYATGAAYKSKDYAGDAAEKT	SKDYAGDAAEKTKEYAGDAAEKSKDTAYKT	A	A	Y	E	Y	A	4	0	0	2	0	0	2	1	0	0	0	4	0	0	0	1	1	0	3	0	0	0	18		2036.97	A0A1S2YPX2	A0A1S2YPX2	229	246	yes	yes	4	0.0016792	105.38
AYKSKDYAGDAAEKTKEYAG	AADAAQKAKEYATGAAYKSKDYAGDAAEKT	DYAGDAAEKTKEYAGDAAEKSKDTAYKTKD	A	A	Y	A	G	D	5	0	0	2	0	0	2	2	0	0	0	4	0	0	0	1	1	0	3	0	0	0	20		2165.03	A0A1S2YPX2	A0A1S2YPX2	229	248	yes	yes	3;4	5.3921e-14	167.51							2
AYKSKDYAGDAAQK	AGDAAEKSKEYATDAAYKSKDYAGDAAQKT	AAYKSKDYAGDAAQKTKEASDYASDTTKKT	A	A	Y	Q	K	T	4	0	0	2	0	1	0	1	0	0	0	3	0	0	0	1	0	0	2	0	0	0	14		1514.74	A0A1S2YPX2	A0A1S2YPX2	331	344	yes	yes	3	0.00053069	126.09
AYKSKDYAGDAAQKTKEASDYAS	AGDAAEKSKEYATDAAYKSKDYAGDAAQKT	GDAAQKTKEASDYASDTTKKTTNYATDTAK	A	A	Y	A	S	D	6	0	0	3	0	1	1	1	0	0	0	4	0	0	0	3	1	0	3	0	0	0	23		2467.15	A0A1S2YPX2	A0A1S2YPX2	331	353	yes	yes	4	0.042358	67.364
AYKTKDYAGDA	TKEYAGDAAEKSKDTAYKTKDYAGDAAYKT	SKDTAYKTKDYAGDAAYKTKDYAGDAAYKA	T	A	Y	D	A	A	3	0	0	2	0	0	0	1	0	0	0	2	0	0	0	0	1	0	2	0	0	0	11		1201.56	A0A1S2YPX2	A0A1S2YPX2	258	268	yes	no	2	0.0067085	125.75
AYLFINDKY	FGYINAAFRSSRNNEAYLFINDKYVLLDYA	SSRNNEAYLFINDKYVLLDYAPGTTNDKVL	E	A	Y	K	Y	V	1	0	1	1	0	0	0	0	0	1	1	1	0	1	0	0	0	0	2	0	0	0	9		1145.58	A0A3Q7K771;G1K3S0;G1K3R9;R9TPI6;R4NHA7	A0A3Q7K771	19	27	yes	no	2	0.040792	85.064
AYQSPKSV	IGSESRSKNDNAKHEAYQSPKSV_______	NDNAKHEAYQSPKSV_______________	E	A	Y	S	V	-	1	0	0	0	0	1	0	0	0	0	0	1	0	0	1	2	0	0	1	1	0	0	8		878.45	A0A1S2XET4	A0A1S2XET4	660	667	yes	yes	2	0.052931	97.602
AYVRDSKAMA	FSDETDTKAHHAPSRAYVRDSKAMASTYAD	HAPSRAYVRDSKAMASTYADILDYPDSYKF	R	A	Y	M	A	S	3	1	0	1	0	0	0	0	0	0	0	1	1	0	0	1	0	0	1	1	0	0	10		1110.55	A0A1S2Y9D7	A0A1S2Y9D7	39	48	yes	yes	2	0.023677	87.639						1
DAAEDTRDFAGEAIHKA	HHAGDASERTGQYADDAAEDTRDFAGEAIH	AEDTRDFAGEAIHKAREYTGSAAQKAKDLA	D	D	A	K	A	R	5	1	0	3	0	0	2	1	1	1	0	1	0	1	0	0	1	0	0	0	0	0	17		1815.84	A0A1S2YPX2	A0A1S2YPX2	183	199	yes	yes	3	0.00012449	96.208
DAAEDTRDFAGEAIHKAREYTGSA	HHAGDASERTGQYADDAAEDTRDFAGEAIH	AGEAIHKAREYTGSAAQKAKDLAADAAQKA	D	D	A	S	A	A	6	2	0	3	0	0	3	2	1	1	0	1	0	1	0	1	2	0	1	0	0	0	24		2580.18	A0A1S2YPX2	A0A1S2YPX2	183	206	yes	yes	4	0.028971	60.398				1			1
DAAEKSKDTAYK	DYAGDAAEKTKEYAGDAAEKSKDTAYKTKD	YAGDAAEKSKDTAYKTKDYAGDAAYKTKDY	G	D	A	Y	K	T	3	0	0	2	0	0	1	0	0	0	0	3	0	0	0	1	1	0	1	0	0	0	12		1325.65	A0A1S2YPX2	A0A1S2YPX2	249	260	yes	yes	2;3	0.00056725	148.28		1	1
DAAEKSKDTAYKT	DYAGDAAEKTKEYAGDAAEKSKDTAYKTKD	AGDAAEKSKDTAYKTKDYAGDAAYKTKDYA	G	D	A	K	T	K	3	0	0	2	0	0	1	0	0	0	0	3	0	0	0	1	2	0	1	0	0	0	13		1426.69	A0A1S2YPX2	A0A1S2YPX2	249	261	yes	yes	3	0.048019	68.972							1
DAAEKSKDTAYKTK	DYAGDAAEKTKEYAGDAAEKSKDTAYKTKD	GDAAEKSKDTAYKTKDYAGDAAYKTKDYAG	G	D	A	T	K	D	3	0	0	2	0	0	1	0	0	0	0	4	0	0	0	1	2	0	1	0	0	0	14		1554.79	A0A1S2YPX2	A0A1S2YPX2	249	262	yes	yes	4	0.026894	73.834
DAAEKSKDTAYKTKD	DYAGDAAEKTKEYAGDAAEKSKDTAYKTKD	DAAEKSKDTAYKTKDYAGDAAYKTKDYAGD	G	D	A	K	D	Y	3	0	0	3	0	0	1	0	0	0	0	4	0	0	0	1	2	0	1	0	0	0	15		1669.82	A0A1S2YPX2	A0A1S2YPX2	249	263	yes	yes	3;4	0.0092927	79.771
DAAEKSKDTAYKTKDYAG	DYAGDAAEKTKEYAGDAAEKSKDTAYKTKD	EKSKDTAYKTKDYAGDAAYKTKDYAGDAAY	G	D	A	A	G	D	4	0	0	3	0	0	1	1	0	0	0	4	0	0	0	1	2	0	2	0	0	0	18		1960.94	A0A1S2YPX2	A0A1S2YPX2	249	266	yes	yes	3	0.00014038	129.32							1
DAAEKSKDTAYKTKDYAGDAAYKTK	DYAGDAAEKTKEYAGDAAEKSKDTAYKTKD	YKTKDYAGDAAYKTKDYAGDAAYKAKDYAG	G	D	A	T	K	D	6	0	0	4	0	0	1	1	0	0	0	6	0	0	0	1	3	0	3	0	0	0	25		2738.34	A0A1S2YPX2	A0A1S2YPX2	249	273	yes	yes	5	0.0014293	98.299							1
DAAEKSKEYATDAAYK	EKTKDAAYKTKDYAGDAAEKSKEYATDAAY	AAEKSKEYATDAAYKSKDYAGDAAQKTKEA	G	D	A	Y	K	S	5	0	0	2	0	0	2	0	0	0	0	3	0	0	0	1	1	0	2	0	0	0	16		1759.83	A0A1S2YPX2	A0A1S2YPX2	318	333	yes	yes	3	0.01543	79.514							1
DAAEKTKDAAYK	DYAGDAAYKAKDYAGDAAEKTKDAAYKTKD	YAGDAAEKTKDAAYKTKDYAGDAAEKSKEY	G	D	A	Y	K	T	4	0	0	2	0	0	1	0	0	0	0	3	0	0	0	0	1	0	1	0	0	0	12		1309.65	A0A1S2YPX2	A0A1S2YPX2	300	311	yes	yes	3	0.013239	94.122				1	1
DAAEKTKDAAYKTK	DYAGDAAYKAKDYAGDAAEKTKDAAYKTKD	GDAAEKTKDAAYKTKDYAGDAAEKSKEYAT	G	D	A	T	K	D	4	0	0	2	0	0	1	0	0	0	0	4	0	0	0	0	2	0	1	0	0	0	14		1538.79	A0A1S2YPX2	A0A1S2YPX2	300	313	yes	yes	3	0.0085858	91.076
DAAEKTKDAAYKTKD	DYAGDAAYKAKDYAGDAAEKTKDAAYKTKD	DAAEKTKDAAYKTKDYAGDAAEKSKEYATD	G	D	A	K	D	Y	4	0	0	3	0	0	1	0	0	0	0	4	0	0	0	0	2	0	1	0	0	0	15		1653.82	A0A1S2YPX2	A0A1S2YPX2	300	314	yes	yes	3	0.010266	83.966
DAAEKTKDAAYKTKDYAG	DYAGDAAYKAKDYAGDAAEKTKDAAYKTKD	EKTKDAAYKTKDYAGDAAEKSKEYATDAAY	G	D	A	A	G	D	5	0	0	3	0	0	1	1	0	0	0	4	0	0	0	0	2	0	2	0	0	0	18		1944.94	A0A1S2YPX2	A0A1S2YPX2	300	317	yes	yes	3;4	4.485e-11	170.61							1
DAAEKTKEYAG	EYATGAAYKSKDYAGDAAEKTKEYAGDAAE	DYAGDAAEKTKEYAGDAAEKSKDTAYKTKD	G	D	A	A	G	D	3	0	0	1	0	0	2	1	0	0	0	2	0	0	0	0	1	0	1	0	0	0	11		1181.56	A0A1S2YPX2	A0A1S2YPX2	238	248	yes	yes	2	0.0015569	128.81							1
DAAEKTKEYAGDAAEKSK	EYATGAAYKSKDYAGDAAEKTKEYAGDAAE	EKTKEYAGDAAEKSKDTAYKTKDYAGDAAY	G	D	A	S	K	D	5	0	0	2	0	0	3	1	0	0	0	4	0	0	0	1	1	0	1	0	0	0	18		1910.92	A0A1S2YPX2	A0A1S2YPX2	238	255	yes	yes	3;4	2.1473e-09	158.98							2
DAAEKTKEYAGDAAEKSKD	EYATGAAYKSKDYAGDAAEKTKEYAGDAAE	KTKEYAGDAAEKSKDTAYKTKDYAGDAAYK	G	D	A	K	D	T	5	0	0	3	0	0	3	1	0	0	0	4	0	0	0	1	1	0	1	0	0	0	19		2025.95	A0A1S2YPX2	A0A1S2YPX2	238	256	yes	yes	4	0.0011477	108.71						1
DAAEKTKEYAGDAAEKSKDTA	EYATGAAYKSKDYAGDAAEKTKEYAGDAAE	KEYAGDAAEKSKDTAYKTKDYAGDAAYKTK	G	D	A	T	A	Y	6	0	0	3	0	0	3	1	0	0	0	4	0	0	0	1	2	0	1	0	0	0	21		2198.03	A0A1S2YPX2	A0A1S2YPX2	238	258	yes	yes	4	0.022317	72.145
DAAEKTKHHAGDASERTG	DYARDASQKIRDYATDAAEKTKHHAGDASE	EKTKHHAGDASERTGQYADDAAEDTRDFAG	T	D	A	T	G	Q	4	1	0	2	0	0	2	2	2	0	0	2	0	0	0	1	2	0	0	0	0	0	18		1879.88	A0A1S2YPX2	A0A1S2YPX2	161	178	yes	yes	4	0.0003409	125.12						1	1
DAAEKTKHHAGDASERTGQ	DYARDASQKIRDYATDAAEKTKHHAGDASE	KTKHHAGDASERTGQYADDAAEDTRDFAGE	T	D	A	G	Q	Y	4	1	0	2	0	1	2	2	2	0	0	2	0	0	0	1	2	0	0	0	0	0	19		2007.94	A0A1S2YPX2	A0A1S2YPX2	161	179	yes	yes	4	7.3013e-12	163.18					1
DAAEKTKHHAGDASERTGQY	DYARDASQKIRDYATDAAEKTKHHAGDASE	TKHHAGDASERTGQYADDAAEDTRDFAGEA	T	D	A	Q	Y	A	4	1	0	2	0	1	2	2	2	0	0	2	0	0	0	1	2	0	1	0	0	0	20		2171	A0A1S2YPX2	A0A1S2YPX2	161	180	yes	yes	4	0.0025919	96.487					1
DAAEKTKHHAGDASERTGQYAD	DYARDASQKIRDYATDAAEKTKHHAGDASE	HHAGDASERTGQYADDAAEDTRDFAGEAIH	T	D	A	A	D	D	5	1	0	3	0	1	2	2	2	0	0	2	0	0	0	1	2	0	1	0	0	0	22		2357.06	A0A1S2YPX2	A0A1S2YPX2	161	182	yes	yes	4	0.0014263	98.543
DAAKRAMGF	DGTVGKLGELKDSAADAAKRAMGFFSAKKE	LKDSAADAAKRAMGFFSAKKEETKEMVSGT	A	D	A	G	F	F	3	1	0	1	0	0	0	1	0	0	0	1	1	1	0	0	0	0	0	0	0	0	9		965.475	A0A1S3E2A8	A0A1S3E2A8	225	233	yes	yes	2	0.02339	101.33
DAAKRAMGFF	DGTVGKLGELKDSAADAAKRAMGFFSAKKE	KDSAADAAKRAMGFFSAKKEETKEMVSGTE	A	D	A	F	F	S	3	1	0	1	0	0	0	1	0	0	0	1	1	2	0	0	0	0	0	0	0	0	10		1112.54	A0A1S3E2A8	A0A1S3E2A8	225	234	yes	yes	2	0.023677	87.639							1
DAANNMRF	CLSRYPKSNGAIIFGDAANNMRFGNNRNYK	NGAIIFGDAANNMRFGNNRNYKNNPNILNN	G	D	A	R	F	G	2	1	2	1	0	0	0	0	0	0	0	0	1	1	0	0	0	0	0	0	0	0	8		937.408	A0A1S2XV08	A0A1S2XV08	231	238	yes	yes	2	0.049534	108.24
DAANNMRFGNNR	CLSRYPKSNGAIIFGDAANNMRFGNNRNYK	IFGDAANNMRFGNNRNYKNNPNILNNLIYT	G	D	A	N	R	N	2	2	4	1	0	0	0	1	0	0	0	0	1	1	0	0	0	0	0	0	0	0	12		1378.62	A0A1S2XV08	A0A1S2XV08	231	242	yes	yes	3	0.015145	91.549
DAAQKAKEYAT	EYTGSAAQKAKDLAADAAQKAKEYATGAAY	DLAADAAQKAKEYATGAAYKSKDYAGDAAE	A	D	A	A	T	G	4	0	0	1	0	1	1	0	0	0	0	2	0	0	0	0	1	0	1	0	0	0	11		1194.59	A0A1S2YPX2	A0A1S2YPX2	216	226	yes	yes	2	0.017276	90.149							1
DAAQKAKEYATGA	EYTGSAAQKAKDLAADAAQKAKEYATGAAY	AADAAQKAKEYATGAAYKSKDYAGDAAEKT	A	D	A	G	A	A	5	0	0	1	0	1	1	1	0	0	0	2	0	0	0	0	1	0	1	0	0	0	13		1322.65	A0A1S2YPX2	A0A1S2YPX2	216	228	yes	yes	2	1.803e-06	215.71							1
DAAQKAKEYATGAAY	EYTGSAAQKAKDLAADAAQKAKEYATGAAY	DAAQKAKEYATGAAYKSKDYAGDAAEKTKE	A	D	A	A	Y	K	6	0	0	1	0	1	1	1	0	0	0	2	0	0	0	0	1	0	2	0	0	0	15		1556.75	A0A1S2YPX2	A0A1S2YPX2	216	230	yes	yes	2	0.0039422	109.16
DAAQKAKEYATGAAYK	EYTGSAAQKAKDLAADAAQKAKEYATGAAY	AAQKAKEYATGAAYKSKDYAGDAAEKTKEY	A	D	A	Y	K	S	6	0	0	1	0	1	1	1	0	0	0	3	0	0	0	0	1	0	2	0	0	0	16		1684.84	A0A1S2YPX2	A0A1S2YPX2	216	231	yes	yes	3	7.4683e-06	140.81						1	1
DAAQKAKEYATGAAYKSKDYAG	EYTGSAAQKAKDLAADAAQKAKEYATGAAY	EYATGAAYKSKDYAGDAAEKTKEYAGDAAE	A	D	A	A	G	D	7	0	0	2	0	1	1	2	0	0	0	4	0	0	0	1	1	0	3	0	0	0	22		2306.12	A0A1S2YPX2	A0A1S2YPX2	216	237	yes	yes	4	3.0714e-05	125.45							1
DAAQKTKDYASETAK	EYASDTSHKTKDCASDAAQKTKDYASETAK	DAAQKTKDYASETAKKSKETAQRANDHAHD	S	D	A	A	K	K	4	0	0	2	0	1	1	0	0	0	0	3	0	0	0	1	2	0	1	0	0	0	15		1625.79	A0A1S2YPX2	A0A1S2YPX2	110	124	yes	yes	3	0.0017389	110.56							1
DAAQKTKDYASETAKKSKE	EYASDTSHKTKDCASDAAQKTKDYASETAK	KTKDYASETAKKSKETAQRANDHAHDTAEK	S	D	A	K	E	T	4	0	0	2	0	1	2	0	0	0	0	5	0	0	0	2	2	0	1	0	0	0	19		2098.05	A0A1S2YPX2	A0A1S2YPX2	110	128	yes	yes	4	5.7003e-09	153.06				1	1	1	1
DAAQKTKDYASETAKKSKETA	EYASDTSHKTKDCASDAAQKTKDYASETAK	KDYASETAKKSKETAQRANDHAHDTAEKTK	S	D	A	T	A	Q	5	0	0	2	0	1	2	0	0	0	0	5	0	0	0	2	3	0	1	0	0	0	21		2270.14	A0A1S2YPX2	A0A1S2YPX2	110	130	yes	yes	4	0.003372	91.725					1
DAAQKTKDYASETAKKSKETAQ	EYASDTSHKTKDCASDAAQKTKDYASETAK	DYASETAKKSKETAQRANDHAHDTAEKTKD	S	D	A	A	Q	R	5	0	0	2	0	2	2	0	0	0	0	5	0	0	0	2	3	0	1	0	0	0	22		2398.2	A0A1S2YPX2	A0A1S2YPX2	110	131	yes	yes	4	1.3816e-07	145.55							1
DAAQKTKDYASETAKKSKETAQRA	EYASDTSHKTKDCASDAAQKTKDYASETAK	ASETAKKSKETAQRANDHAHDTAEKTKDYA	S	D	A	R	A	N	6	1	0	2	0	2	2	0	0	0	0	5	0	0	0	2	3	0	1	0	0	0	24		2625.34	A0A1S2YPX2	A0A1S2YPX2	110	133	yes	yes	5	0.00031797	110.9
DAAQKTKEASDYAS	EYATDAAYKSKDYAGDAAQKTKEASDYASD	GDAAQKTKEASDYASDTTKKTTNYATDTAK	G	D	A	A	S	D	4	0	0	2	0	1	1	0	0	0	0	2	0	0	0	2	1	0	1	0	0	0	14		1483.68	A0A1S2YPX2	A0A1S2YPX2	340	353	yes	yes	2;3	0.0037557	103.65							1
DAAQKTKEASDYASDTTK	EYATDAAYKSKDYAGDAAQKTKEASDYASD	QKTKEASDYASDTTKKTTNYATDTAKKTKD	G	D	A	T	K	K	4	0	0	3	0	1	1	0	0	0	0	3	0	0	0	2	3	0	1	0	0	0	18		1928.9	A0A1S2YPX2	A0A1S2YPX2	340	357	yes	yes	3	6.3594e-09	136.66					1		1
DAAQKTKEASDYASDTTKK	EYATDAAYKSKDYAGDAAQKTKEASDYASD	KTKEASDYASDTTKKTTNYATDTAKKTKDK	G	D	A	K	K	T	4	0	0	3	0	1	1	0	0	0	0	4	0	0	0	2	3	0	1	0	0	0	19		2056.99	A0A1S2YPX2	A0A1S2YPX2	340	358	yes	yes	4	0.039044	66.606
DAAQKTKEASDYASDTTKKT	EYATDAAYKSKDYAGDAAQKTKEASDYASD	TKEASDYASDTTKKTTNYATDTAKKTKDKI	G	D	A	K	T	T	4	0	0	3	0	1	1	0	0	0	0	4	0	0	0	2	4	0	1	0	0	0	20		2158.04	A0A1S2YPX2	A0A1S2YPX2	340	359	yes	yes	4	0.0036982	92.31							1
DAAQKTKEASDYASDTTKKTTN	EYATDAAYKSKDYAGDAAQKTKEASDYASD	EASDYASDTTKKTTNYATDTAKKTKDKIQD	G	D	A	T	N	Y	4	0	1	3	0	1	1	0	0	0	0	4	0	0	0	2	5	0	1	0	0	0	22		2373.13	A0A1S2YPX2	A0A1S2YPX2	340	361	yes	yes	4	5.5989e-10	150.95					1		1
DAAQKTKEASDYASDTTKKTTNY	EYATDAAYKSKDYAGDAAQKTKEASDYASD	ASDYASDTTKKTTNYATDTAKKTKDKIQDV	G	D	A	N	Y	A	4	0	1	3	0	1	1	0	0	0	0	4	0	0	0	2	5	0	2	0	0	0	23		2536.19	A0A1S2YPX2	A0A1S2YPX2	340	362	yes	yes	4	0.00035521	110.14							1
DAAQKTKEASDYASDTTKKTTNYAT	EYATDAAYKSKDYAGDAAQKTKEASDYASD	DYASDTTKKTTNYATDTAKKTKDKIQDVAT	G	D	A	A	T	D	5	0	1	3	0	1	1	0	0	0	0	4	0	0	0	2	6	0	2	0	0	0	25		2708.28	A0A1S2YPX2	A0A1S2YPX2	340	364	yes	yes	4	0.027384	70.533							1
DAAYKAKDYAG	DYAGDAAYKTKDYAGDAAYKAKDYAGDAAY	DYAGDAAYKAKDYAGDAAYKAKDYAGDAAE	G	D	A	A	G	D	4	0	0	2	0	0	0	1	0	0	0	2	0	0	0	0	0	0	2	0	0	0	11		1171.55	A0A1S2YPX2	A0A1S2YPX2	278	288	yes	no	2	0.0079855	104.43				1			1
DAAYKAKDYAGDAAEKTK	DYAGDAAYKAKDYAGDAAYKAKDYAGDAAE	YKAKDYAGDAAEKTKDAAYKTKDYAGDAAE	G	D	A	T	K	D	6	0	0	3	0	0	1	1	0	0	0	4	0	0	0	0	1	0	2	0	0	0	18		1914.93	A0A1S2YPX2	A0A1S2YPX2	289	306	yes	yes	3;4	2.1821e-11	198.6							2
DAAYKAKDYAGDAAEKTKDAAYK	DYAGDAAYKAKDYAGDAAYKAKDYAGDAAE	YAGDAAEKTKDAAYKTKDYAGDAAEKSKEY	G	D	A	Y	K	T	8	0	0	4	0	0	1	1	0	0	0	5	0	0	0	0	1	0	3	0	0	0	23		2463.19	A0A1S2YPX2	A0A1S2YPX2	289	311	yes	yes	4;5	0.00030777	111.11							1
DAAYKAKDYAGDAAEKTKDAAYKTK	DYAGDAAYKAKDYAGDAAYKAKDYAGDAAE	GDAAEKTKDAAYKTKDYAGDAAEKSKEYAT	G	D	A	T	K	D	8	0	0	4	0	0	1	1	0	0	0	6	0	0	0	0	2	0	3	0	0	0	25		2692.33	A0A1S2YPX2	A0A1S2YPX2	289	313	yes	yes	5	0.00035521	110.14							1
DAAYKAKDYAGDAAYK	DYAGDAAYKTKDYAGDAAYKAKDYAGDAAY	AAYKAKDYAGDAAYKAKDYAGDAAEKTKDA	G	D	A	Y	K	A	6	0	0	3	0	0	0	1	0	0	0	3	0	0	0	0	0	0	3	0	0	0	16		1719.81	A0A1S2YPX2	A0A1S2YPX2	278	293	yes	yes	3	0.00056341	122.14				1	1	1	1
DAAYKAKDYAGDAAYKAK	DYAGDAAYKTKDYAGDAAYKAKDYAGDAAY	YKAKDYAGDAAYKAKDYAGDAAEKTKDAAY	G	D	A	A	K	D	7	0	0	3	0	0	0	1	0	0	0	4	0	0	0	0	0	0	3	0	0	0	18		1918.94	A0A1S2YPX2	A0A1S2YPX2	278	295	yes	yes	4	0.023033	71.143
DAAYKAKDYAGDAAYKAKD	DYAGDAAYKTKDYAGDAAYKAKDYAGDAAY	KAKDYAGDAAYKAKDYAGDAAEKTKDAAYK	G	D	A	K	D	Y	7	0	0	4	0	0	0	1	0	0	0	4	0	0	0	0	0	0	3	0	0	0	19		2033.97	A0A1S2YPX2	A0A1S2YPX2	278	296	yes	yes	4	0.0057612	73.678							1
DAAYKAKDYAGDAAYKAKDYAG	DYAGDAAYKTKDYAGDAAYKAKDYAGDAAY	DYAGDAAYKAKDYAGDAAEKTKDAAYKTKD	G	D	A	A	G	D	8	0	0	4	0	0	0	2	0	0	0	4	0	0	0	0	0	0	4	0	0	0	22		2325.09	A0A1S2YPX2	A0A1S2YPX2	278	299	yes	yes	3;4	6.1335e-18	186.96							2
DAAYKSKDYAG	DYAGDAAEKSKEYATDAAYKSKDYAGDAAQ	EYATDAAYKSKDYAGDAAQKTKEASDYASD	T	D	A	A	G	D	3	0	0	2	0	0	0	1	0	0	0	2	0	0	0	1	0	0	2	0	0	0	11		1187.55	A0A1S2YPX2	A0A1S2YPX2	329	339	yes	yes	2	0.0022872	103.26							1
DAAYKSKDYAGDAAQKTKE	DYAGDAAEKSKEYATDAAYKSKDYAGDAAQ	KSKDYAGDAAQKTKEASDYASDTTKKTTNY	T	D	A	K	E	A	5	0	0	3	0	1	1	1	0	0	0	4	0	0	0	1	1	0	2	0	0	0	19		2058.99	A0A1S2YPX2	A0A1S2YPX2	329	347	yes	yes	4	0.003844	93.269
DAAYKSKDYAGDAAQKTKEAS	DYAGDAAEKSKEYATDAAYKSKDYAGDAAQ	KDYAGDAAQKTKEASDYASDTTKKTTNYAT	T	D	A	A	S	D	6	0	0	3	0	1	1	1	0	0	0	4	0	0	0	2	1	0	2	0	0	0	21		2217.05	A0A1S2YPX2	A0A1S2YPX2	329	349	yes	yes	4	0.0073563	83.936
DAAYKSKDYAGDAAQKTKEASDYAS	DYAGDAAEKSKEYATDAAYKSKDYAGDAAQ	GDAAQKTKEASDYASDTTKKTTNYATDTAK	T	D	A	A	S	D	7	0	0	4	0	1	1	1	0	0	0	4	0	0	0	3	1	0	3	0	0	0	25		2653.21	A0A1S2YPX2	A0A1S2YPX2	329	353	yes	yes	4	0.003359	89.297							1
DAAYKTKDYAG	EKSKDTAYKTKDYAGDAAYKTKDYAGDAAY	DYAGDAAYKTKDYAGDAAYKAKDYAGDAAY	G	D	A	A	G	D	3	0	0	2	0	0	0	1	0	0	0	2	0	0	0	0	1	0	2	0	0	0	11		1201.56	A0A1S2YPX2	A0A1S2YPX2	267	277	yes	no	2	0.0010847	125.74				1	1		1
DAAYKTKDYAGDAAEKSK	YKAKDYAGDAAEKTKDAAYKTKDYAGDAAE	YKTKDYAGDAAEKSKEYATDAAYKSKDYAG	K	D	A	S	K	E	5	0	0	3	0	0	1	1	0	0	0	4	0	0	0	1	1	0	2	0	0	0	18		1930.93	A0A1S2YPX2	A0A1S2YPX2	307	324	yes	yes	4	0.00033845	125.18							1
DAAYKTKDYAGDAAEKSKEYAT	YKAKDYAGDAAEKTKDAAYKTKDYAGDAAE	DYAGDAAEKSKEYATDAAYKSKDYAGDAAQ	K	D	A	A	T	D	6	0	0	3	0	0	2	1	0	0	0	4	0	0	0	1	2	0	3	0	0	0	22		2395.12	A0A1S2YPX2	A0A1S2YPX2	307	328	yes	yes	3;4	0.00040435	109.85							1
DAAYKTKDYAGDAAEKSKEYATDA	YKAKDYAGDAAEKTKDAAYKTKDYAGDAAE	AGDAAEKSKEYATDAAYKSKDYAGDAAQKT	K	D	A	D	A	A	7	0	0	4	0	0	2	1	0	0	0	4	0	0	0	1	2	0	3	0	0	0	24		2581.18	A0A1S2YPX2	A0A1S2YPX2	307	330	yes	yes	4	0.0019575	95.835							1
DAAYKTKDYAGDAAYK	EKSKDTAYKTKDYAGDAAYKTKDYAGDAAY	AAYKTKDYAGDAAYKAKDYAGDAAYKAKDY	G	D	A	Y	K	A	5	0	0	3	0	0	0	1	0	0	0	3	0	0	0	0	1	0	3	0	0	0	16		1749.82	A0A1S2YPX2	A0A1S2YPX2	267	282	yes	yes	3	7.108e-06	141.13				1	1	1	1
DAAYKTKDYAGDAAYKA	EKSKDTAYKTKDYAGDAAYKTKDYAGDAAY	AYKTKDYAGDAAYKAKDYAGDAAYKAKDYA	G	D	A	K	A	K	6	0	0	3	0	0	0	1	0	0	0	3	0	0	0	0	1	0	3	0	0	0	17		1820.86	A0A1S2YPX2	A0A1S2YPX2	267	283	yes	yes	3	0.0016041	109.36							1
DAAYKTKDYAGDAAYKAK	EKSKDTAYKTKDYAGDAAYKTKDYAGDAAY	YKTKDYAGDAAYKAKDYAGDAAYKAKDYAG	G	D	A	A	K	D	6	0	0	3	0	0	0	1	0	0	0	4	0	0	0	0	1	0	3	0	0	0	18		1948.95	A0A1S2YPX2	A0A1S2YPX2	267	284	yes	yes	4	0.0034047	95.767
DAAYKTKDYAGDAAYKAKDYAG	EKSKDTAYKTKDYAGDAAYKTKDYAGDAAY	DYAGDAAYKAKDYAGDAAYKAKDYAGDAAE	G	D	A	A	G	D	7	0	0	4	0	0	0	2	0	0	0	4	0	0	0	0	1	0	4	0	0	0	22		2355.1	A0A1S2YPX2	A0A1S2YPX2	267	288	yes	yes	3;4	7.2275e-18	180.56				1	1	1	2
DAEGVIGAELR	GAREKLPEDKAVTREDAEGVIGAELRNKPN	VTREDAEGVIGAELRNKPNMRTTPGGVAAS	E	D	A	L	R	N	2	1	0	1	0	0	2	2	0	1	1	0	0	0	0	0	0	0	0	1	0	0	11		1128.58	A0A1S2XXH2	A0A1S2XXH2	224	234	yes	yes	2	0.0035509	119.68	1	1	1
DAGAIANNSAQL	VLEKHRAGQLVPLLNDAGAIANNSAQL___	LLNDAGAIANNSAQL_______________	N	D	A	Q	L	-	4	0	2	1	0	1	0	1	0	1	1	0	0	0	0	1	0	0	0	0	0	0	12		1143.55	A0A1S2YBK7	A0A1S2YBK7	114	125	yes	yes	2	0.0040298	113.71				1	1	1	1
DAGEMRLF	NKLFLMQDSKSVVKTDAGEMRLFQNKDTEF	SKSVVKTDAGEMRLFQNKDTEFLDRNMHIG	T	D	A	L	F	Q	1	1	0	1	0	0	1	1	0	0	1	0	1	1	0	0	0	0	0	0	0	0	8		937.433	A0A1S2YKD9	A0A1S2YKD9	49	56	yes	yes	2	0.03578	113.89			1		1
DAGKDTFEAA	TGAGEYTAEKASNIADAGKDTFEAAKHKSE	ASNIADAGKDTFEAAKHKSEHVKDKLGEQR	A	D	A	A	A	K	3	0	0	2	0	0	1	1	0	0	0	1	0	1	0	0	1	0	0	0	0	0	10		1023.45	A0A1S2YPX2	A0A1S2YPX2	394	403	yes	yes	2	0.012542	101.64
DAGKDTFEAAK	TGAGEYTAEKASNIADAGKDTFEAAKHKSE	SNIADAGKDTFEAAKHKSEHVKDKLGEQRQ	A	D	A	A	K	H	3	0	0	2	0	0	1	1	0	0	0	2	0	1	0	0	1	0	0	0	0	0	11		1151.55	A0A1S2YPX2	A0A1S2YPX2	394	404	yes	yes	2	0.0023398	125.23	1	1	1
DAGKDTFEAAKHK	TGAGEYTAEKASNIADAGKDTFEAAKHKSE	IADAGKDTFEAAKHKSEHVKDKLGEQRQRD	A	D	A	H	K	S	3	0	0	2	0	0	1	1	1	0	0	3	0	1	0	0	1	0	0	0	0	0	13		1416.7	A0A1S2YPX2	A0A1S2YPX2	394	406	yes	yes	3	0.0002349	120.84					1	1
DAGKDTFEAAKHKS	TGAGEYTAEKASNIADAGKDTFEAAKHKSE	ADAGKDTFEAAKHKSEHVKDKLGEQRQRDA	A	D	A	K	S	E	3	0	0	2	0	0	1	1	1	0	0	3	0	1	0	1	1	0	0	0	0	0	14		1503.73	A0A1S2YPX2	A0A1S2YPX2	394	407	yes	yes	3	0.0024517	95.347			1	1	1	1
DAGKDTFEAAKHKSE	TGAGEYTAEKASNIADAGKDTFEAAKHKSE	DAGKDTFEAAKHKSEHVKDKLGEQRQRDAE	A	D	A	S	E	H	3	0	0	2	0	0	2	1	1	0	0	3	0	1	0	1	1	0	0	0	0	0	15		1632.77	A0A1S2YPX2	A0A1S2YPX2	394	408	yes	yes	3	0.0020619	108.34							1
DAGKDTFEAAKHKSEHVK	TGAGEYTAEKASNIADAGKDTFEAAKHKSE	KDTFEAAKHKSEHVKDKLGEQRQRDAEL__	A	D	A	V	K	D	3	0	0	2	0	0	2	1	2	0	0	4	0	1	0	1	1	0	0	1	0	0	18		1997	A0A1S2YPX2	A0A1S2YPX2	394	411	yes	yes	3;4;5	1.6043e-05	132.59							2
DAGKDTFEAAKHKSEHVKD	TGAGEYTAEKASNIADAGKDTFEAAKHKSE	DTFEAAKHKSEHVKDKLGEQRQRDAEL___	A	D	A	K	D	K	3	0	0	3	0	0	2	1	2	0	0	4	0	1	0	1	1	0	0	1	0	0	19		2112.02	A0A1S2YPX2	A0A1S2YPX2	394	412	yes	yes	4	0.018582	72.876
DAGKDTFEAAKHKSEHVKDKLG	TGAGEYTAEKASNIADAGKDTFEAAKHKSE	EAAKHKSEHVKDKLGEQRQRDAEL______	A	D	A	L	G	E	3	0	0	3	0	0	2	2	2	0	1	5	0	1	0	1	1	0	0	1	0	0	22		2410.22	A0A1S2YPX2	A0A1S2YPX2	394	415	yes	yes	4;5	0.00081149	101.6							2
DAGKDTFEAAKHKSEHVKDKLGEQR	TGAGEYTAEKASNIADAGKDTFEAAKHKSE	KHKSEHVKDKLGEQRQRDAEL_________	A	D	A	Q	R	Q	3	1	0	3	0	1	3	2	2	0	1	5	0	1	0	1	1	0	0	1	0	0	25		2823.43	A0A1S2YPX2	A0A1S2YPX2	394	418	yes	yes	5;6	2.0595e-10	150.59
DAIVKVSREQIEELSKHA	EQSRGRRGSEESEEGDAIVKVSREQIEELS	VKVSREQIEELSKHAKSSSRKSISSESEPF	G	D	A	H	A	K	2	1	0	1	0	1	3	0	1	2	1	2	0	0	0	2	0	0	0	2	0	0	18		2051.1	A0A1S2Y087	A0A1S2Y087	354	371	yes	yes	4	0.0026443	98.796
DAKHLPRGDSSVSGPVVR	VAEKLRSDYDFGHTLDAKHLPRGDSSVSGP	HLPRGDSSVSGPVVRLFKPFDELFVDSKDF	L	D	A	V	R	L	1	2	0	2	0	0	0	2	1	0	1	1	0	0	2	3	0	0	0	3	0	0	18		1875.99	A0A1S2YBR2	A0A1S2YBR2	232	249	yes	yes	4	0.0094562	82.877							1
DAKITIGLSPAEL	KSYWTTETQTAKTESDAKITIGLSPAELVV	ESDAKITIGLSPAELVVVNPNKKTAVGNDV	S	D	A	E	L	V	2	0	0	1	0	0	1	1	0	2	2	1	0	0	1	1	1	0	0	0	0	0	13		1326.74	O65749;A0A165YFN0;Q7FPN0	O65749	515	527	yes	no	2	0.018054	84.882
DAKRTSAATTTTGSTTTTAA	QKTKEVGQDIQSKAQDAKRTSAATTTTGST	SAATTTTGSTTTTAAA______________	Q	D	A	A	A	A	5	1	0	1	0	0	0	1	0	0	0	1	0	0	0	2	9	0	0	0	0	0	20		1912.93	A0A1S2XSP2	A0A1S2XSP2	183	202	yes	yes	3	0.030291	68.82
DAKRTSAATTTTGSTTTTAAA	QKTKEVGQDIQSKAQDAKRTSAATTTTGST	AATTTTGSTTTTAAA_______________	Q	D	A	A	A	-	6	1	0	1	0	0	0	1	0	0	0	1	0	0	0	2	9	0	0	0	0	0	21		1983.97	A0A1S2XSP2	A0A1S2XSP2	183	203	yes	yes	2;3	0.00064382	139.64						1
DALDVANKIGII	PDGTKKAYVRLTPDYDALDVANKIGII___	PDYDALDVANKIGII_______________	Y	D	A	I	I	-	2	0	1	2	0	0	0	1	0	3	1	1	0	0	0	0	0	0	0	1	0	0	12		1240.7	A0A1S2YJW5;A0A1S2XC20;A0A1S2XQP3	A0A1S2YJW5	142	153	yes	no	2	0.018288	87.308							1
DALNVNR	EGGNIFSGFKRDFLEDALNVNRRIVNKLQG	GFKRDFLEDALNVNRRIVNKLQGRNEDEEK	E	D	A	N	R	R	1	1	2	1	0	0	0	0	0	0	1	0	0	0	0	0	0	0	0	1	0	0	7		800.414	A0A1S2XSB9;A0A3Q7XNW1;Q9SMJ4	A0A3Q7XNW1	223	229	no	no	2	0.049721	106.76						1
DALNVNRHIV	EGNNIFSGFRRDFLEDALNVNRHIVDKLQG	RDFLEDALNVNRHIVDKLQGRDEDEEKGAI	E	D	A	I	V	D	1	1	2	1	0	0	0	0	1	1	1	0	0	0	0	0	0	0	0	2	0	0	10		1149.63	A0A1S2XSB9	A0A1S2XSB9	222	231	yes	yes	2	0.0060168	125.82							1
DALNVNRHIVDKL	EGNNIFSGFRRDFLEDALNVNRHIVDKLQG	LEDALNVNRHIVDKLQGRDEDEEKGAIVKV	E	D	A	K	L	Q	1	1	2	2	0	0	0	0	1	1	2	1	0	0	0	0	0	0	0	2	0	0	13		1505.83	A0A1S2XSB9	A0A1S2XSB9	222	234	yes	yes	3	0.026155	79.466							1
DALNVNRHIVDKLQ	EGNNIFSGFRRDFLEDALNVNRHIVDKLQG	EDALNVNRHIVDKLQGRDEDEEKGAIVKVK	E	D	A	L	Q	G	1	1	2	2	0	1	0	0	1	1	2	1	0	0	0	0	0	0	0	2	0	0	14		1633.89	A0A1S2XSB9	A0A1S2XSB9	222	235	yes	yes	3	9.1058e-05	132.08							1
DALNVNRHIVDKLQGRDEDE	EGNNIFSGFRRDFLEDALNVNRHIVDKLQG	NRHIVDKLQGRDEDEEKGAIVKVKGGLSFI	E	D	A	D	E	E	1	2	2	4	0	1	2	1	1	1	2	1	0	0	0	0	0	0	0	2	0	0	20		2335.15	A0A1S2XSB9	A0A1S2XSB9	222	241	yes	yes	4	0.0019019	99.092
DALNVNRHIVDKLQGRDEDEE	EGNNIFSGFRRDFLEDALNVNRHIVDKLQG	RHIVDKLQGRDEDEEKGAIVKVKGGLSFIS	E	D	A	E	E	K	1	2	2	4	0	1	3	1	1	1	2	1	0	0	0	0	0	0	0	2	0	0	21		2464.19	A0A1S2XSB9	A0A1S2XSB9	222	242	yes	yes	4	0.047605	65.598
DALNVNRHIVDKLQGRDEDEEK	EGNNIFSGFRRDFLEDALNVNRHIVDKLQG	HIVDKLQGRDEDEEKGAIVKVKGGLSFISP	E	D	A	E	K	G	1	2	2	4	0	1	3	1	1	1	2	2	0	0	0	0	0	0	0	2	0	0	22		2592.29	A0A1S2XSB9	A0A1S2XSB9	222	243	yes	yes	5	0.00036396	110.67
DALNVNRHIVDKLQGRDEDEEKG	EGNNIFSGFRRDFLEDALNVNRHIVDKLQG	IVDKLQGRDEDEEKGAIVKVKGGLSFISPS	E	D	A	K	G	A	1	2	2	4	0	1	3	2	1	1	2	2	0	0	0	0	0	0	0	2	0	0	23		2649.31	A0A1S2XSB9	A0A1S2XSB9	222	244	yes	yes	3;4;5	6.3273e-16	174.7				2	2	1	1
DALNVNRR	EGGNIFSGFKRDFLEDALNVNRRIVNKLQG	FKRDFLEDALNVNRRIVNKLQGRNEDEEKG	E	D	A	R	R	I	1	2	2	1	0	0	0	0	0	0	1	0	0	0	0	0	0	0	0	1	0	0	8		956.515	A0A3Q7XNW1;Q9SMJ4	A0A3Q7XNW1	223	230	no	no	3	0.049534	89.55
DALNVNRRIVN	EGGNIFSGFKRDFLEDALNVNRRIVNKLQG	DFLEDALNVNRRIVNKLQGRNEDEEKGAIV	E	D	A	V	N	K	1	2	3	1	0	0	0	0	0	1	1	0	0	0	0	0	0	0	0	2	0	0	11		1282.71	A0A3Q7XNW1;Q9SMJ4	A0A3Q7XNW1	223	233	no	no	3	0.018282	87.913							1
DALNVNRRIVNK	EGGNIFSGFKRDFLEDALNVNRRIVNKLQG	FLEDALNVNRRIVNKLQGRNEDEEKGAIVK	E	D	A	N	K	L	1	2	3	1	0	0	0	0	0	1	1	1	0	0	0	0	0	0	0	2	0	0	12		1410.81	A0A3Q7XNW1;Q9SMJ4	A0A3Q7XNW1	223	234	no	no	3	0.029284	79.659							1
DALNVNRRIVNKLQ	EGGNIFSGFKRDFLEDALNVNRRIVNKLQG	EDALNVNRRIVNKLQGRNEDEEKGAIVKVK	E	D	A	L	Q	G	1	2	3	1	0	1	0	0	0	1	2	1	0	0	0	0	0	0	0	2	0	0	14		1651.95	A0A3Q7XNW1;Q9SMJ4	A0A3Q7XNW1	223	236	no	no	3	0.0067273	95.417							1
DALNVNRRIVNKLQGRNEDE	EGGNIFSGFKRDFLEDALNVNRRIVNKLQG	NRRIVNKLQGRNEDEEKGAIVKVKGGLSII	E	D	A	D	E	E	1	3	4	2	0	1	2	1	0	1	2	1	0	0	0	0	0	0	0	2	0	0	20		2352.23	A0A3Q7XNW1;Q9SMJ4	A0A3Q7XNW1	223	242	no	no	4	0.013906	78.088							1
DALNVNRRIVNKLQGRNEDEE	EGGNIFSGFKRDFLEDALNVNRRIVNKLQG	RRIVNKLQGRNEDEEKGAIVKVKGGLSIIT	E	D	A	E	E	K	1	3	4	2	0	1	3	1	0	1	2	1	0	0	0	0	0	0	0	2	0	0	21		2481.27	A0A3Q7XNW1;Q9SMJ4	A0A3Q7XNW1	223	243	no	no	4	0.017044	76.301
DALNVNRRIVNKLQGRNEDEEKG	EGGNIFSGFKRDFLEDALNVNRRIVNKLQG	IVNKLQGRNEDEEKGAIVKVKGGLSIITPP	E	D	A	K	G	A	1	3	4	2	0	1	3	2	0	1	2	2	0	0	0	0	0	0	0	2	0	0	23		2666.38	A0A3Q7XNW1;Q9SMJ4	A0A3Q7XNW1	223	245	no	no	4;5	0.027761	70.453
DANTGLHWA	NSNSKPNLLVLPVQQDANTGLHWAYIHKRT	VLPVQQDANTGLHWAYIHKRTPLMQLPVLI	Q	D	A	W	A	Y	2	0	1	1	0	0	0	1	1	0	1	0	0	0	0	0	1	1	0	0	0	0	9		983.446	A0A1S2XV08	A0A1S2XV08	50	58	yes	yes	2	0.01511	113.7				1	1	1	1
DANTGLHWAY	NSNSKPNLLVLPVQQDANTGLHWAYIHKRT	LPVQQDANTGLHWAYIHKRTPLMQLPVLID	Q	D	A	A	Y	I	2	0	1	1	0	0	0	1	1	0	1	0	0	0	0	0	1	1	1	0	0	0	10		1146.51	A0A1S2XV08	A0A1S2XV08	50	59	yes	yes	2	0.0020557	139.97							1
DANTGLHWAYIH	NSNSKPNLLVLPVQQDANTGLHWAYIHKRT	VQQDANTGLHWAYIHKRTPLMQLPVLIDLN	Q	D	A	I	H	K	2	0	1	1	0	0	0	1	2	1	1	0	0	0	0	0	1	1	1	0	0	0	12		1396.65	A0A1S2XV08	A0A1S2XV08	50	61	yes	yes	3	0.036912	74.841
DARTNREVQELGKFAVEEYNYKQG	ASCGRVIVGAKTEISDARTNREVQELGKFA	ELGKFAVEEYNYKQGLNNGGGGEALKFVEV	S	D	A	Q	G	L	2	2	2	1	0	2	4	2	0	0	1	2	0	1	0	0	1	0	2	2	0	0	24		2843.38	A0A1S2YB70	A0A1S2YB70	34	57	yes	yes	4	1.0541e-10	156.41							1
DASERTGQYADDAAEDTR	DYATDAAEKTKHHAGDASERTGQYADDAAE	ERTGQYADDAAEDTRDFAGEAIHKAREYTG	G	D	A	T	R	D	4	2	0	4	0	1	2	1	0	0	0	0	0	0	0	1	2	0	1	0	0	0	18		1969.83	A0A1S2YPX2	A0A1S2YPX2	172	189	yes	yes	3	0.0023367	100.02							1
DASQKIRDYAT	DHAHDTAEKTKDYARDASQKIRDYATDAAE	DYARDASQKIRDYATDAAEKTKHHAGDASE	R	D	A	A	T	D	2	1	0	2	0	1	0	0	0	1	0	1	0	0	0	1	1	0	1	0	0	0	11		1266.62	A0A1S2YPX2	A0A1S2YPX2	150	160	yes	yes	2	0.00092335	175.34							1
DASQKIRDYATDAAEKTKHHAG	DHAHDTAEKTKDYARDASQKIRDYATDAAE	DYATDAAEKTKHHAGDASERTGQYADDAAE	R	D	A	A	G	D	5	1	0	3	0	1	1	1	2	1	0	3	0	0	0	1	2	0	1	0	0	0	22		2412.18	A0A1S2YPX2	A0A1S2YPX2	150	171	yes	yes	4;5	0.012397	80.303							1
DAVKQTFGMTNDDQDKDHFPTNRH	QQTGEKAKGMAQGATDAVKQTFGMTNDDQD	TNDDQDKDHFPTNRH_______________	T	D	A	R	H	-	1	1	2	5	0	2	0	1	2	0	0	2	1	2	1	0	3	0	0	1	0	0	24		2816.26	O49817	O49817	132	155	yes	yes	4;5	2.0267e-05	124.14					1		2
DAVVGKSNEAGEKVKETS	GSMLKAVNNTFGHAKDAVVGKSNEAGEKVK	VGKSNEAGEKVKETSDYAYQKAKETKDSTA	K	D	A	T	S	D	2	0	1	1	0	0	3	2	0	0	0	3	0	0	0	2	1	0	0	3	0	0	18		1846.93	A0A1S3E2A8	A0A1S3E2A8	104	121	yes	yes	3	0.0015913	106.44							1
DDAAEDTRDFAG	KHHAGDASERTGQYADDAAEDTRDFAGEAI	QYADDAAEDTRDFAGEAIHKAREYTGSAAQ	A	D	D	A	G	E	3	1	0	4	0	0	1	1	0	0	0	0	0	1	0	0	1	0	0	0	0	0	12		1281.51	A0A1S2YPX2	A0A1S2YPX2	182	193	yes	yes	2	0.022562	76.143	1
DDAAEDTRDFAGEA	KHHAGDASERTGQYADDAAEDTRDFAGEAI	ADDAAEDTRDFAGEAIHKAREYTGSAAQKA	A	D	D	E	A	I	4	1	0	4	0	0	2	1	0	0	0	0	0	1	0	0	1	0	0	0	0	0	14		1481.59	A0A1S2YPX2	A0A1S2YPX2	182	195	yes	yes	2	0.00088307	154.94	1	1
DDAAEDTRDFAGEAIHK	KHHAGDASERTGQYADDAAEDTRDFAGEAI	AAEDTRDFAGEAIHKAREYTGSAAQKAKDL	A	D	D	H	K	A	4	1	0	4	0	0	2	1	1	1	0	1	0	1	0	0	1	0	0	0	0	0	17		1859.83	A0A1S2YPX2	A0A1S2YPX2	182	198	yes	yes	3	0.0023041	83.418	1		1
DDAAEDTRDFAGEAIHKA	KHHAGDASERTGQYADDAAEDTRDFAGEAI	AEDTRDFAGEAIHKAREYTGSAAQKAKDLA	A	D	D	K	A	R	5	1	0	4	0	0	2	1	1	1	0	1	0	1	0	0	1	0	0	0	0	0	18		1930.87	A0A1S2YPX2	A0A1S2YPX2	182	199	yes	yes	3	0.042367	66.809
DDDEDESHSHESR	EDEQEQGHSQREEEEDDDEDESHSHESRQK	EEDDDEDESHSHESRQKWRKYREEEKQGSH	E	D	D	S	R	Q	0	1	0	4	0	0	3	0	2	0	0	0	0	0	0	3	0	0	0	0	0	0	13		1556.56	A0A1S2XVG1	A0A1S2XVG1	297	309	yes	yes	2;3	0.00016203	213.16	2	1	2			1
DDDEDESHSHESRQKW	EDEQEQGHSQREEEEDDDEDESHSHESRQK	DDEDESHSHESRQKWRKYREEEKQGSHRRE	E	D	D	K	W	R	0	1	0	4	0	1	3	0	2	0	0	1	0	0	0	3	0	1	0	0	0	0	16		1998.79	A0A1S2XVG1	A0A1S2XVG1	297	312	yes	yes	4	0.025765	71.98
DDDEDESHSHESRQKWR	EDEQEQGHSQREEEEDDDEDESHSHESRQK	DEDESHSHESRQKWRKYREEEKQGSHRREH	E	D	D	W	R	K	0	2	0	4	0	1	3	0	2	0	0	1	0	0	0	3	0	1	0	0	0	0	17		2154.9	A0A1S2XVG1	A0A1S2XVG1	297	313	yes	yes	4	0.00018085	128.9
DDDEDESHSHESRQKWRKY	EDEQEQGHSQREEEEDDDEDESHSHESRQK	DESHSHESRQKWRKYREEEKQGSHRREHKE	E	D	D	K	Y	R	0	2	0	4	0	1	3	0	2	0	0	2	0	0	0	3	0	1	1	0	0	0	19		2446.05	A0A1S2XVG1	A0A1S2XVG1	297	315	yes	yes	4	7.5146e-12	185.61						1	1
DDEDESHSHESR	DEQEQGHSQREEEEDDDEDESHSHESRQKW	EEDDDEDESHSHESRQKWRKYREEEKQGSH	D	D	D	S	R	Q	0	1	0	3	0	0	3	0	2	0	0	0	0	0	0	3	0	0	0	0	0	0	12		1441.53	A0A1S2XVG1	A0A1S2XVG1	298	309	yes	yes	3	0.0036814	114.82	1	1	1
DDEDESHSHESRQKW	DEQEQGHSQREEEEDDDEDESHSHESRQKW	DDEDESHSHESRQKWRKYREEEKQGSHRRE	D	D	D	K	W	R	0	1	0	3	0	1	3	0	2	0	0	1	0	0	0	3	0	1	0	0	0	0	15		1883.77	A0A1S2XVG1	A0A1S2XVG1	298	312	yes	yes	3;4	6.083e-06	127.36				1	2	1	1
DDEDESHSHESRQKWR	DEQEQGHSQREEEEDDDEDESHSHESRQKW	DEDESHSHESRQKWRKYREEEKQGSHRREH	D	D	D	W	R	K	0	2	0	3	0	1	3	0	2	0	0	1	0	0	0	3	0	1	0	0	0	0	16		2039.87	A0A1S2XVG1	A0A1S2XVG1	298	313	yes	yes	3;4;5	4.5811e-25	254.84				1	1	2	2
DDEDESHSHESRQKWRK	DEQEQGHSQREEEEDDDEDESHSHESRQKW	EDESHSHESRQKWRKYREEEKQGSHRREHK	D	D	D	R	K	Y	0	2	0	3	0	1	3	0	2	0	0	2	0	0	0	3	0	1	0	0	0	0	17		2167.96	A0A1S2XVG1	A0A1S2XVG1	298	314	yes	yes	3;4;5	7.0939e-09	150.59				2		1
DDEDESHSHESRQKWRKY	DEQEQGHSQREEEEDDDEDESHSHESRQKW	DESHSHESRQKWRKYREEEKQGSHRREHKE	D	D	D	K	Y	R	0	2	0	3	0	1	3	0	2	0	0	2	0	0	0	3	0	1	1	0	0	0	18		2331.03	A0A1S2XVG1	A0A1S2XVG1	298	315	yes	yes	3;4;5	4.4183e-11	173.58				3	3	3	1
DDEDESHSHESRQKWRKYREE	DEQEQGHSQREEEEDDDEDESHSHESRQKW	HSHESRQKWRKYREEEKQGSHRREHKEEEE	D	D	D	E	E	E	0	3	0	3	0	1	5	0	2	0	0	2	0	0	0	3	0	1	1	0	0	0	21		2745.21	A0A1S2XVG1	A0A1S2XVG1	298	318	yes	yes	5	0.019501	74.364					1
DDEDESHSHESRQKWRKYREEE	DEQEQGHSQREEEEDDDEDESHSHESRQKW	SHESRQKWRKYREEEKQGSHRREHKEEEEE	D	D	D	E	E	K	0	3	0	3	0	1	6	0	2	0	0	2	0	0	0	3	0	1	1	0	0	0	22		2874.26	A0A1S2XVG1	A0A1S2XVG1	298	319	yes	yes	5	0.0029322	91.637				1			1
DDEDESHSHESRQKWRKYREEEKQG	DEQEQGHSQREEEEDDDEDESHSHESRQKW	SRQKWRKYREEEKQGSHRREHKEEEEEEEE	D	D	D	Q	G	S	0	3	0	3	0	2	6	1	2	0	0	3	0	0	0	3	0	1	1	0	0	0	25		3187.43	A0A1S2XVG1	A0A1S2XVG1	298	322	yes	yes	5	0.010075	81.922
DDEGVTRVG	SDQMTGQTFNDVGPLDDEGVTRVGLLDIKK	NDVGPLDDEGVTRVGLLDIKK_________	L	D	D	V	G	L	0	1	0	2	0	0	1	2	0	0	0	0	0	0	0	0	1	0	0	2	0	0	9		946.436	A0A1S2Y0W2	A0A1S2Y0W2	271	279	yes	yes	2	0.056111	78.77
DDEGVTRVGL	SDQMTGQTFNDVGPLDDEGVTRVGLLDIKK	DVGPLDDEGVTRVGLLDIKK__________	L	D	D	G	L	L	0	1	0	2	0	0	1	2	0	0	1	0	0	0	0	0	1	0	0	2	0	0	10		1059.52	A0A1S2Y0W2	A0A1S2Y0W2	271	280	yes	yes	2	0.0019542	136.21
DDEGVTRVGLL	SDQMTGQTFNDVGPLDDEGVTRVGLLDIKK	VGPLDDEGVTRVGLLDIKK___________	L	D	D	L	L	D	0	1	0	2	0	0	1	2	0	0	2	0	0	0	0	0	1	0	0	2	0	0	11		1172.6	A0A1S2Y0W2	A0A1S2Y0W2	271	281	yes	yes	2	0.00088588	183.43	1	1	1	1	1	1	1
DDEGVTRVGLLDIK	SDQMTGQTFNDVGPLDDEGVTRVGLLDIKK	LDDEGVTRVGLLDIKK______________	L	D	D	I	K	K	0	1	0	3	0	0	1	2	0	1	2	1	0	0	0	0	1	0	0	2	0	0	14		1528.81	A0A1S2Y0W2	A0A1S2Y0W2	271	284	yes	yes	3	0.024259	59.709
DDEGVTRVGLLDIKK	SDQMTGQTFNDVGPLDDEGVTRVGLLDIKK	DDEGVTRVGLLDIKK_______________	L	D	D	K	K	-	0	1	0	3	0	0	1	2	0	1	2	2	0	0	0	0	1	0	0	2	0	0	15		1656.9	A0A1S2Y0W2	A0A1S2Y0W2	271	285	yes	yes	2;3	4.0203e-06	125.61				1	1	1	1
DDIKEGGGGGDSTHFTTG	QKQNADSNQSQLKRDDDIKEGGGGGDSTHF	KEGGGGGDSTHFTTGAPCLPHKNKPPTLGH	D	D	D	T	G	A	0	0	0	3	0	0	1	6	1	1	0	1	0	1	0	1	3	0	0	0	0	0	18		1749.74	A0A1S2XIX1	A0A1S2XIX1	74	91	yes	yes	3	0.0049447	77.468	1
DDKDKDHFPTNRH	QGATDAVKQTFGMANDDKDKDHFPTNRH__	ANDDKDKDHFPTNRH_______________	N	D	D	R	H	-	0	1	1	4	0	0	0	0	2	0	0	2	0	1	1	0	1	0	0	0	0	0	13		1623.74	A0A1S2YMC6;O49816;A0A1S2X8N5	A0A1S2YMC6	143	155	yes	no	3	0.00026043	134.04	1
DDKEFHLF	DHVLLPEYGGSQIKLDDKEFHLFRDEDILG	GGSQIKLDDKEFHLFRDEDILGILHD____	L	D	D	L	F	R	0	0	0	2	0	0	1	0	1	0	1	1	0	2	0	0	0	0	0	0	0	0	8		1049.48	A0A1S2YIG4	A0A1S2YIG4	79	86	yes	yes	2	0.020122	129.68
DDKIPATADNITTLLK	SIGETACSYALLILEDDKIPATADNITTLL	DKIPATADNITTLLKSAKVEVESFWPSLFA	E	D	D	L	K	S	2	0	1	3	0	0	0	0	0	2	2	2	0	0	1	0	3	0	0	0	0	0	16		1727.93	A0A1S2XW64	A0A1S2XW64	17	32	yes	yes	3	0.014987	79.837				1
DDLEDYKLQGY	NIEGLPLEDSPYLKYDDLEDYKLQGYGTQG	YLKYDDLEDYKLQGYGTQGHQQPKPGRGAG	Y	D	D	G	Y	G	0	0	0	3	0	1	1	1	0	0	2	1	0	0	0	0	0	0	2	0	0	0	11		1357.6	A0A1S2YS88	A0A1S2YS88	34	44	yes	yes	2	0.0018613	168.74	1	1	1
DDLEDYKLQGYG	NIEGLPLEDSPYLKYDDLEDYKLQGYGTQG	LKYDDLEDYKLQGYGTQGHQQPKPGRGAGA	Y	D	D	Y	G	T	0	0	0	3	0	1	1	2	0	0	2	1	0	0	0	0	0	0	2	0	0	0	12		1414.63	A0A1S2YS88	A0A1S2YS88	34	45	yes	yes	2	0.0006268	159.79	1	1	1
DDLGKGGHELSKTTGNAGGRVA	PNSIIGRAVVVHADPDDLGKGGHELSKTTG	HELSKTTGNAGGRVACGIIGLQG_______	P	D	D	V	A	C	2	1	1	2	0	0	1	6	1	0	2	2	0	0	0	1	2	0	0	1	0	0	22		2139.07	Q9ZNQ4	Q9ZNQ4	123	144	yes	yes	3;4	2.8357e-06	131.56				1	2	1	1
DDLLVTNPKR	GKMTGEIGANVQIVGDDLLVTNPKRVQKAI	VQIVGDDLLVTNPKRVQKAIDSKACNALLL	G	D	D	K	R	V	0	1	1	2	0	0	0	0	0	0	2	1	0	0	1	0	1	0	0	1	0	0	10		1169.64	A0A3Q7XWI9;A0A1S2Z4J7;A0A1S2XF28	A0A3Q7XWI9	327	336	yes	no	2	0.0090959	109.11			1
DDLSVEGGRR	EMVSGTEEEYARRRMDDLSVEGGRRGREKL	ARRRMDDLSVEGGRRGREKLVVKVDESRPG	M	D	D	R	R	G	0	2	0	2	0	0	1	2	0	0	1	0	0	0	0	1	0	0	0	1	0	0	10		1102.54	A0A1S3E2A8	A0A1S3E2A8	258	267	yes	yes	2	0.0041892	122.13	1	1	1
DDLSVEGGRRG	EMVSGTEEEYARRRMDDLSVEGGRRGREKL	RRRMDDLSVEGGRRGREKLVVKVDESRPGV	M	D	D	R	G	R	0	2	0	2	0	0	1	3	0	0	1	0	0	0	0	1	0	0	0	1	0	0	11		1159.56	A0A1S3E2A8	A0A1S3E2A8	258	268	yes	yes	2;3	0.00098277	145.72	1	2	2
DDLSVEGGRRGREK	EMVSGTEEEYARRRMDDLSVEGGRRGREKL	MDDLSVEGGRRGREKLVVKVDESRPGVVSD	M	D	D	E	K	L	0	3	0	2	0	0	2	3	0	0	1	1	0	0	0	1	0	0	0	1	0	0	14		1572.8	A0A1S3E2A8	A0A1S3E2A8	258	271	yes	yes	3	0.00046038	127.02				1		1
DDLSVEGGRRGREKL	EMVSGTEEEYARRRMDDLSVEGGRRGREKL	DDLSVEGGRRGREKLVVKVDESRPGVVSDG	M	D	D	K	L	V	0	3	0	2	0	0	2	3	0	0	2	1	0	0	0	1	0	0	0	1	0	0	15		1685.88	A0A1S3E2A8	A0A1S3E2A8	258	272	yes	yes	3;4	0.0011565	114.56				1	2	2	1
DDNEDLRVL	TIKLPAGTIAYLANRDDNEDLRVLDLAIPV	AYLANRDDNEDLRVLDLAIPVNRPGQFQSF	R	D	D	V	L	D	0	1	1	3	0	0	1	0	0	0	2	0	0	0	0	0	0	0	0	1	0	0	9		1087.51	A0A1S2XQ88;A0A1S2XQR4	A0A1S2XQR4	134	142	no	no	2	0.0080391	126.62	1					1
DDNEDLRVLD	TIKLPAGTIAYLANRDDNEDLRVLDLAIPV	YLANRDDNEDLRVLDLAIPVNRPGQFQSFS	R	D	D	L	D	L	0	1	1	4	0	0	1	0	0	0	2	0	0	0	0	0	0	0	0	1	0	0	10		1202.54	A0A1S2XQ88;A0A1S2XQR4	A0A1S2XQR4	134	143	no	no	2	0.0018063	140.83	1	1
DDNEDLRVLDL	TIKLPAGTIAYLANRDDNEDLRVLDLAIPV	LANRDDNEDLRVLDLAIPVNRPGQFQSFSL	R	D	D	D	L	A	0	1	1	4	0	0	1	0	0	0	3	0	0	0	0	0	0	0	0	1	0	0	11		1315.63	A0A1S2XQ88;A0A1S2XQR4	A0A1S2XQR4	134	144	no	no	2	0.0012587	147.74	1	1	1		1
DDNEDLRVLDLA	TIKLPAGTIAYLANRDDNEDLRVLDLAIPV	ANRDDNEDLRVLDLAIPVNRPGQFQSFSLS	R	D	D	L	A	I	1	1	1	4	0	0	1	0	0	0	3	0	0	0	0	0	0	0	0	1	0	0	12		1386.66	A0A1S2XQ88;A0A1S2XQR4	A0A1S2XQR4	134	145	no	no	2	0.00062178	141.91	1		1
DDNVRKGQMLVVPQ	EGKVRIVNCEGKAVFDDNVRKGQMLVVPQN	FDDNVRKGQMLVVPQNFVVAEQAGNEEGFE	F	D	D	P	Q	N	0	1	1	2	0	2	0	1	0	0	1	1	1	0	1	0	0	0	0	3	0	0	14		1597.82	A0A1S2XVG1	A0A1S2XVG1	445	458	yes	yes	3	0.0093608	73.415
DDQDKDHFPTN	QGATDAVKQTFGMTNDDQDKDHFPTNRH__	GMTNDDQDKDHFPTNRH_____________	N	D	D	T	N	R	0	0	1	4	0	1	0	0	1	0	0	1	0	1	1	0	1	0	0	0	0	0	11		1330.54	O49817	O49817	143	153	yes	yes	2	0.0017264	128.03	1
DDQDKDHFPTNR	QGATDAVKQTFGMTNDDQDKDHFPTNRH__	MTNDDQDKDHFPTNRH______________	N	D	D	N	R	H	0	1	1	4	0	1	0	0	1	0	0	1	0	1	1	0	1	0	0	0	0	0	12		1486.64	O49817	O49817	143	154	yes	yes	2;3	0.0009598	186.81	2	2	2
DDQDKDHFPTNRH	QGATDAVKQTFGMTNDDQDKDHFPTNRH__	TNDDQDKDHFPTNRH_______________	N	D	D	R	H	-	0	1	1	4	0	1	0	0	2	0	0	1	0	1	1	0	1	0	0	0	0	0	13		1623.7	O49817	O49817	143	155	yes	yes	2;3;4	0.00021192	194.39	3	4	2		1		2
DDSTFDPSIGAY	AQRKKLRIYAMFTNTDDSTFDPSIGAYSRI	TNTDDSTFDPSIGAYSRINELVKGFDKKII	T	D	D	A	Y	S	1	0	0	3	0	0	0	1	0	1	0	0	0	1	1	2	1	0	1	0	0	0	12		1286.53	A0A1S2YZ56	A0A1S2YZ56	208	219	yes	yes	2	0.00080168	130.27	1	1	1
DDSTFDPSIGAYSRIN	AQRKKLRIYAMFTNTDDSTFDPSIGAYSRI	DSTFDPSIGAYSRINELVKGFDKKIIQAAF	T	D	D	I	N	E	1	1	1	3	0	0	0	1	0	2	0	0	0	1	1	3	1	0	1	0	0	0	16		1756.79	A0A1S2YZ56	A0A1S2YZ56	208	223	yes	yes	2	3.7212e-07	179.19					1
DDYGTHNTRGGGGMTGAVGK	TTSYGTHTGSGGGTGDDYGTHNTRGGGGMT	HNTRGGGGMTGAVGKIFGTTDDTGNHHGVD	G	D	D	G	K	I	1	1	1	2	0	0	0	7	1	0	0	1	1	0	0	0	3	0	1	1	0	0	20		1949.87	A0A1S2Z0P8;A0A249JQ01;A0A1S6KX27;A0A249JPZ3	A0A1S2Z0P8	84	103	yes	no	3;4	5.2326e-06	140.28							1
DDYGTHNTRGGGGMTGAVGKIF	TTSYGTHTGSGGGTGDDYGTHNTRGGGGMT	TRGGGGMTGAVGKIFGTTDDTGNHHGVDQT	G	D	D	I	F	G	1	1	1	2	0	0	0	7	1	1	0	1	1	1	0	0	3	0	1	1	0	0	22		2210.02	A0A1S2Z0P8;A0A249JQ01;A0A1S6KX27;A0A249JPZ3	A0A1S2Z0P8	84	105	yes	no	3;4	0.001663	97.457				1	1	2	1
DEDEDEDEKRQPH	SEKQPRHQRGSRQEEDEDEDEDEKRQPHRH	EEDEDEDEDEKRQPHRHSRQDEDEDEKRRP	E	D	E	P	H	R	0	1	0	4	0	1	4	0	1	0	0	1	0	0	1	0	0	0	0	0	0	0	13		1640.65	A0A1S2XSB9	A0A1S2XSB9	274	286	yes	yes	3	0.0026264	114.82						1
DEDEDEDEKRQPHR	SEKQPRHQRGSRQEEDEDEDEDEKRQPHRH	EDEDEDEDEKRQPHRHSRQDEDEDEKRRPR	E	D	E	H	R	H	0	2	0	4	0	1	4	0	1	0	0	1	0	0	1	0	0	0	0	0	0	0	14		1796.76	A0A1S2XSB9	A0A1S2XSB9	274	287	yes	yes	4	7.9079e-05	162.22	1	1	1			1
DEDEDEDEKRQPHRH	SEKQPRHQRGSRQEEDEDEDEDEKRQPHRH	DEDEDEDEKRQPHRHSRQDEDEDEKRRPRR	E	D	E	R	H	S	0	2	0	4	0	1	4	0	2	0	0	1	0	0	1	0	0	0	0	0	0	0	15		1933.82	A0A1S2XSB9	A0A1S2XSB9	274	288	yes	yes	3;4	0.0025269	105.14			2
DEDEDEKRQPH	PEKEPRQKRGSRQEEDEDEDEKRQPHRHSR	RQEEDEDEDEKRQPHRHSRQDEDEDEKRQP	E	D	E	P	H	R	0	1	0	3	0	1	3	0	1	0	0	1	0	0	1	0	0	0	0	0	0	0	11		1396.59	A0A1S2XSB9;A0A3Q7XNW1;Q9SMJ4	A0A3Q7XNW1	275	285	no	no	3	0.0012587	143.61					1	1	1
DEDEDEKRQPHR	PEKEPRQKRGSRQEEDEDEDEKRQPHRHSR	QEEDEDEDEKRQPHRHSRQDEDEDEKRQPR	E	D	E	H	R	H	0	2	0	3	0	1	3	0	1	0	0	1	0	0	1	0	0	0	0	0	0	0	12		1552.69	A0A1S2XSB9;A0A3Q7XNW1;Q9SMJ4	A0A3Q7XNW1	275	286	no	no	2;3;4	0.0028023	136.33	1	2		2	1	2	2
DEDEDEKRQPHRHS	PEKEPRQKRGSRQEEDEDEDEKRQPHRHSR	EDEDEDEKRQPHRHSRQDEDEDEKRQPRRH	E	D	E	H	S	R	0	2	0	3	0	1	3	0	2	0	0	1	0	0	1	1	0	0	0	0	0	0	14		1776.78	A0A1S2XSB9;A0A3Q7XNW1;Q9SMJ4	A0A3Q7XNW1	275	288	no	no	4	0.00085721	121.76							1
DEDEDEKRQPHRHSRQDE	PEKEPRQKRGSRQEEDEDEDEKRQPHRHSR	EDEKRQPHRHSRQDEDEDEKRQPRRHSRGG	E	D	E	D	E	D	0	3	0	4	0	2	4	0	2	0	0	1	0	0	1	1	0	0	0	0	0	0	18		2305.01	A0A1S2XSB9;A0A3Q7XNW1;Q9SMJ4	A0A3Q7XNW1	275	292	no	no	5	0.018818	74.786							1
DEDEDEKRQPHRHSRQDED	PEKEPRQKRGSRQEEDEDEDEKRQPHRHSR	DEKRQPHRHSRQDEDEDEKRQPRRHSRGGS	E	D	E	E	D	E	0	3	0	5	0	2	4	0	2	0	0	1	0	0	1	1	0	0	0	0	0	0	19		2420.03	A0A1S2XSB9;A0A3Q7XNW1;Q9SMJ4	A0A3Q7XNW1	275	293	no	no	4	0.018638	72.819
DEDEDEKRQPHRHSRQDEDE	PEKEPRQKRGSRQEEDEDEDEKRQPHRHSR	EKRQPHRHSRQDEDEDEKRQPRRHSRGGSK	E	D	E	D	E	D	0	3	0	5	0	2	5	0	2	0	0	1	0	0	1	1	0	0	0	0	0	0	20		2549.08	A0A1S2XSB9;A0A3Q7XNW1;Q9SMJ4	A0A3Q7XNW1	275	294	no	no	4	0.012369	79.511
DEDEDEKRQPHRHSRQDEDEDEKR	PEKEPRQKRGSRQEEDEDEDEKRQPHRHSR	PHRHSRQDEDEDEKRQPRRHSRGGSKSQRD	E	D	E	K	R	Q	0	4	0	6	0	2	6	0	2	0	0	2	0	0	1	1	0	0	0	0	0	0	24		3077.34	A0A1S2XSB9;A0A3Q7XNW1;Q9SMJ4	A0A3Q7XNW1	275	298	no	no	5;6	3.0253e-05	120.23							1
DEDEDEKRQPHRHSRQDEDEDEKRQ	PEKEPRQKRGSRQEEDEDEDEKRQPHRHSR	HRHSRQDEDEDEKRQPRRHSRGGSKSQRDN	E	D	E	R	Q	P	0	4	0	6	0	3	6	0	2	0	0	2	0	0	1	1	0	0	0	0	0	0	25		3205.4	A0A3Q7XNW1;Q9SMJ4	A0A3Q7XNW1	275	299	no	no	5	1.9874e-16	176.84						1
DEDEDEKRQPRR	EDEDEKRQPHRHSRQDEDEDEKRQPRRHSR	SRQDEDEDEKRQPRRHSRGGSKSQRDNGFE	Q	D	E	R	R	H	0	3	0	3	0	1	3	0	0	0	0	1	0	0	1	0	0	0	0	0	0	0	12		1571.73	A0A3Q7XNW1	A0A3Q7XNW1	291	302	yes	yes	3;4	0.0014566	159.94	1	1			1	1
DEDEDEKRQPRRHS	EDEDEKRQPHRHSRQDEDEDEKRQPRRHSR	QDEDEDEKRQPRRHSRGGSKSQRDNGFEET	Q	D	E	H	S	R	0	3	0	3	0	1	3	0	1	0	0	1	0	0	1	1	0	0	0	0	0	0	14		1795.82	A0A3Q7XNW1	A0A3Q7XNW1	291	304	yes	yes	4	0.010635	86.291
DEDEDEKRQPRRHSRG	EDEDEKRQPHRHSRQDEDEDEKRQPRRHSR	EDEDEKRQPRRHSRGGSKSQRDNGFEETIC	Q	D	E	R	G	G	0	4	0	3	0	1	3	1	1	0	0	1	0	0	1	1	0	0	0	0	0	0	16		2008.94	A0A3Q7XNW1	A0A3Q7XNW1	291	306	yes	yes	4;5	0.0005522	122.34				2	1	1	2
DEDEDEKRQPRRHSRGG	EDEDEKRQPHRHSRQDEDEDEKRQPRRHSR	DEDEKRQPRRHSRGGSKSQRDNGFEETICT	Q	D	E	G	G	S	0	4	0	3	0	1	3	2	1	0	0	1	0	0	1	1	0	0	0	0	0	0	17		2065.96	A0A3Q7XNW1	A0A3Q7XNW1	291	307	yes	yes	4;5	0.0026335	100.45							2
DEDEDEKRQPRRHSRGGS	EDEDEKRQPHRHSRQDEDEDEKRQPRRHSR	EDEKRQPRRHSRGGSKSQRDNGFEETICTA	Q	D	E	G	S	K	0	4	0	3	0	1	3	2	1	0	0	1	0	0	1	2	0	0	0	0	0	0	18		2153	A0A3Q7XNW1	A0A3Q7XNW1	291	308	yes	yes	4;5	1.061e-10	162.4					1	2	2
DEDEDEKRRPRR	EDEDEKRQPHRHSRQDEDEDEKRRPRRHSR	SRQDEDEDEKRRPRRHSRQDEDEDEEEKRQ	Q	D	E	R	R	H	0	4	0	3	0	0	3	0	0	0	0	1	0	0	1	0	0	0	0	0	0	0	12		1599.77	A0A1S2XSB9	A0A1S2XSB9	292	303	yes	yes	3;4	0.00062331	142.07	2	2	1	1	1	1	1
DEDEDEKRRPRRH	EDEDEKRQPHRHSRQDEDEDEKRRPRRHSR	RQDEDEDEKRRPRRHSRQDEDEDEEEKRQP	Q	D	E	R	H	S	0	4	0	3	0	0	3	0	1	0	0	1	0	0	1	0	0	0	0	0	0	0	13		1736.83	A0A1S2XSB9	A0A1S2XSB9	292	304	yes	yes	3;4	0.0066057	100.93							2
DEDEDEKRRPRRHSRQ	EDEDEKRQPHRHSRQDEDEDEKRRPRRHSR	EDEDEKRRPRRHSRQDEDEDEEEKRQPRRH	Q	D	E	R	Q	D	0	5	0	3	0	1	3	0	1	0	0	1	0	0	1	1	0	0	0	0	0	0	16		2108.02	A0A1S2XSB9	A0A1S2XSB9	292	307	yes	yes	5	0.024335	73.022							1
DEDEDEKRRPRRHSRQDED	EDEDEKRQPHRHSRQDEDEDEKRRPRRHSR	DEKRRPRRHSRQDEDEDEEEKRQPRRHSRG	Q	D	E	E	D	E	0	5	0	5	0	1	4	0	1	0	0	1	0	0	1	1	0	0	0	0	0	0	19		2467.12	A0A1S2XSB9	A0A1S2XSB9	292	310	yes	yes	4	0.0052729	88.133							1
DEDEEEKRQPRR	EDEKRRPRRHSRQDEDEDEEEKRQPRRHSR	QDEDEDEEEKRQPRRHSRGGSRSQRDNGFE	E	D	E	R	R	H	0	3	0	2	0	1	4	0	0	0	0	1	0	0	1	0	0	0	0	0	0	0	12		1585.74	A0A1S2XSB9	A0A1S2XSB9	310	321	yes	yes	4	0.0092371	99.522			1
DEDEEEKRQPRRHS	EDEKRRPRRHSRQDEDEDEEEKRQPRRHSR	EDEDEEEKRQPRRHSRGGSRSQRDNGFEET	E	D	E	H	S	R	0	3	0	2	0	1	4	0	1	0	0	1	0	0	1	1	0	0	0	0	0	0	14		1809.84	A0A1S2XSB9	A0A1S2XSB9	310	323	yes	yes	4	0.023671	76.262				1			1
DEDEEEKRQPRRHSRG	EDEKRRPRRHSRQDEDEDEEEKRQPRRHSR	EDEEEKRQPRRHSRGGSRSQRDNGFEETIC	E	D	E	R	G	G	0	4	0	2	0	1	4	1	1	0	0	1	0	0	1	1	0	0	0	0	0	0	16		2022.96	A0A1S2XSB9	A0A1S2XSB9	310	325	yes	yes	4;5	0.010774	82.908				2		1
DEDEEEKRQPRRHSRGG	EDEKRRPRRHSRQDEDEDEEEKRQPRRHSR	DEEEKRQPRRHSRGGSRSQRDNGFEETICT	E	D	E	G	G	S	0	4	0	2	0	1	4	2	1	0	0	1	0	0	1	1	0	0	0	0	0	0	17		2079.98	A0A1S2XSB9	A0A1S2XSB9	310	326	yes	yes	4	0.042679	67.605
DEDEEKGAIVKVK	ALNVNRHIVDKLQGRDEDEEKGAIVKVKGG	GRDEDEEKGAIVKVKGGLSFISPSEKQPRH	R	D	E	V	K	G	1	0	0	2	0	0	3	1	0	1	0	3	0	0	0	0	0	0	0	2	0	0	13		1458.76	A0A1S2XSB9	A0A1S2XSB9	238	250	yes	yes	2;3	2.8611e-10	234.61	2	2	2
DEDEEKGAIVKVKG	ALNVNRHIVDKLQGRDEDEEKGAIVKVKGG	RDEDEEKGAIVKVKGGLSFISPSEKQPRHQ	R	D	E	K	G	G	1	0	0	2	0	0	3	2	0	1	0	3	0	0	0	0	0	0	0	2	0	0	14		1515.78	A0A1S2XSB9	A0A1S2XSB9	238	251	yes	yes	4	0.00057018	103.88	1	1
DEDEKRQPH	KEPRQKRGSRQEEDEDEDEKRQPHRHSRQD	RQEEDEDEDEKRQPHRHSRQDEDEDEKRQP	E	D	E	P	H	R	0	1	0	2	0	1	2	0	1	0	0	1	0	0	1	0	0	0	0	0	0	0	9		1152.52	A0A1S2XSB9;A0A3Q7XNW1;Q9SMJ4	A0A3Q7XNW1	277	285	no	no	3	0.0054085	117.04						1
DEDEKRQPHR	KEPRQKRGSRQEEDEDEDEKRQPHRHSRQD	QEEDEDEDEKRQPHRHSRQDEDEDEKRQPR	E	D	E	H	R	H	0	2	0	2	0	1	2	0	1	0	0	1	0	0	1	0	0	0	0	0	0	0	10		1308.62	A0A1S2XSB9;A0A3Q7XNW1;Q9SMJ4	A0A3Q7XNW1	277	286	no	no	3;4	0.002603	152.97	1	1		2		2
DEDEKRQPHRHSRQDEDE	KEPRQKRGSRQEEDEDEDEKRQPHRHSRQD	EKRQPHRHSRQDEDEDEKRQPRRHSRGGSK	E	D	E	D	E	D	0	3	0	4	0	2	4	0	2	0	0	1	0	0	1	1	0	0	0	0	0	0	18		2305.01	A0A1S2XSB9;A0A3Q7XNW1;Q9SMJ4	A0A3Q7XNW1	277	294	no	no	4	0.0055072	87.388
DEDEKRQPHRHSRQDEDEDEKR	KEPRQKRGSRQEEDEDEDEKRQPHRHSRQD	PHRHSRQDEDEDEKRQPRRHSRGGSKSQRD	E	D	E	K	R	Q	0	4	0	5	0	2	5	0	2	0	0	2	0	0	1	1	0	0	0	0	0	0	22		2833.27	A0A1S2XSB9;A0A3Q7XNW1;Q9SMJ4	A0A3Q7XNW1	277	298	no	no	5;6	7.5865e-07	138.04							1
DEDEKRQPHRHSRQDEDEDEKRQ	KEPRQKRGSRQEEDEDEDEKRQPHRHSRQD	HRHSRQDEDEDEKRQPRRHSRGGSKSQRDN	E	D	E	R	Q	P	0	4	0	5	0	3	5	0	2	0	0	2	0	0	1	1	0	0	0	0	0	0	23		2961.33	A0A3Q7XNW1;Q9SMJ4	A0A3Q7XNW1	277	299	no	no	5;6	9.5018e-05	115.46							2
DEDEKRQPHRHSRQDEDEDEKRQP	KEPRQKRGSRQEEDEDEDEKRQPHRHSRQD	RHSRQDEDEDEKRQPRRHSRGGSKSQRDNG	E	D	E	Q	P	R	0	4	0	5	0	3	5	0	2	0	0	2	0	0	2	1	0	0	0	0	0	0	24		3058.38	A0A3Q7XNW1;Q9SMJ4	A0A3Q7XNW1	277	300	no	no	6	0.00075603	101.94
DEDEKRQPRR	EDEKRQPHRHSRQDEDEDEKRQPRRHSRGG	SRQDEDEDEKRQPRRHSRGGSKSQRDNGFE	E	D	E	R	R	H	0	3	0	2	0	1	2	0	0	0	0	1	0	0	1	0	0	0	0	0	0	0	10		1327.66	A0A3Q7XNW1	A0A3Q7XNW1	293	302	yes	yes	3	0.043868	76.465						1
DEDEKRQPRRHS	EDEKRQPHRHSRQDEDEDEKRQPRRHSRGG	QDEDEDEKRQPRRHSRGGSKSQRDNGFEET	E	D	E	H	S	R	0	3	0	2	0	1	2	0	1	0	0	1	0	0	1	1	0	0	0	0	0	0	12		1551.75	A0A3Q7XNW1	A0A3Q7XNW1	293	304	yes	yes	3;4	0.015119	87.001							1
DEDEKRQPRRHSRGG	EDEKRQPHRHSRQDEDEDEKRQPRRHSRGG	DEDEKRQPRRHSRGGSKSQRDNGFEETICT	E	D	E	G	G	S	0	4	0	2	0	1	2	2	1	0	0	1	0	0	1	1	0	0	0	0	0	0	15		1821.89	A0A3Q7XNW1	A0A3Q7XNW1	293	307	yes	yes	4	0.012681	82.102
DEDEKRRPRR	EDEKRQPHRHSRQDEDEDEKRRPRRHSRQD	SRQDEDEDEKRRPRRHSRQDEDEDEEEKRQ	E	D	E	R	R	H	0	4	0	2	0	0	2	0	0	0	0	1	0	0	1	0	0	0	0	0	0	0	10		1355.7	A0A1S2XSB9	A0A1S2XSB9	294	303	yes	yes	3;4	0.018317	94.309				2	2	2
DEDEKRRPRRHSRQDEDEDEEEK	EDEKRQPHRHSRQDEDEDEKRRPRRHSRQD	RRHSRQDEDEDEEEKRQPRRHSRGGSRSQR	E	D	E	E	K	R	0	5	0	5	0	1	7	0	1	0	0	2	0	0	1	1	0	0	0	0	0	0	23		2982.34	A0A1S2XSB9	A0A1S2XSB9	294	316	yes	yes	5	0.045765	66.644
DEDEKRRPRRHSRQDEDEDEEEKR	EDEKRQPHRHSRQDEDEDEKRRPRRHSRQD	RHSRQDEDEDEEEKRQPRRHSRGGSRSQRD	E	D	E	K	R	Q	0	6	0	5	0	1	7	0	1	0	0	2	0	0	1	1	0	0	0	0	0	0	24		3138.44	A0A1S2XSB9	A0A1S2XSB9	294	317	yes	yes	5	0.018209	76.417
DEDEKRRPRRHSRQDEDEDEEEKRQ	EDEKRQPHRHSRQDEDEDEKRRPRRHSRQD	HSRQDEDEDEEEKRQPRRHSRGGSRSQRDN	E	D	E	R	Q	P	0	6	0	5	0	2	7	0	1	0	0	2	0	0	1	1	0	0	0	0	0	0	25		3266.5	A0A1S2XSB9	A0A1S2XSB9	294	318	yes	yes	5;6	0.033908	69.152
DEDESHSHESRQKW	EQEQGHSQREEEEDDDEDESHSHESRQKWR	DDEDESHSHESRQKWRKYREEEKQGSHRRE	D	D	E	K	W	R	0	1	0	2	0	1	3	0	2	0	0	1	0	0	0	3	0	1	0	0	0	0	14		1768.74	A0A1S2XVG1	A0A1S2XVG1	299	312	yes	yes	4	0.021482	77.912						1	1
DEDESHSHESRQKWR	EQEQGHSQREEEEDDDEDESHSHESRQKWR	DEDESHSHESRQKWRKYREEEKQGSHRREH	D	D	E	W	R	K	0	2	0	2	0	1	3	0	2	0	0	1	0	0	0	3	0	1	0	0	0	0	15		1924.84	A0A1S2XVG1	A0A1S2XVG1	299	313	yes	yes	3;4	1.1774e-08	179.41				2	2	2
DEDESHSHESRQKWRK	EQEQGHSQREEEEDDDEDESHSHESRQKWR	EDESHSHESRQKWRKYREEEKQGSHRREHK	D	D	E	R	K	Y	0	2	0	2	0	1	3	0	2	0	0	2	0	0	0	3	0	1	0	0	0	0	16		2052.94	A0A1S2XVG1	A0A1S2XVG1	299	314	yes	yes	3;4;5	0.0020284	107.35				3	2	2
DEDESHSHESRQKWRKY	EQEQGHSQREEEEDDDEDESHSHESRQKWR	DESHSHESRQKWRKYREEEKQGSHRREHKE	D	D	E	K	Y	R	0	2	0	2	0	1	3	0	2	0	0	2	0	0	0	3	0	1	1	0	0	0	17		2216	A0A1S2XVG1	A0A1S2XVG1	299	315	yes	yes	3;4;5	9.9724e-06	138.57				3	3	3	2
DEDESHSHESRQKWRKYREE	EQEQGHSQREEEEDDDEDESHSHESRQKWR	HSHESRQKWRKYREEEKQGSHRREHKEEEE	D	D	E	E	E	E	0	3	0	2	0	1	5	0	2	0	0	2	0	0	0	3	0	1	1	0	0	0	20		2630.19	A0A1S2XVG1	A0A1S2XVG1	299	318	yes	yes	5	0.0025768	96.544
DEDESHSHESRQKWRKYREEEKQG	EQEQGHSQREEEEDDDEDESHSHESRQKWR	SRQKWRKYREEEKQGSHRREHKEEEEEEEE	D	D	E	Q	G	S	0	3	0	2	0	2	6	1	2	0	0	3	0	0	0	3	0	1	1	0	0	0	24		3072.4	A0A1S2XVG1	A0A1S2XVG1	299	322	yes	yes	5	0.0021715	94.837
DEDILGILHD	GSQIKLDDKEFHLFRDEDILGILHD_____	FHLFRDEDILGILHD_______________	R	D	E	H	D	-	0	0	0	3	0	0	1	1	1	2	2	0	0	0	0	0	0	0	0	0	0	0	10		1138.55	A0A1S2YIG4	A0A1S2YIG4	88	97	yes	yes	2	0.007683	112.17
DEDLYRYA	NAVCDTLKNHHPDLKDEDLYRYARLVTSAV	NHHPDLKDEDLYRYARLVTSAVIAKIHTID	K	D	E	Y	A	R	1	1	0	2	0	0	1	0	0	0	1	0	0	0	0	0	0	0	2	0	0	0	8		1043.46	A0A1S2XH76	A0A1S2XH76	303	310	yes	yes	2	0.018763	131.04					1
DEDLYRYAR	NAVCDTLKNHHPDLKDEDLYRYARLVTSAV	HHPDLKDEDLYRYARLVTSAVIAKIHTIDW	K	D	E	A	R	L	1	2	0	2	0	0	1	0	0	0	1	0	0	0	0	0	0	0	2	0	0	0	9		1199.56	A0A1S2XH76	A0A1S2XH76	303	311	yes	yes	3	0.021101	88.177							1
DEDLYRYARL	NAVCDTLKNHHPDLKDEDLYRYARLVTSAV	HPDLKDEDLYRYARLVTSAVIAKIHTIDWT	K	D	E	R	L	V	1	2	0	2	0	0	1	0	0	0	2	0	0	0	0	0	0	0	2	0	0	0	10		1312.64	A0A1S2XH76	A0A1S2XH76	303	312	yes	yes	2;3	0.012854	101.65				2	1	1	1
DEDLYRYARLVTS	NAVCDTLKNHHPDLKDEDLYRYARLVTSAV	LKDEDLYRYARLVTSAVIAKIHTIDWTVEL	K	D	E	T	S	A	1	2	0	2	0	0	1	0	0	0	2	0	0	0	0	1	1	0	2	1	0	0	13		1599.79	A0A1S2XH76	A0A1S2XH76	303	315	yes	yes	3	0.00022361	137.84				1		1
DEDTAKKLQ	LSGFSSEFLAQALNTDEDTAKKLQSPRDQR	AQALNTDEDTAKKLQSPRDQRAQIVRVEGG	T	D	E	L	Q	S	1	0	0	2	0	1	1	0	0	0	1	2	0	0	0	0	1	0	0	0	0	0	9		1046.52	A0A1S2XVG1	A0A1S2XVG1	241	249	yes	yes	2	0.0021134	168.27		1	1
DEDTAKKLQSPR	LSGFSSEFLAQALNTDEDTAKKLQSPRDQR	LNTDEDTAKKLQSPRDQRAQIVRVEGGLRI	T	D	E	P	R	D	1	1	0	2	0	1	1	0	0	0	1	2	0	0	1	1	1	0	0	0	0	0	12		1386.71	A0A1S2XVG1	A0A1S2XVG1	241	252	yes	yes	3	0.054575	64.65
DEDTAKKLQSPRDQR	LSGFSSEFLAQALNTDEDTAKKLQSPRDQR	DEDTAKKLQSPRDQRAQIVRVEGGLRIISP	T	D	E	Q	R	A	1	2	0	3	0	2	1	0	0	0	1	2	0	0	1	1	1	0	0	0	0	0	15		1785.9	A0A1S2XVG1	A0A1S2XVG1	241	255	yes	yes	4	0.029738	70.26					1
DEDTAKKLQSPRDQRAQ	LSGFSSEFLAQALNTDEDTAKKLQSPRDQR	DTAKKLQSPRDQRAQIVRVEGGLRIISPDL	T	D	E	A	Q	I	2	2	0	3	0	3	1	0	0	0	1	2	0	0	1	1	1	0	0	0	0	0	17		1984.99	A0A1S2XVG1	A0A1S2XVG1	241	257	yes	yes	4	0.00064698	120.3
DEDTAKKLQSPRDQRAQIV	LSGFSSEFLAQALNTDEDTAKKLQSPRDQR	AKKLQSPRDQRAQIVRVEGGLRIISPDLQD	T	D	E	I	V	R	2	2	0	3	0	3	1	0	0	1	1	2	0	0	1	1	1	0	0	1	0	0	19		2197.15	A0A1S2XVG1	A0A1S2XVG1	241	259	yes	yes	4	0.01413	77.468
DEDTAKKLQSPRDQRAQIVRVE	LSGFSSEFLAQALNTDEDTAKKLQSPRDQR	LQSPRDQRAQIVRVEGGLRIISPDLQDEED	T	D	E	V	E	G	2	3	0	3	0	3	2	0	0	1	1	2	0	0	1	1	1	0	0	2	0	0	22		2581.36	A0A1S2XVG1	A0A1S2XVG1	241	262	yes	yes	5	0.00048667	108.18							1
DEEDLRVVEL	IKLPAGTTAYLANHDDEEDLRVVELAIPVN	LANHDDEEDLRVVELAIPVNRPGKFQSFFP	D	D	E	E	L	A	0	1	0	2	0	0	3	0	0	0	2	0	0	0	0	0	0	0	0	2	0	0	10		1215.6	A0A1S2Y087	A0A1S2Y087	275	284	yes	yes	2	0.02758	90.15						1
DEEEEEDRNVQVQR	LVGLRNENEQENKKEDEEEEEDRNVQVQRF	EDEEEEEDRNVQVQRFQSKLSSGDVVVIPA	E	D	E	Q	R	F	0	2	1	2	0	2	5	0	0	0	0	0	0	0	0	0	0	0	0	2	0	0	14		1773.78	A0A1S2XQ88;A0A1S2XQR4	A0A1S2XQR4	333	346	no	no	2;3	4.2396e-16	293.31	3	2	3
DEEEEEDRNVQVQRFQ	LVGLRNENEQENKKEDEEEEEDRNVQVQRF	EEEEEDRNVQVQRFQSKLSSGDVVVIPASH	E	D	E	F	Q	S	0	2	1	2	0	3	5	0	0	0	0	0	0	1	0	0	0	0	0	2	0	0	16		2048.9	A0A1S2XQ88;A0A1S2XQR4	A0A1S2XQR4	333	348	no	no	3	2.6157e-07	154.07
DEEFFFPYEEGEEEER	AYEYPAEKVDEIFERDEEFFFPYEEGEEEE	EEFFFPYEEGEEEERADA____________	R	D	E	E	R	A	0	1	0	1	0	0	8	1	0	0	0	0	0	3	1	0	0	0	1	0	0	0	16		2079.82	A0A1S2XVJ8	A0A1S2XVJ8	452	467	yes	yes	2	0.0016589	110.31		1				1
DEEFRERRHR	EQKQRHPHHEREEEEDEEFRERRHRGDTEE	REEEEDEEFRERRHRGDTEETRFRRRKERR	E	D	E	H	R	G	0	4	0	1	0	0	3	0	1	0	0	0	0	1	0	0	0	0	0	0	0	0	10		1428.7	A0A1S2Y087	A0A1S2Y087	119	128	yes	yes	3;4	0.016754	82.749				1
DEEFRERRHRGD	EQKQRHPHHEREEEEDEEFRERRHRGDTEE	EEEDEEFRERRHRGDTEETRFRRRKERRQE	E	D	E	G	D	T	0	4	0	2	0	0	3	1	1	0	0	0	0	1	0	0	0	0	0	0	0	0	12		1600.75	A0A1S2Y087	A0A1S2Y087	119	130	yes	yes	3;4	0.019951	85.554					1
DEEFRERRHRGDTE	EQKQRHPHHEREEEEDEEFRERRHRGDTEE	EDEEFRERRHRGDTEETRFRRRKERRQEQQ	E	D	E	T	E	E	0	4	0	2	0	0	4	1	1	0	0	0	0	1	0	0	1	0	0	0	0	0	14		1830.84	A0A1S2Y087	A0A1S2Y087	119	132	yes	yes	3;4	0.0067928	95.264				1	1	1	1
DEEFRERRHRGDTEE	EQKQRHPHHEREEEEDEEFRERRHRGDTEE	DEEFRERRHRGDTEETRFRRRKERRQEQQE	E	D	E	E	E	T	0	4	0	2	0	0	5	1	1	0	0	0	0	1	0	0	1	0	0	0	0	0	15		1959.88	A0A1S2Y087	A0A1S2Y087	119	133	yes	yes	3;4	6.8023e-07	155.57							1
DEEFRERRHRGDTEETR	EQKQRHPHHEREEEEDEEFRERRHRGDTEE	EFRERRHRGDTEETRFRRRKERRQEQQEKK	E	D	E	T	R	F	0	5	0	2	0	0	5	1	1	0	0	0	0	1	0	0	2	0	0	0	0	0	17		2217.03	A0A1S2Y087	A0A1S2Y087	119	135	yes	yes	4;5	5.5687e-06	142.39					1	2	1
DEEKGAIVK	NVNRRIVNKLQGRNEDEEKGAIVKVKGGLS	LQGRNEDEEKGAIVKVKGGLSIITPPEKEP	E	D	E	V	K	V	1	0	0	1	0	0	2	1	0	1	0	2	0	0	0	0	0	0	0	1	0	0	9		987.524	A0A1S2XSB9;A0A3Q7XNW1;Q9SMJ4	A0A3Q7XNW1	241	249	no	no	2	0.047148	82.452						1
DEEKGAIVKVK	NVNRRIVNKLQGRNEDEEKGAIVKVKGGLS	GRNEDEEKGAIVKVKGGLSIITPPEKEPRQ	E	D	E	V	K	G	1	0	0	1	0	0	2	1	0	1	0	3	0	0	0	0	0	0	0	2	0	0	11		1214.69	A0A1S2XSB9;A0A3Q7XNW1;Q9SMJ4	A0A3Q7XNW1	241	251	no	no	2;3	4.0988e-05	208.6	1	1	1				1
DEEKGAIVKVKG	NVNRRIVNKLQGRNEDEEKGAIVKVKGGLS	RNEDEEKGAIVKVKGGLSIITPPEKEPRQK	E	D	E	K	G	G	1	0	0	1	0	0	2	2	0	1	0	3	0	0	0	0	0	0	0	2	0	0	12		1271.71	A0A1S2XSB9;A0A3Q7XNW1;Q9SMJ4	A0A3Q7XNW1	241	252	no	no	2	0.0023969	132.25		1	1
DEEKGAIVKVKGGLS	NVNRRIVNKLQGRNEDEEKGAIVKVKGGLS	DEEKGAIVKVKGGLSIITPPEKEPRQKRGS	E	D	E	L	S	I	1	0	0	1	0	0	2	3	0	1	1	3	0	0	0	1	0	0	0	2	0	0	15		1528.85	A0A1S2XSB9;A0A3Q7XNW1;Q9SMJ4	A0A3Q7XNW1	241	255	no	no	3	0.006093	91.207				1	1	1	1
DEEKRGVIGSVIK	ELNRTTEHDLNATASDEEKRGVIGSVIKTV	ASDEEKRGVIGSVIKTVKDTYENARESIVG	S	D	E	I	K	T	0	1	0	1	0	0	2	2	0	2	0	2	0	0	0	1	0	0	0	2	0	0	13		1428.79	A0A1S2Y0W2	A0A1S2Y0W2	28	40	yes	yes	3	0.0018085	119.25				1	1
DEEKRGVIGSVIKTVK	ELNRTTEHDLNATASDEEKRGVIGSVIKTV	EEKRGVIGSVIKTVKDTYENARESIVGKRD	S	D	E	V	K	D	0	1	0	1	0	0	2	2	0	2	0	3	0	0	0	1	1	0	0	3	0	0	16		1757	A0A1S2Y0W2	A0A1S2Y0W2	28	43	yes	yes	4	0.040414	68.283							1
DEEREKGSSSSNKLF	LLLLLLVGVTITLCEDEEREKGSSSSNKLF	DEEREKGSSSSNKLFLMQDSKSVVKTDAGE	E	D	E	L	F	L	0	1	1	1	0	0	3	1	0	0	1	2	0	1	0	4	0	0	0	0	0	0	15		1711.8	A0A1S2YKD9	A0A1S2YKD9	23	37	yes	yes	3	0.0025273	105.14							1
DEFGNPVKLT	GVQLRDEHGNPIKLTDEFGNPVKLTDEHGN	PIKLTDEFGNPVKLTDEHGNPIHLTGVATT	T	D	E	L	T	D	0	0	1	1	0	0	1	1	0	0	1	1	0	1	1	0	1	0	0	1	0	0	10		1118.56	A0A1S2Y7R8	A0A1S2Y7R8	18	27	yes	yes	2	0.0020348	137.28					1		1
DEFGNPVKLTDEHGNPIHLT	GVQLRDEHGNPIKLTDEFGNPVKLTDEHGN	PVKLTDEHGNPIHLTGVATTTPPTSTGFGF	T	D	E	L	T	G	0	0	2	2	0	0	2	2	2	1	2	1	0	1	2	0	2	0	0	1	0	0	20		2232.08	A0A1S2Y7R8	A0A1S2Y7R8	18	37	yes	yes	3	1.1373e-05	132.13							1
DEGGRRLNLTEHEAFR	VKGSPICLDIGRYDNDEGGRRLNLTEHEAF	EGGRRLNLTEHEAFRVVFVDASSYEDGIVK	N	D	E	F	R	V	1	3	1	1	0	0	3	2	1	0	2	0	0	1	0	0	1	0	0	0	0	0	16		1898.93	Q6IT03;Q9M3Z7	Q6IT03	159	174	yes	no	4	0.019084	76.85
DEGVTRVGLL	DQMTGQTFNDVGPLDDEGVTRVGLLDIKK_	VGPLDDEGVTRVGLLDIKK___________	D	D	E	L	L	D	0	1	0	1	0	0	1	2	0	0	2	0	0	0	0	0	1	0	0	2	0	0	10		1057.58	A0A1S2Y0W2	A0A1S2Y0W2	272	281	yes	yes	2	0.047831	74.464							1
DEGVTRVGLLDI	DQMTGQTFNDVGPLDDEGVTRVGLLDIKK_	PLDDEGVTRVGLLDIKK_____________	D	D	E	D	I	K	0	1	0	2	0	0	1	2	0	1	2	0	0	0	0	0	1	0	0	2	0	0	12		1285.69	A0A1S2Y0W2	A0A1S2Y0W2	272	283	yes	yes	2	0.018295	87.298
DEGVTRVGLLDIKK	DQMTGQTFNDVGPLDDEGVTRVGLLDIKK_	DDEGVTRVGLLDIKK_______________	D	D	E	K	K	-	0	1	0	2	0	0	1	2	0	1	2	2	0	0	0	0	1	0	0	2	0	0	14		1541.88	A0A1S2Y0W2	A0A1S2Y0W2	272	285	yes	yes	2;3	0.00033533	128.67				1		1	2
DEHGNPIHLT	PIKLTDEFGNPVKLTDEHGNPIHLTGVATT	PVKLTDEHGNPIHLTGVATTTPPTSTGFGF	T	D	E	L	T	G	0	0	1	1	0	0	1	1	2	1	1	0	0	0	1	0	1	0	0	0	0	0	10		1131.53	A0A1S2Y7R8	A0A1S2Y7R8	28	37	yes	yes	2;3	0.0023894	159.79		1		1		1
DEHGNPIKLT	______________________________	GVQLRDEHGNPIKLTDEFGNPVKLTDEHGN	R	D	E	L	T	D	0	0	1	1	0	0	1	1	1	1	1	1	0	0	1	0	1	0	0	0	0	0	10		1122.57	A0A1S2Y7R8	A0A1S2Y7R8	8	17	yes	yes	2	0.0026948	159.79	1	1	1				1
DEIINSVPGGMGASMATVDRVNKNK	DSMNRAGEAGVNENDDEIINSVPGGMGASM	MGASMATVDRVNKNK_______________	D	D	E	N	K	-	2	1	3	2	0	0	1	3	0	2	0	2	2	0	1	2	1	0	0	3	0	0	25		2602.28	A0A1S3DX03	A0A1S3DX03	186	210	yes	yes	4	0.034002	69.133
DEKRQPHR	PRQKRGSRQEEDEDEDEKRQPHRHSRQDED	QEEDEDEDEKRQPHRHSRQDEDEDEKRQPR	E	D	E	H	R	H	0	2	0	1	0	1	1	0	1	0	0	1	0	0	1	0	0	0	0	0	0	0	8		1064.55	A0A1S2XSB9;A0A3Q7XNW1;Q9SMJ4	A0A3Q7XNW1	279	286	no	no	3	0.02523	110.12
DEKRQPHRH	PRQKRGSRQEEDEDEDEKRQPHRHSRQDED	EEDEDEDEKRQPHRHSRQDEDEDEKRQPRR	E	D	E	R	H	S	0	2	0	1	0	1	1	0	2	0	0	1	0	0	1	0	0	0	0	0	0	0	9		1201.61	A0A1S2XSB9;A0A3Q7XNW1;Q9SMJ4	A0A3Q7XNW1	279	287	no	no	3	0.020854	105.57				1
DEKRQPHRHSRQDEDEDE	PRQKRGSRQEEDEDEDEKRQPHRHSRQDED	RQPHRHSRQDEDEDEKRQPRRHSRGGSKSQ	E	D	E	D	E	K	0	3	0	4	0	2	4	0	2	0	0	1	0	0	1	1	0	0	0	0	0	0	18		2305.01	A0A1S2XSB9;A0A3Q7XNW1;Q9SMJ4	A0A3Q7XNW1	279	296	no	no	4	0.017516	75.911							1
DEKRQPHRHSRQDEDEDEK	PRQKRGSRQEEDEDEDEKRQPHRHSRQDED	QPHRHSRQDEDEDEKRQPRRHSRGGSKSQR	E	D	E	E	K	R	0	3	0	4	0	2	4	0	2	0	0	2	0	0	1	1	0	0	0	0	0	0	19		2433.1	A0A1S2XSB9;A0A3Q7XNW1;Q9SMJ4	A0A3Q7XNW1	279	297	no	no	4;5	0.00058585	118.24							2
DEKRQPHRHSRQDEDEDEKR	PRQKRGSRQEEDEDEDEKRQPHRHSRQDED	PHRHSRQDEDEDEKRQPRRHSRGGSKSQRD	E	D	E	K	R	Q	0	4	0	4	0	2	4	0	2	0	0	2	0	0	1	1	0	0	0	0	0	0	20		2589.2	A0A1S2XSB9;A0A3Q7XNW1;Q9SMJ4	A0A3Q7XNW1	279	298	no	no	4;6	0.00022892	124.63							1
DEKRQPHRHSRQDEDEDEKRQ	PRQKRGSRQEEDEDEDEKRQPHRHSRQDED	HRHSRQDEDEDEKRQPRRHSRGGSKSQRDN	E	D	E	R	Q	P	0	4	0	4	0	3	4	0	2	0	0	2	0	0	1	1	0	0	0	0	0	0	21		2717.26	A0A3Q7XNW1;Q9SMJ4	A0A3Q7XNW1	279	299	no	no	4;5;6	2.5187e-10	161.47							2
DEKRQPHRHSRQDEDEDEKRQP	PRQKRGSRQEEDEDEDEKRQPHRHSRQDED	RHSRQDEDEDEKRQPRRHSRGGSKSQRDNG	E	D	E	Q	P	R	0	4	0	4	0	3	4	0	2	0	0	2	0	0	2	1	0	0	0	0	0	0	22		2814.31	A0A3Q7XNW1;Q9SMJ4	A0A3Q7XNW1	279	300	no	no	5;6	0.00027042	112.56							1
DEKRQPHRHSRQDEDEDEKRRP	HQRGSRQEEDEDEDEDEKRQPHRHSRQDED	RHSRQDEDEDEKRRPRRHSRQDEDEDEEEK	E	D	E	R	P	R	0	5	0	4	0	2	4	0	2	0	0	2	0	0	2	1	0	0	0	0	0	0	22		2842.36	A0A1S2XSB9	A0A1S2XSB9	280	301	yes	yes	6	0.0032203	90.316
DEKRRPRRHSRQDEDEDEEEK	EKRQPHRHSRQDEDEDEKRRPRRHSRQDED	RRHSRQDEDEDEEEKRQPRRHSRGGSRSQR	E	D	E	E	K	R	0	5	0	4	0	1	6	0	1	0	0	2	0	0	1	1	0	0	0	0	0	0	21		2738.27	A0A1S2XSB9	A0A1S2XSB9	296	316	yes	yes	5	0.020206	73.809
DEKRRPRRHSRQDEDEDEEEKR	EKRQPHRHSRQDEDEDEKRRPRRHSRQDED	RHSRQDEDEDEEEKRQPRRHSRGGSRSQRD	E	D	E	K	R	Q	0	6	0	4	0	1	6	0	1	0	0	2	0	0	1	1	0	0	0	0	0	0	22		2894.37	A0A1S2XSB9	A0A1S2XSB9	296	317	yes	yes	5;6	0.0025763	93.269							1
DEKRRPRRHSRQDEDEDEEEKRQ	EKRQPHRHSRQDEDEDEKRRPRRHSRQDED	HSRQDEDEDEEEKRQPRRHSRGGSRSQRDN	E	D	E	R	Q	P	0	6	0	4	0	2	6	0	1	0	0	2	0	0	1	1	0	0	0	0	0	0	23		3022.43	A0A1S2XSB9	A0A1S2XSB9	296	318	yes	yes	5;6	3.6601e-05	117.74							1
DEKRRPRRHSRQDEDEDEEEKRQP	EKRQPHRHSRQDEDEDEKRRPRRHSRQDED	SRQDEDEDEEEKRQPRRHSRGGSRSQRDNG	E	D	E	Q	P	R	0	6	0	4	0	2	6	0	1	0	0	2	0	0	2	1	0	0	0	0	0	0	24		3119.48	A0A1S2XSB9	A0A1S2XSB9	296	319	yes	yes	5	0.00071379	102.8							1
DELENESDPHPASAQ	KFVENADGAKRDVGEDELENESDPHPASAQ	DELENESDPHPASAQAPKVEATKDNDFISN	E	D	E	A	Q	A	2	0	1	2	0	1	3	0	1	0	1	0	0	0	2	2	0	0	0	0	0	0	15		1637.68	A0A1S3DYQ2;A0A1S3DX03	A0A1S3DX03	125	139	no	no	2	0.0062581	90.653	1
DELPRNGLDSQA	SSLGPETQAQAQPQIDELPRNGLDSQA___	PQIDELPRNGLDSQA_______________	I	D	E	Q	A	-	1	1	1	2	0	1	1	1	0	0	2	0	0	0	1	1	0	0	0	0	0	0	12		1313.62	A0A1S2Y9D7	A0A1S2Y9D7	177	188	yes	yes	2	0.00055312	136.96				1	1	1	1
DELVKSPQKAYLK	TLSRRLMPEKGSSEYDELVKSPQKAYLKTI	EYDELVKSPQKAYLKTITPKLQTLIDLSVI	Y	D	E	L	K	T	1	0	0	1	0	1	1	0	0	0	2	3	0	0	1	1	0	0	1	1	0	0	13		1517.85	A0A1S2XBN2	A0A1S2XBN2	747	759	yes	yes	3	0.0062851	101.6
DENKQDLGVTGTG	HDPAGKGGPVFGAGKDENKQDLGVTGTG__	GKDENKQDLGVTGTG_______________	K	D	E	T	G	-	0	0	1	2	0	1	1	3	0	0	1	1	0	0	0	0	2	0	0	1	0	0	13		1332.62	A0A3Q7XRS6	A0A3Q7XRS6	66	78	yes	yes	2	0.00018592	143.89
DEPLPSATRVFV	GKGLETRLREVELNHDEPLPSATRVFV___	LNHDEPLPSATRVFV_______________	H	D	E	F	V	-	1	1	0	1	0	0	1	0	0	0	1	0	0	1	2	1	1	0	0	2	0	0	12		1329.69	A0A1S2YB75	A0A1S2YB75	228	239	yes	yes	2	0.017637	105.4
DEREGSDVVRPK	EKALSDVISESLYEDDEREGSDVVRPKGKV	YEDDEREGSDVVRPKGKVIESEEVKKRLGS	D	D	E	P	K	G	0	2	0	2	0	0	2	1	0	0	0	1	0	0	1	1	0	0	0	2	0	0	12		1385.69	A0A1S3DW19;A0A1S2Z626	A0A1S3DW19	821	832	yes	no	3	0.009667	98.942	1	1	1
DESHSHESRQKW	EQGHSQREEEEDDDEDESHSHESRQKWRKY	DDEDESHSHESRQKWRKYREEEKQGSHRRE	E	D	E	K	W	R	0	1	0	1	0	1	2	0	2	0	0	1	0	0	0	3	0	1	0	0	0	0	12		1524.67	A0A1S2XVG1	A0A1S2XVG1	301	312	yes	yes	3	0.0051687	110.08					1		1
DESHSHESRQKWR	EQGHSQREEEEDDDEDESHSHESRQKWRKY	DEDESHSHESRQKWRKYREEEKQGSHRREH	E	D	E	W	R	K	0	2	0	1	0	1	2	0	2	0	0	1	0	0	0	3	0	1	0	0	0	0	13		1680.77	A0A1S2XVG1	A0A1S2XVG1	301	313	yes	yes	3;4;5	0.00025171	133.32							1
DESHSHESRQKWRKY	EQGHSQREEEEDDDEDESHSHESRQKWRKY	DESHSHESRQKWRKYREEEKQGSHRREHKE	E	D	E	K	Y	R	0	2	0	1	0	1	2	0	2	0	0	2	0	0	0	3	0	1	1	0	0	0	15		1971.93	A0A1S2XVG1	A0A1S2XVG1	301	315	yes	yes	4	0.031566	69.92							1
DESVQNDMKLWPFK	NTVFDAKRLIGRRFSDESVQNDMKLWPFKV	SDESVQNDMKLWPFKVIPGPADKPMIVVNY	S	D	E	F	K	V	0	0	1	2	0	1	1	0	0	0	1	2	1	1	1	1	0	1	0	1	0	0	14		1735.82	A0A1S2YP37	A0A1S2YP37	82	95	yes	yes	3	0.0056816	97.86		1	1
DEVFGGKTW	GDEEARKKVEGENVKDEVFGGKTWRRGNEG	EGENVKDEVFGGKTWRRGNEGVIKTEDTPT	K	D	E	T	W	R	0	0	0	1	0	0	1	2	0	0	0	1	0	1	0	0	1	1	0	1	0	0	9		1037.48	A0A1S2Y0W2	A0A1S2Y0W2	223	231	yes	yes	2	0.031242	93.374
DEVFGGKTWR	GDEEARKKVEGENVKDEVFGGKTWRRGNEG	GENVKDEVFGGKTWRRGNEGVIKTEDTPTG	K	D	E	W	R	R	0	1	0	1	0	0	1	2	0	0	0	1	0	1	0	0	1	1	0	1	0	0	10		1193.58	A0A1S2Y0W2	A0A1S2Y0W2	223	232	yes	yes	3	0.0026356	145.25		1	1		1
DEVFGGKTWRRG	GDEEARKKVEGENVKDEVFGGKTWRRGNEG	NVKDEVFGGKTWRRGNEGVIKTEDTPTGAV	K	D	E	R	G	N	0	2	0	1	0	0	1	3	0	0	0	1	0	1	0	0	1	1	0	1	0	0	12		1406.71	A0A1S2Y0W2	A0A1S2Y0W2	223	234	yes	yes	3	0.0057278	99.522					1	1	1
DEVFGGKTWRRGNEGVIKTED	GDEEARKKVEGENVKDEVFGGKTWRRGNEG	KTWRRGNEGVIKTEDTPTGAVAEKLKASDQ	K	D	E	E	D	T	0	2	1	2	0	0	3	4	0	1	0	2	0	1	0	0	2	1	0	2	0	0	21		2392.18	A0A1S2Y0W2	A0A1S2Y0W2	223	243	yes	yes	4	0.03124	69.148
DEVLRVVESLQK	IKLSFLYPATTGRNMDEVLRVVESLQKASK	RNMDEVLRVVESLQKASKHKIATPANWKPG	M	D	E	Q	K	A	0	1	0	1	0	1	2	0	0	0	2	1	0	0	0	1	0	0	0	3	0	0	12		1413.78	A0A1S2YGY5;A0A1S2YLK9	A0A1S2YGY5	153	164	yes	no	2	0.00075229	176.42	1	1	1
DEWRGRRRHQDPEE	RRQLPPRTRDEDQDNDEWRGRRRHQDPEER	NDEWRGRRRHQDPEERARLRRRREEKERRQ	N	D	E	E	E	R	0	4	0	2	0	1	3	1	1	0	0	0	0	0	1	0	0	1	0	0	0	0	14		1864.87	A0A1S2XYZ0	A0A1S2XYZ0	107	120	yes	yes	3;4	0.0087337	90.731
DEWRGRRRHQDPEER	RRQLPPRTRDEDQDNDEWRGRRRHQDPEER	DEWRGRRRHQDPEERARLRRRREEKERRQE	N	D	E	E	R	A	0	5	0	2	0	1	3	1	1	0	0	0	0	0	1	0	0	1	0	0	0	0	15		2020.97	A0A1S2XYZ0	A0A1S2XYZ0	107	121	yes	yes	4;5	0.0013334	113.35					1	1
DEWRGRRRHQDPEERA	RRQLPPRTRDEDQDNDEWRGRRRHQDPEER	EWRGRRRHQDPEERARLRRRREEKERRQEH	N	D	E	R	A	R	1	5	0	2	0	1	3	1	1	0	0	0	0	0	1	0	0	1	0	0	0	0	16		2092.01	A0A1S2XYZ0	A0A1S2XYZ0	107	122	yes	yes	4	0.01403	80.534
DEWRGRRRHQDPEERAR	RRQLPPRTRDEDQDNDEWRGRRRHQDPEER	WRGRRRHQDPEERARLRRRREEKERRQEHQ	N	D	E	A	R	L	1	6	0	2	0	1	3	1	1	0	0	0	0	0	1	0	0	1	0	0	0	0	17		2248.11	A0A1S2XYZ0	A0A1S2XYZ0	107	123	yes	yes	4;5;6	0.00383	95.067					1		1
DEWRGRRRHQDPEERARLR	RRQLPPRTRDEDQDNDEWRGRRRHQDPEER	GRRRHQDPEERARLRRRREEKERRQEHQRE	N	D	E	L	R	R	1	7	0	2	0	1	3	1	1	0	1	0	0	0	1	0	0	1	0	0	0	0	19		2517.29	A0A1S2XYZ0	A0A1S2XYZ0	107	125	yes	yes	6	0.04305	65.716
DFAGEAIH	ERTGQYADDAAEDTRDFAGEAIHKAREYTG	DAAEDTRDFAGEAIHKAREYTGSAAQKAKD	R	D	F	I	H	K	2	0	0	1	0	0	1	1	1	1	0	0	0	1	0	0	0	0	0	0	0	0	8		858.387	A0A1S2YPX2	A0A1S2YPX2	190	197	yes	yes	2	0.049016	100.27
DFAGEAIHKA	ERTGQYADDAAEDTRDFAGEAIHKAREYTG	AEDTRDFAGEAIHKAREYTGSAAQKAKDLA	R	D	F	K	A	R	3	0	0	1	0	0	1	1	1	1	0	1	0	1	0	0	0	0	0	0	0	0	10		1057.52	A0A1S2YPX2	A0A1S2YPX2	190	199	yes	yes	2	0.031416	82.75
DFAGEAIHKAR	ERTGQYADDAAEDTRDFAGEAIHKAREYTG	EDTRDFAGEAIHKAREYTGSAAQKAKDLAA	R	D	F	A	R	E	3	1	0	1	0	0	1	1	1	1	0	1	0	1	0	0	0	0	0	0	0	0	11		1213.62	A0A1S2YPX2	A0A1S2YPX2	190	200	yes	yes	3	0.012635	96.015				1		1
DFAGEAIHKARE	ERTGQYADDAAEDTRDFAGEAIHKAREYTG	DTRDFAGEAIHKAREYTGSAAQKAKDLAAD	R	D	F	R	E	Y	3	1	0	1	0	0	2	1	1	1	0	1	0	1	0	0	0	0	0	0	0	0	12		1342.66	A0A1S2YPX2	A0A1S2YPX2	190	201	yes	yes	3	0.038485	73.848							1
DFAGEAIHKAREYTGSA	ERTGQYADDAAEDTRDFAGEAIHKAREYTG	AGEAIHKAREYTGSAAQKAKDLAADAAQKA	R	D	F	S	A	A	4	1	0	1	0	0	2	2	1	1	0	1	0	1	0	1	1	0	1	0	0	0	17		1821.86	A0A1S2YPX2	A0A1S2YPX2	190	206	yes	yes	3	0.036192	68.845				1
DFAGEAIHKAREYTGSAA	ERTGQYADDAAEDTRDFAGEAIHKAREYTG	GEAIHKAREYTGSAAQKAKDLAADAAQKAK	R	D	F	A	A	Q	5	1	0	1	0	0	2	2	1	1	0	1	0	1	0	1	1	0	1	0	0	0	18		1892.9	A0A1S2YPX2	A0A1S2YPX2	190	207	yes	yes	3	0.0013487	109.36				1	1	1	1
DFAGEAIHKAREYTGSAAQ	ERTGQYADDAAEDTRDFAGEAIHKAREYTG	EAIHKAREYTGSAAQKAKDLAADAAQKAKE	R	D	F	A	Q	K	5	1	0	1	0	1	2	2	1	1	0	1	0	1	0	1	1	0	1	0	0	0	19		2020.96	A0A1S2YPX2	A0A1S2YPX2	190	208	yes	yes	3	9.5601e-06	138.05							1
DFKEDRAEAAAKL	______________________________	RKDFKEDRAEAAAKLAAKDIGDVNRANERE	K	D	F	K	L	A	4	1	0	2	0	0	2	0	0	0	1	2	0	1	0	0	0	0	0	0	0	0	13		1462.74	A0A1S3E2A8	A0A1S3E2A8	6	18	yes	yes	3;4	0.044556	66.023				2
DFKEDRAEAAAKLA	______________________________	KDFKEDRAEAAAKLAAKDIGDVNRANEREE	K	D	F	L	A	A	5	1	0	2	0	0	2	0	0	0	1	2	0	1	0	0	0	0	0	0	0	0	14		1533.78	A0A1S3E2A8	A0A1S3E2A8	6	19	yes	yes	3	0.030803	70.889				1	1	1
DFKEDRAEAAAKLAAK	______________________________	FKEDRAEAAAKLAAKDIGDVNRANEREEGY	K	D	F	A	K	D	6	1	0	2	0	0	2	0	0	0	1	3	0	1	0	0	0	0	0	0	0	0	16		1732.91	A0A1S3E2A8	A0A1S3E2A8	6	21	yes	yes	4	0.0037301	97.45				1		1	1
DFKEDRAEAAAKLAAKDIG	______________________________	DRAEAAAKLAAKDIGDVNRANEREEGYNLN	K	D	F	I	G	D	6	1	0	3	0	0	2	1	0	1	1	3	0	1	0	0	0	0	0	0	0	0	19		2018.04	A0A1S3E2A8	A0A1S3E2A8	6	24	yes	yes	3;4	0.001019	110.77						1
DFLEDALNVNR	EEENEGGNIFSGFKRDFLEDALNVNRRIVN	GFKRDFLEDALNVNRRIVNKLQGRNEDEEK	R	D	F	N	R	R	1	1	2	2	0	0	1	0	0	0	2	0	0	1	0	0	0	0	0	1	0	0	11		1304.64	A0A1S2XSB9;A0A3Q7XNW1;Q9SMJ4	A0A3Q7XNW1	219	229	no	no	2	3.6201e-05	210.37	1	1	1	1	1	1
DFLEDALNVNRH	EQENEGNNIFSGFRRDFLEDALNVNRHIVD	FRRDFLEDALNVNRHIVDKLQGRDEDEEKG	R	D	F	R	H	I	1	1	2	2	0	0	1	0	1	0	2	0	0	1	0	0	0	0	0	1	0	0	12		1441.69	A0A1S2XSB9	A0A1S2XSB9	218	229	yes	yes	2;3	0.00055224	206.43	2	2	2
DFLEDALNVNRR	EEENEGGNIFSGFKRDFLEDALNVNRRIVN	FKRDFLEDALNVNRRIVNKLQGRNEDEEKG	R	D	F	R	R	I	1	2	2	2	0	0	1	0	0	0	2	0	0	1	0	0	0	0	0	1	0	0	12		1460.74	A0A3Q7XNW1;Q9SMJ4	A0A3Q7XNW1	219	230	no	no	2;3	0.00053588	185.61	2	1	2	2	2	1
DFLEDALNVNRRIVN	EEENEGGNIFSGFKRDFLEDALNVNRRIVN	DFLEDALNVNRRIVNKLQGRNEDEEKGAIV	R	D	F	V	N	K	1	2	3	2	0	0	1	0	0	1	2	0	0	1	0	0	0	0	0	2	0	0	15		1786.93	A0A3Q7XNW1;Q9SMJ4	A0A3Q7XNW1	219	233	no	no	3	0.037544	68.809							1
DFLLDHLDFSDETDTKAHH	MDLQLRQFGFDPRLVDFLLDHLDFSDETDT	DHLDFSDETDTKAHHAPSRAYVRDSKAMAS	V	D	F	H	H	A	1	0	0	5	0	0	1	0	3	0	3	1	0	2	0	1	2	0	0	0	0	0	19		2255.01	A0A1S2Y9D7	A0A1S2Y9D7	16	34	yes	yes	4	8.9258e-06	138.66			1
DFQNVKDKTMETAN	SSSVGHMPSNQEESRDFQNVKDKTMETANK	RDFQNVKDKTMETANKASEAGKEGKEAAET	R	D	F	A	N	K	1	0	2	2	0	1	1	0	0	0	0	2	1	1	0	0	2	0	0	1	0	0	14		1639.75	A0A1S2YPX2	A0A1S2YPX2	39	52	yes	yes	2	9.0844e-05	212.9							1
DFQNVKDKTMETANKA	SSSVGHMPSNQEESRDFQNVKDKTMETANK	FQNVKDKTMETANKASEAGKEGKEAAETWT	R	D	F	K	A	S	2	0	2	2	0	1	1	0	0	0	0	3	1	1	0	0	2	0	0	1	0	0	16		1838.88	A0A1S2YPX2	A0A1S2YPX2	39	54	yes	yes	3	0.0022557	105.53							1
DFSDETDTKAHH	FGFDPRLVDFLLDHLDFSDETDTKAHHAPS	DHLDFSDETDTKAHHAPSRAYVRDSKAMAS	L	D	F	H	H	A	1	0	0	3	0	0	1	0	2	0	0	1	0	1	0	1	2	0	0	0	0	0	12		1401.58	A0A1S2Y9D7	A0A1S2Y9D7	23	34	yes	yes	2	0.013999	93.096	1
DFSDETDTKAHHAPSR	FGFDPRLVDFLLDHLDFSDETDTKAHHAPS	FSDETDTKAHHAPSRAYVRDSKAMASTYAD	L	D	F	S	R	A	2	1	0	3	0	0	1	0	2	0	0	1	0	1	1	2	2	0	0	0	0	0	16		1812.8	A0A1S2Y9D7	A0A1S2Y9D7	23	38	yes	yes	4	0.00089403	116.43				1	1	1	1
DFSDETDTKAHHAPSRA	FGFDPRLVDFLLDHLDFSDETDTKAHHAPS	SDETDTKAHHAPSRAYVRDSKAMASTYADI	L	D	F	R	A	Y	3	1	0	3	0	0	1	0	2	0	0	1	0	1	1	2	2	0	0	0	0	0	17		1883.84	A0A1S2Y9D7	A0A1S2Y9D7	23	39	yes	yes	3;4	7.1678e-06	141				2	2	2	1
DFSDETDTKAHHAPSRAY	FGFDPRLVDFLLDHLDFSDETDTKAHHAPS	DETDTKAHHAPSRAYVRDSKAMASTYADIL	L	D	F	A	Y	V	3	1	0	3	0	0	1	0	2	0	0	1	0	1	1	2	2	0	1	0	0	0	18		2046.9	A0A1S2Y9D7	A0A1S2Y9D7	23	40	yes	yes	4	0.013911	79.027
DFSDETDTKAHHAPSRAYVRDSK	FGFDPRLVDFLLDHLDFSDETDTKAHHAPS	KAHHAPSRAYVRDSKAMASTYADILDYPDS	L	D	F	S	K	A	3	2	0	4	0	0	1	0	2	0	0	2	0	1	1	3	2	0	1	1	0	0	23		2632.23	A0A1S2Y9D7	A0A1S2Y9D7	23	45	yes	yes	5	0.0002359	112.58							1
DFTNIDSSILENTKH	NTKISISPEQQQHQNDFTNIDSSILENTKH	DFTNIDSSILENTKHKIKEAASVLPNMGQG	N	D	F	K	H	K	0	0	2	2	0	0	1	0	1	2	1	1	0	1	0	2	2	0	0	0	0	0	15		1732.83	A0A1S2Z6X6	A0A1S2Z6X6	65	79	yes	yes	3	0.006093	91.207		1
DFTNIDSSILENTKHK	NTKISISPEQQQHQNDFTNIDSSILENTKH	FTNIDSSILENTKHKIKEAASVLPNMGQGI	N	D	F	H	K	I	0	0	2	2	0	0	1	0	1	2	1	2	0	1	0	2	2	0	0	0	0	0	16		1860.92	A0A1S2Z6X6	A0A1S2Z6X6	65	80	yes	yes	3;4	0.0007003	107.34	1	1	2
DFTNIDSSILENTKHKIK	NTKISISPEQQQHQNDFTNIDSSILENTKH	NIDSSILENTKHKIKEAASVLPNMGQGISQ	N	D	F	I	K	E	0	0	2	2	0	0	1	0	1	3	1	3	0	1	0	2	2	0	0	0	0	0	18		2102.1	A0A1S2Z6X6	A0A1S2Z6X6	65	82	yes	yes	4	0.0045212	91.317			1
DFVYLPRDEAF	GRKPTKKDPNSESRSDFVYLPRDEAFGHLK	ESRSDFVYLPRDEAFGHLKSSDFLTYALKA	S	D	F	A	F	G	1	1	0	2	0	0	1	0	0	0	1	0	0	2	1	0	0	0	1	1	0	0	11		1370.65	A0A1S2XBN2	A0A1S2XBN2	257	267	yes	yes	2	0.0087523	116.52	1	1	1
DGAGSQGTFFGRN	FPYRTADGRYNDPFNDGAGSQGTFFGRNVL	FNDGAGSQGTFFGRNVLPVDQKKKLLKPDP	N	D	G	R	N	V	1	1	1	1	0	1	0	4	0	0	0	0	0	2	0	1	1	0	0	0	0	0	13		1312.58	A0A1S2XH76	A0A1S2XH76	108	120	yes	yes	2	7.2009e-10	227.88							1
DGDEIDAMLHQTGG	RRLRAEQTPDELEMEDGDEIDAMLHQTGGS	EDGDEIDAMLHQTGGSVV____________	E	D	G	G	G	S	1	0	0	3	0	1	1	3	1	1	1	0	1	0	0	0	1	0	0	0	0	0	14		1457.61	A0A1S2Z2J4;A0A1S3DZE5	A0A1S2Z2J4	84	97	yes	no	2	6.1639e-05	143.28				1		1
DGELEAGRALIVPQN	RARLQIVNCKGNSVFDGELEAGRALIVPQN	DGELEAGRALIVPQNFAIAAKSLSDRFSYV	F	D	G	Q	N	F	2	1	1	1	0	1	2	2	0	1	2	0	0	0	1	0	0	0	0	1	0	0	15		1580.82	A0A1S2XSB9;A0A3Q7XNW1;Q9SMJ4	A0A3Q7XNW1	407	421	no	no	2	0.066609	63.408
DGELEAGRALIVPQNF	RARLQIVNCKGNSVFDGELEAGRALIVPQN	GELEAGRALIVPQNFAIAAKSLSDRFSYVA	F	D	G	N	F	A	2	1	1	1	0	1	2	2	0	1	2	0	0	1	1	0	0	0	0	1	0	0	16		1727.88	A0A1S2XSB9;A0A3Q7XNW1;Q9SMJ4	A0A3Q7XNW1	407	422	no	no	2	0.028361	79.82
DGGIIEKTF	DTMNINALARQSLVNDGGIIEKTFLWGRYS	RQSLVNDGGIIEKTFLWGRYSMEMSSVIYK	N	D	G	T	F	L	0	0	0	1	0	0	1	2	0	2	0	1	0	1	0	0	1	0	0	0	0	0	9		978.502	A0A1S2XBN2	A0A1S2XBN2	572	580	yes	yes	2	0.019395	107.29
DGGVSVTDETDDSGNKVIS	RDGIVGHDDVSEVAADGGVSVTDETDDSGN	SVTDETDDSGNKVISESIGGQVVGQFSQKG	A	D	G	I	S	E	0	0	1	4	0	0	1	3	0	1	0	1	0	0	0	3	2	0	0	3	0	0	19		1893.84	A0A1S2XWZ2;A0A1S2XY68	A0A1S2XWZ2	82	100	yes	no	2	0.0029489	123.02	1
DGIGSGHALILE	RLVTNNMRPAGFHVGDGIGSGHALILEIIM	HVGDGIGSGHALILEIIMTFGLMYTVYATA	G	D	G	L	E	I	1	0	0	1	0	0	1	3	1	2	2	0	0	0	0	1	0	0	0	0	0	0	12		1180.61	A0A1S2Z070	A0A1S2Z070	137	148	yes	yes	2	0.036002	87.476				1
DGIVEYVKK	NGGKKIQDYKGPREADGIVEYVKKQSGPAS	KGPREADGIVEYVKKQSGPASTEIKSADDA	A	D	G	K	K	Q	0	0	0	1	0	0	1	1	0	1	0	2	0	0	0	0	0	0	1	2	0	0	9		1049.58	A0A1S2YBR2	A0A1S2YBR2	165	173	yes	yes	2	0.0057821	149.65	1
DGPKPPLSPPGQD	FNPFPDPTPTPNPKPDGPKPPLSPPGQDMP	KPDGPKPPLSPPGQDMPFPKPDVVPPTPPD	P	D	G	Q	D	M	0	0	0	2	0	1	0	2	0	0	1	1	0	0	5	1	0	0	0	0	0	0	13		1303.64	A0A1S2Y1U0	A0A1S2Y1U0	103	115	yes	yes	2	0.0062868	95.477	1		1
DGPVDKDAIKKPTH	LEKQRKAPASESQSADGPVDKDAIKKPTHN	ADGPVDKDAIKKPTHNPPPSGDRDIDITGQ	A	D	G	T	H	N	1	0	0	3	0	0	0	1	1	1	0	3	0	0	2	0	1	0	0	1	0	0	14		1519.8	A0A1S2Y859	A0A1S2Y859	55	68	yes	yes	2;3;4	2.1875e-10	189.09	3	3	3
DGRYNDPFNDGAGSQGTFFGRN	IGVRSNPVDFPYRTADGRYNDPFNDGAGSQ	FNDGAGSQGTFFGRNVLPVDQKKKLLKPDP	A	D	G	R	N	V	1	2	3	3	0	1	0	5	0	0	0	0	0	3	1	1	1	0	1	0	0	0	22		2391.03	A0A1S2XH76	A0A1S2XH76	99	120	yes	yes	3	6.2959e-18	186.01							1
DGSEELFVHQ	KWFNDQKGFGFITPDDGSEELFVHQSQIRS	FITPDDGSEELFVHQSQIRSDGFRSLAEGE	D	D	G	H	Q	S	0	0	0	1	0	1	2	1	1	0	1	0	0	1	0	1	0	0	0	1	0	0	10		1159.51	A0A088FZS5	A0A088FZS5	25	34	yes	yes	2	0.015311	114.28
DGTTISGDIRN	GKLKISKQGNLHLNEDGTTISGDIRNSWAG	HLNEDGTTISGDIRNSWAGVTTLQTLFVQE	E	D	G	R	N	S	0	1	1	2	0	0	0	2	0	2	0	0	0	0	0	1	2	0	0	0	0	0	11		1147.55	A0A1S2XH76	A0A1S2XH76	261	271	yes	yes	2	0.0044974	115.71					1
DGVGYKVK	FDTKRRPLMNLHYNGDGVGYKVKSTTTACC	MNLHYNGDGVGYKVKSTTTACCDSCVCTKS	G	D	G	V	K	S	0	0	0	1	0	0	0	2	0	0	0	2	0	0	0	0	0	0	1	2	0	0	8		864.471	A0A1S2XQ25	A0A1S2XQ25	43	50	yes	yes	2	0.050332	99.375
DGVGYKVKS	FDTKRRPLMNLHYNGDGVGYKVKSTTTACC	NLHYNGDGVGYKVKSTTTACCDSCVCTKSI	G	D	G	K	S	T	0	0	0	1	0	0	0	2	0	0	0	2	0	0	0	1	0	0	1	2	0	0	9		951.503	A0A1S2XQ25	A0A1S2XQ25	43	51	yes	yes	2	0.037065	85.862				1
DGVSRVDVDPRLILN	FVVGEVDVAKAVEERDGVSRVDVDPRLILN	DGVSRVDVDPRLILNSL_____________	R	D	G	L	N	S	0	2	1	3	0	0	0	1	0	1	2	0	0	0	1	1	0	0	0	3	0	0	15		1666.9	A0A1S2XUE3	A0A1S2XUE3	131	145	yes	yes	3	0.0079764	85.734		1	1
DGYKSLAN	GTTNDKVLYGPSFVRDGYKSLANTIFGTYG	YGPSFVRDGYKSLANTIFGTYGIDCAFDTD	R	D	G	A	N	T	1	0	1	1	0	0	0	1	0	0	1	1	0	0	0	1	0	0	1	0	0	0	8		866.413	A0A3Q7K771	A0A3Q7K771	50	57	yes	yes	2	0.041927	107.29							1
DHAHDTAEKTKDY	SETAKKSKETAQRANDHAHDTAEKTKDYAR	ANDHAHDTAEKTKDYARDASQKIRDYATDA	N	D	H	D	Y	A	2	0	0	3	0	0	1	0	2	0	0	2	0	0	0	0	2	0	1	0	0	0	13		1529.67	A0A1S2YPX2	A0A1S2YPX2	135	147	yes	yes	3;4	0.00026302	190.37					2		1
DHAHDTAEKTKDYA	SETAKKSKETAQRANDHAHDTAEKTKDYAR	NDHAHDTAEKTKDYARDASQKIRDYATDAA	N	D	H	Y	A	R	3	0	0	3	0	0	1	0	2	0	0	2	0	0	0	0	2	0	1	0	0	0	14		1600.71	A0A1S2YPX2	A0A1S2YPX2	135	148	yes	yes	3;4	1.2541e-15	222.1					1
DHAHDTAEKTKDYAR	SETAKKSKETAQRANDHAHDTAEKTKDYAR	DHAHDTAEKTKDYARDASQKIRDYATDAAE	N	D	H	A	R	D	3	1	0	3	0	0	1	0	2	0	0	2	0	0	0	0	2	0	1	0	0	0	15		1756.81	A0A1S2YPX2	A0A1S2YPX2	135	149	yes	yes	4;5	5.4156e-07	196.95				2		1	1
DHAHDTAEKTKDYARD	SETAKKSKETAQRANDHAHDTAEKTKDYAR	HAHDTAEKTKDYARDASQKIRDYATDAAEK	N	D	H	R	D	A	3	1	0	4	0	0	1	0	2	0	0	2	0	0	0	0	2	0	1	0	0	0	16		1871.84	A0A1S2YPX2	A0A1S2YPX2	135	150	yes	yes	3;4;5	2.7626e-07	157.03				2		2	1
DHAHDTAEKTKDYARDA	SETAKKSKETAQRANDHAHDTAEKTKDYAR	AHDTAEKTKDYARDASQKIRDYATDAAEKT	N	D	H	D	A	S	4	1	0	4	0	0	1	0	2	0	0	2	0	0	0	0	2	0	1	0	0	0	17		1942.88	A0A1S2YPX2	A0A1S2YPX2	135	151	yes	yes	4	0.0053704	88.133				1	1
DHAHDTAEKTKDYARDAS	SETAKKSKETAQRANDHAHDTAEKTKDYAR	HDTAEKTKDYARDASQKIRDYATDAAEKTK	N	D	H	A	S	Q	4	1	0	4	0	0	1	0	2	0	0	2	0	0	0	1	2	0	1	0	0	0	18		2029.91	A0A1S2YPX2	A0A1S2YPX2	135	152	yes	yes	4	3.4263e-11	192.62				1	1	1	1
DHAHDTAEKTKDYARDASQ	SETAKKSKETAQRANDHAHDTAEKTKDYAR	DTAEKTKDYARDASQKIRDYATDAAEKTKH	N	D	H	S	Q	K	4	1	0	4	0	1	1	0	2	0	0	2	0	0	0	1	2	0	1	0	0	0	19		2157.97	A0A1S2YPX2	A0A1S2YPX2	135	153	yes	yes	4	5.5152e-09	153.36				1	1	1	1
DHAHDTAEKTKDYARDASQK	SETAKKSKETAQRANDHAHDTAEKTKDYAR	TAEKTKDYARDASQKIRDYATDAAEKTKHH	N	D	H	Q	K	I	4	1	0	4	0	1	1	0	2	0	0	3	0	0	0	1	2	0	1	0	0	0	20		2286.06	A0A1S2YPX2	A0A1S2YPX2	135	154	yes	yes	4;5;6	5.307e-35	263.92				2	3	2	1
DHAHDTAEKTKDYARDASQKIR	SETAKKSKETAQRANDHAHDTAEKTKDYAR	EKTKDYARDASQKIRDYATDAAEKTKHHAG	N	D	H	I	R	D	4	2	0	4	0	1	1	0	2	1	0	3	0	0	0	1	2	0	1	0	0	0	22		2555.25	A0A1S2YPX2	A0A1S2YPX2	135	156	yes	yes	5	3.5911e-05	124.31					1	1	1
DHAHDTAEKTKDYARDASQKIRD	SETAKKSKETAQRANDHAHDTAEKTKDYAR	KTKDYARDASQKIRDYATDAAEKTKHHAGD	N	D	H	R	D	Y	4	2	0	5	0	1	1	0	2	1	0	3	0	0	0	1	2	0	1	0	0	0	23		2670.27	A0A1S2YPX2	A0A1S2YPX2	135	157	yes	yes	5	9.4435e-24	192.98						1	1
DHFKQELPNEPKLQH	LPTEPKLQHSSATSHDHFKQELPNEPKLQH	DHFKQELPNEPKLQHSSNISHHYPSSGSHD	H	D	H	Q	H	S	0	0	1	1	0	2	2	0	2	0	2	2	0	1	2	0	0	0	0	0	0	0	15		1858.93	A0A1S3DW19;A0A1S2Z626	A0A1S3DW19	497	511	yes	no	4	0.029738	70.26
DHFPTNRH	AVKQTFGMTNDDQDKDHFPTNRH_______	TNDDQDKDHFPTNRH_______________	K	D	H	R	H	-	0	1	1	1	0	0	0	0	2	0	0	0	0	1	1	0	1	0	0	0	0	0	8		1022.47	A0A1S2YMC6;O49816;A0A1S2X8N5;O49817	O49817	148	155	no	no	2;3	0.020409	119.27				1	1	1	2
DHFTPNEPKPQH	ATSHDQHLPQYPSSHDHFTPNEPKPQHRFA	SSHDHFTPNEPKPQHRFATSHDQHLPQYPS	H	D	H	Q	H	R	0	0	1	1	0	1	1	0	2	0	0	1	0	1	3	0	1	0	0	0	0	0	12		1445.67	A0A1S3DW19;A0A1S2Z626	A0A1S3DW19	305	316	yes	no	3	0.00065509	152.14	1	1	1
DHFTPNEPKPQHRF	ATSHDQHLPQYPSSHDHFTPNEPKPQHRFA	HDHFTPNEPKPQHRFATSHDQHLPQYPSSQ	H	D	H	R	F	A	0	1	1	1	0	1	1	0	2	0	0	1	0	2	3	0	1	0	0	0	0	0	14		1748.84	A0A1S3DW19;A0A1S2Z626	A0A1S3DW19	305	318	yes	no	4	0.0094692	89.013
DHFTPNEPKPQHRFA	ATSHDQHLPQYPSSHDHFTPNEPKPQHRFA	DHFTPNEPKPQHRFATSHDQHLPQYPSSQD	H	D	H	F	A	T	1	1	1	1	0	1	1	0	2	0	0	1	0	2	3	0	1	0	0	0	0	0	15		1819.88	A0A1S3DW19;A0A1S2Z626	A0A1S3DW19	305	319	yes	no	4	0.0046597	75.669					1	1
DHHDSIMP	LTVEEAIQNKKLFLLDHHDSIMPYLRRINS	NKKLFLLDHHDSIMPYLRRINSTSTKAYAS	L	D	H	M	P	Y	0	0	0	2	0	0	0	0	2	1	0	0	1	0	1	1	0	0	0	0	0	0	8		950.392	A0A1S2XBN2	A0A1S2XBN2	432	439	yes	yes	2	0.033483	116.35				1
DHHDSIMPYL	LTVEEAIQNKKLFLLDHHDSIMPYLRRINS	KLFLLDHHDSIMPYLRRINSTSTKAYASRT	L	D	H	Y	L	R	0	0	0	2	0	0	0	0	2	1	1	0	1	0	1	1	0	0	1	0	0	0	10		1226.54	A0A1S2XBN2	A0A1S2XBN2	432	441	yes	yes	2;3	0.022626	98.418				2		1
DHHDSIMPYLR	LTVEEAIQNKKLFLLDHHDSIMPYLRRINS	LFLLDHHDSIMPYLRRINSTSTKAYASRTI	L	D	H	L	R	R	0	1	0	2	0	0	0	0	2	1	1	0	1	0	1	1	0	0	1	0	0	0	11		1382.64	A0A1S2XBN2	A0A1S2XBN2	432	442	yes	yes	3	0.0026373	123.86				1	1	1	1
DHITPNLLPTEPKLQH	PSSQDKHLPQYPSSHDHITPNLLPTEPKLQ	HITPNLLPTEPKLQHSSATSHDHFKQELPN	H	D	H	Q	H	S	0	0	1	1	0	1	1	0	2	1	3	1	0	0	3	0	2	0	0	0	0	0	16		1851.98	A0A1S3DW19;A0A1S2Z626	A0A1S3DW19	475	490	yes	no	3;4	0.015077	79.771
DHLDFSDETDTKAHH	LRQFGFDPRLVDFLLDHLDFSDETDTKAHH	DHLDFSDETDTKAHHAPSRAYVRDSKAMAS	L	D	H	H	H	A	1	0	0	4	0	0	1	0	3	0	1	1	0	1	0	1	2	0	0	0	0	0	15		1766.75	A0A1S2Y9D7	A0A1S2Y9D7	20	34	yes	yes	2;3;4	7.0416e-07	176.8	2	2	2
DHLDFSDETDTKAHHAPSRA	LRQFGFDPRLVDFLLDHLDFSDETDTKAHH	SDETDTKAHHAPSRAYVRDSKAMASTYADI	L	D	H	R	A	Y	3	1	0	4	0	0	1	0	3	0	1	1	0	1	1	2	2	0	0	0	0	0	20		2249.01	A0A1S2Y9D7	A0A1S2Y9D7	20	39	yes	yes	5	0.0038766	91.637					1	1
DHNDGVSTGEVR	PADNSHTTTQVVHVYDHNDGVSTGEVRDIS	HVYDHNDGVSTGEVRDISANKSCGIYDSAT	Y	D	H	V	R	D	0	1	1	2	0	0	1	2	1	0	0	0	0	0	0	1	1	0	0	2	0	0	12		1284.57	A0A1S2Y0W2	A0A1S2Y0W2	74	85	yes	yes	2;3	1.3517e-05	211.64	2	2	2				1
DHNDGVSTGEVRDISAN	PADNSHTTTQVVHVYDHNDGVSTGEVRDIS	NDGVSTGEVRDISANKSCGIYDSATQKSNE	Y	D	H	A	N	K	1	1	2	3	0	0	1	2	1	1	0	0	0	0	0	2	1	0	0	2	0	0	17		1784.79	A0A1S2Y0W2	A0A1S2Y0W2	74	90	yes	yes	3	0.00062184	120.77							1
DHRALVIDGK	LLWLFPMMFCANVEYDHRALVIDGKRRVLI	ANVEYDHRALVIDGKRRVLISGSIHYPRST	Y	D	H	G	K	R	1	1	0	2	0	0	0	1	1	1	1	1	0	0	0	0	0	0	0	1	0	0	10		1122.61	A0A1S2XCC4	A0A1S2XCC4	25	34	yes	yes	3	0.023485	87.878
DIDESKFRND	TMDKSGEQRAAEQGIDIDESKFRND_____	AEQGIDIDESKFRND_______________	I	D	I	N	D	-	0	1	1	3	0	0	1	0	0	1	0	1	0	1	0	1	0	0	0	0	0	0	10		1237.56	A0A1S2XPF8;A0A076KXB6	A0A1S2XPF8	104	113	yes	no	2;3	0.0021628	160.59	2	2	2
DIDITGQS	AIKKPTHNPPPSGDRDIDITGQSYIQ____	PPPSGDRDIDITGQSYIQ____________	R	D	I	Q	S	Y	0	0	0	2	0	1	0	1	0	2	0	0	0	0	0	1	1	0	0	0	0	0	8		847.392	A0A1S2Y859	A0A1S2Y859	77	84	yes	yes	1	0.062983	93.992	1
DIEAHTPGAKVN	GLSCDDLESHKEWIKDIEAHTPGAKVNYPI	WIKDIEAHTPGAKVNYPIISDPKREIIKQL	K	D	I	V	N	Y	2	0	1	1	0	0	1	1	1	1	0	1	0	0	1	0	1	0	0	1	0	0	12		1250.63	A0A1S2YGY5;A0A1S2YLK9	A0A1S2YGY5	84	95	yes	no	2	0.0014082	172.88		1
DIGDVNRAN	FKEDRAEAAAKLAAKDIGDVNRANEREEGY	AKLAAKDIGDVNRANEREEGYNLNSEIQFK	K	D	I	A	N	E	1	1	2	2	0	0	0	1	0	1	0	0	0	0	0	0	0	0	0	1	0	0	9		972.462	A0A1S3E2A8	A0A1S3E2A8	22	30	yes	yes	2	0.0065837	139.31	1	1	1
DIGGTGKTRE	QQNEINKDHAGKAIGDIGGTGKTRETHELG	GKAIGDIGGTGKTRETHELGSNFDSLSDRN	G	D	I	R	E	T	0	1	0	1	0	0	1	3	0	1	0	1	0	0	0	0	2	0	0	0	0	0	10		1032.52	A0A1S2XET4	A0A1S2XET4	67	76	yes	yes	2	0.010439	106.2			1
DIGGTGKTRETH	QQNEINKDHAGKAIGDIGGTGKTRETHELG	AIGDIGGTGKTRETHELGSNFDSLSDRNNK	G	D	I	T	H	E	0	1	0	1	0	0	1	3	1	1	0	1	0	0	0	0	3	0	0	0	0	0	12		1270.63	A0A1S2XET4	A0A1S2XET4	67	78	yes	yes	2	0.0046302	102.53		1
DIGRYDNDEGGRRLN	GYKLGFCVKGSPICLDIGRYDNDEGGRRLN	DIGRYDNDEGGRRLNLTEHEAFRVVFVDAS	L	D	I	L	N	L	0	3	2	3	0	0	1	3	0	1	1	0	0	0	0	0	0	0	1	0	0	0	15		1748.82	Q6IT03;Q9M3Z7	Q6IT03	152	166	yes	no	4	0.051128	66.285				1
DIINVPFQSKA	INGFGPVHTGGRWFNDIINVPFQSKAFVAG	RWFNDIINVPFQSKAFVAGVVAFFLDNTLH	N	D	I	K	A	F	1	0	1	1	0	1	0	0	0	2	0	1	0	1	1	1	0	0	0	1	0	0	11		1230.66	A0A1S2YAI3	A0A1S2YAI3	463	473	yes	yes	2	0.0013296	129.85					1	1
DIKEGGGGGDSTHF	KQNADSNQSQLKRDDDIKEGGGGGDSTHFT	DDIKEGGGGGDSTHFTTGAPCLPHKNKPPT	D	D	I	H	F	T	0	0	0	2	0	0	1	5	1	1	0	1	0	1	0	1	1	0	0	0	0	0	14		1375.6	A0A1S2XIX1	A0A1S2XIX1	75	88	yes	yes	2	7.812e-05	137.01	1
DIKEGGGGGDSTHFTTG	KQNADSNQSQLKRDDDIKEGGGGGDSTHFT	KEGGGGGDSTHFTTGAPCLPHKNKPPTLGH	D	D	I	T	G	A	0	0	0	2	0	0	1	6	1	1	0	1	0	1	0	1	3	0	0	0	0	0	17		1634.72	A0A1S2XIX1	A0A1S2XIX1	75	91	yes	yes	2	2.7251e-09	158.01	1	1
DILDYPDSYK	RAYVRDSKAMASTYADILDYPDSYKFVVDM	ASTYADILDYPDSYKFVVDMPGLKSEQIKV	A	D	I	Y	K	F	0	0	0	3	0	0	0	0	0	1	1	1	0	0	1	1	0	0	2	0	0	0	10		1227.57	A0A1S2Y9D7	A0A1S2Y9D7	53	62	yes	yes	2	0.0041892	122.13		1				1
DILDYPDSYKF	RAYVRDSKAMASTYADILDYPDSYKFVVDM	STYADILDYPDSYKFVVDMPGLKSEQIKVT	A	D	I	K	F	V	0	0	0	3	0	0	0	0	0	1	1	1	0	1	1	1	0	0	2	0	0	0	11		1374.63	A0A1S2Y9D7	A0A1S2Y9D7	53	63	yes	yes	2	0.0057536	111.65	1			1	1	1
DILDYPDSYKFV	RAYVRDSKAMASTYADILDYPDSYKFVVDM	TYADILDYPDSYKFVVDMPGLKSEQIKVTM	A	D	I	F	V	V	0	0	0	3	0	0	0	0	0	1	1	1	0	1	1	1	0	0	2	1	0	0	12		1473.7	A0A1S2Y9D7	A0A1S2Y9D7	53	64	yes	yes	2	0.032422	77.677
DIMRDVVGAQHD	TIMGPELAAGFGVREDIMRDVVGAQHDAVI	VREDIMRDVVGAQHDAVIVSSTWAAPGTGG	E	D	I	H	D	A	1	1	0	3	0	1	0	1	1	1	0	0	1	0	0	0	0	0	0	2	0	0	12		1354.63	A0A1S2YKD9	A0A1S2YKD9	422	433	yes	yes	3	0.040625	72.496						1
DINGNPIFPGGKY	______________________________	VLDINGNPIFPGGKYYILPAIRGPPGGGVR	L	D	I	K	Y	Y	0	0	2	1	0	0	0	3	0	2	0	1	0	1	2	0	0	0	1	0	0	0	13		1390.69	Q6IT03;Q9M3Z7	Q6IT03	9	21	yes	no	2	0.00050714	129.89	1		1	1	1	1	1
DINGNPIFPGGKYY	______________________________	LDINGNPIFPGGKYYILPAIRGPPGGGVRL	L	D	I	Y	Y	I	0	0	2	1	0	0	0	3	0	2	0	1	0	1	2	0	0	0	2	0	0	0	14		1553.75	Q6IT03;Q9M3Z7	Q6IT03	9	22	yes	no	2	0.00064931	155					1
DIQAKAHETKRST	QKTKDVGQKTKEVGQDIQAKAHETKRST__	GQDIQAKAHETKRST_______________	Q	D	I	S	T	-	2	1	0	1	0	1	1	0	1	1	0	2	0	0	0	1	2	0	0	0	0	0	13		1483.77	A0A1S2XJM3	A0A1S2XJM3	181	193	yes	yes	3;4	0.00024282	114.56				1	1	1	1
DIRHNEKGVSN	DQPTGTGFSYSSDLRDIRHNEKGVSNDLYD	SDLRDIRHNEKGVSNDLYDFLQAFFAEHPQ	R	D	I	S	N	D	0	1	2	1	0	0	1	1	1	1	0	1	0	0	0	1	0	0	0	1	0	0	11		1267.63	A0A1S2Z4E0;Q9M450	A0A1S2Z4E0	186	196	yes	no	3	0.014303	93.623
DIRNNNNPTIVQ	QQKTEKLTNIHFYYHDIRNNNNPTIVQIID	YYHDIRNNNNPTIVQIIDTPKNVPNGFGST	H	D	I	V	Q	I	0	1	4	1	0	1	0	0	0	2	0	0	0	0	1	0	1	0	0	1	0	0	12		1396.71	A0A1S2YWX7	A0A1S2YWX7	55	66	yes	yes	2	0.019542	71.451					1
DIRNSWAGVTTLQT	QGNLHLNEDGTTISGDIRNSWAGVTTLQTL	GDIRNSWAGVTTLQTLFVQEHNAVCDTLKN	G	D	I	Q	T	L	1	1	1	1	0	1	0	1	0	1	1	0	0	0	0	1	3	1	0	1	0	0	14		1560.79	A0A1S2XH76	A0A1S2XH76	268	281	yes	yes	2	0.048552	67.385
DISATPGHNK	VYRMHSLLPDTLHLRDISATPGHNKSPPLV	TLHLRDISATPGHNKSPPLVKEIPMNDLIG	R	D	I	N	K	S	1	0	1	1	0	0	0	1	1	1	0	1	0	0	1	1	1	0	0	0	0	0	10		1038.51	A0A1S2XH76	A0A1S2XH76	404	413	yes	yes	2	0.003443	124.98	1
DISATPGHNKSPPLVK	VYRMHSLLPDTLHLRDISATPGHNKSPPLV	ISATPGHNKSPPLVKEIPMNDLIGLQGENT	R	D	I	V	K	E	1	0	1	1	0	0	0	1	1	1	1	2	0	0	3	2	1	0	0	1	0	0	16		1659.89	A0A1S2XH76	A0A1S2XH76	404	419	yes	yes	3	0.03972	68.413
DISDIAKNQ	SAAAVNTAAGLVNREDISDIAKNQGVSVSN	GLVNREDISDIAKNQGVSVSNMKVGGNRVI	E	D	I	N	Q	G	1	0	1	2	0	1	0	0	0	2	0	1	0	0	0	1	0	0	0	0	0	0	9		1002.5	A0A1S2XXH2	A0A1S2XXH2	82	90	yes	yes	2	0.0064727	129.68		1
DIVFNSGKN	TNNEPVKVVVGKTLEDIVFNSGKNVLLEFY	VGKTLEDIVFNSGKNVLLEFYAPWCGHCKQ	E	D	I	K	N	V	0	0	2	1	0	0	0	1	0	1	0	1	0	1	0	1	0	0	0	1	0	0	9		992.493	A0A1S2YBR2	A0A1S2YBR2	421	429	yes	yes	2	0.020024	106.36				1		1
DKAATAKNAVASK	NSYTDKIYSATSAIADKAATAKNAVASKLG	IADKAATAKNAVASKLGYDQQGENETYQRT	A	D	K	S	K	L	5	0	1	1	0	0	0	0	0	0	0	3	0	0	0	1	1	0	0	1	0	0	13		1273.7	A0A1S3DW19;A0A1S2Z626	A0A1S3DW19	603	615	yes	no	3	0.027593	78.505					1
DKASEYASDTSHKTKD	LSEGLGFKDKDSSNTDKASEYASDTSHKTK	KASEYASDTSHKTKDCASDAAQKTKDYASE	T	D	K	K	D	C	2	0	0	3	0	0	1	0	1	0	0	3	0	0	0	3	2	0	1	0	0	0	16		1781.81	A0A1S2YPX2	A0A1S2YPX2	91	106	yes	yes	4	0.0065463	86.005							1
DKDSSNTDKASEYA	TGWAKEKLSEGLGFKDKDSSNTDKASEYAS	KDKDSSNTDKASEYASDTSHKTKDCASDAA	K	D	K	Y	A	S	2	0	1	3	0	0	1	0	0	0	0	2	0	0	0	3	1	0	1	0	0	0	14		1529.65	A0A1S2YPX2	A0A1S2YPX2	84	97	yes	yes	2	8.6094e-07	211.38	1	1	1
DKDSSNTDKASEYASDTSHK	TGWAKEKLSEGLGFKDKDSSNTDKASEYAS	NTDKASEYASDTSHKTKDCASDAAQKTKDY	K	D	K	H	K	T	2	0	1	4	0	0	1	0	1	0	0	3	0	0	0	5	2	0	1	0	0	0	20		2184.94	A0A1S2YPX2	A0A1S2YPX2	84	103	yes	yes	3;4	7.6361e-24	238.63	2	2	2
DKDSSNTDKASEYASDTSHKTK	TGWAKEKLSEGLGFKDKDSSNTDKASEYAS	DKASEYASDTSHKTKDCASDAAQKTKDYAS	K	D	K	T	K	D	2	0	1	4	0	0	1	0	1	0	0	4	0	0	0	5	3	0	1	0	0	0	22		2414.08	A0A1S2YPX2	A0A1S2YPX2	84	105	yes	yes	3;4;5	5.9366e-19	206.85	2	3	1
DKDSSNTDKASEYASDTSHKTKD	TGWAKEKLSEGLGFKDKDSSNTDKASEYAS	KASEYASDTSHKTKDCASDAAQKTKDYASE	K	D	K	K	D	C	2	0	1	5	0	0	1	0	1	0	0	4	0	0	0	5	3	0	1	0	0	0	23		2529.11	A0A1S2YPX2	A0A1S2YPX2	84	106	yes	yes	3;4;5	1.4769e-29	225.26	2	2	3
DKEDSVLKGIN	SVFTFILLSNPVHCSDKEDSVLKGINSYRQ	VHCSDKEDSVLKGINSYRQTKNLPPLYQND	S	D	K	I	N	S	0	0	1	2	0	0	1	1	0	1	1	2	0	0	0	1	0	0	0	1	0	0	11		1216.63	A0A1S2XUA4	A0A1S2XUA4	28	38	yes	yes	2	0.0026536	167.12
DKENPFFFK	VLLGIVFLASVCAKSDKENPFFFKSNNFQT	SVCAKSDKENPFFFKSNNFQTLFKNENGHV	S	D	K	F	K	S	0	0	1	1	0	0	1	0	0	0	0	2	0	3	1	0	0	0	0	0	0	0	9		1170.57	A0A1S2XQ88;A0A1S2XQR4	A0A1S2XQR4	26	34	no	no	2;3	0.0007231	177.36				2	2	1	1
DKENPFFFKS	VLLGIVFLASVCAKSDKENPFFFKSNNFQT	VCAKSDKENPFFFKSNNFQTLFKNENGHVR	S	D	K	K	S	N	0	0	1	1	0	0	1	0	0	0	0	2	0	3	1	1	0	0	0	0	0	0	10		1257.6	A0A1S2XQ88;A0A1S2XQR4	A0A1S2XQR4	26	35	no	no	2;3	0.0019278	135.86				2	1	2	1
DKENPFFFKSN	VLLGIVFLASVCAKSDKENPFFFKSNNFQT	CAKSDKENPFFFKSNNFQTLFKNENGHVRL	S	D	K	S	N	N	0	0	2	1	0	0	1	0	0	0	0	2	0	3	1	1	0	0	0	0	0	0	11		1371.65	A0A1S2XQ88;A0A1S2XQR4	A0A1S2XQR4	26	36	no	no	3	0.021831	84.605							1
DKENPFFFKSNNFQTL	VLLGIVFLASVCAKSDKENPFFFKSNNFQT	KENPFFFKSNNFQTLFKNENGHVRLLQRFD	S	D	K	T	L	F	0	0	3	1	0	1	1	0	0	0	1	2	0	4	1	1	1	0	0	0	0	0	16		1974.95	A0A1S2XQR4	A0A1S2XQR4	26	41	yes	yes	3	0.019714	76.391
DKGFVIDFEE	EPEMISPMADYWKQHDKGFVIDFEETEMKK	YWKQHDKGFVIDFEETEMKKRAPFP_____	H	D	K	E	E	T	0	0	0	2	0	0	2	1	0	1	0	1	0	2	0	0	0	0	0	1	0	0	10		1197.56	A0A1S2XCR9	A0A1S2XCR9	231	240	yes	yes	2	0.039804	78.516
DKGFVIDFEETEMKKR	EPEMISPMADYWKQHDKGFVIDFEETEMKK	KGFVIDFEETEMKKRAPFP___________	H	D	K	K	R	A	0	1	0	2	0	0	3	1	0	1	0	3	1	2	0	0	1	0	0	1	0	0	16		1970.98	A0A1S2XCR9	A0A1S2XCR9	231	246	yes	yes	3;4	0.00014533	129.62		1	1
DKGQVEKPKN	RLVGRAQQTATKAQSDKGQVEKPKNENITL	TKAQSDKGQVEKPKNENITLTTS_______	S	D	K	K	N	E	0	0	1	1	0	1	1	1	0	0	0	3	0	0	1	0	0	0	0	1	0	0	10		1141.61	A0A1S2Z6F0	A0A1S2Z6F0	167	176	yes	yes	3	0.0022524	124.42			1
DKGQVEKPKNEN	RLVGRAQQTATKAQSDKGQVEKPKNENITL	AQSDKGQVEKPKNENITLTTS_________	S	D	K	E	N	I	0	0	2	1	0	1	2	1	0	0	0	3	0	0	1	0	0	0	0	1	0	0	12		1384.69	A0A1S2Z6F0	A0A1S2Z6F0	167	178	yes	yes	2;3	0.00054693	152.85	1		1
DKGQVEKPKNENITLTTS	RLVGRAQQTATKAQSDKGQVEKPKNENITL	QVEKPKNENITLTTS_______________	S	D	K	T	S	-	0	0	2	1	0	1	2	1	0	1	1	3	0	0	1	1	3	0	0	1	0	0	18		2001.04	A0A1S2Z6F0	A0A1S2Z6F0	167	184	yes	yes	3;4	0.0019523	102.08				2	2	1
DKIILGPK	EKFCALIDYAPHSNKDKIILGPKKIVDMFP	YAPHSNKDKIILGPKKIVDMFPFFEGTMFE	K	D	K	P	K	K	0	0	0	1	0	0	0	1	0	2	1	2	0	0	1	0	0	0	0	0	0	0	8		882.554	A0A3Q7K771;R4NHA7	A0A3Q7K771	96	103	yes	no	2	0.03578	113.89							1
DKIILGPKK	EKFCALIDYAPHSNKDKIILGPKKIVDMFP	APHSNKDKIILGPKKIVDMFPFFEGTMFEN	K	D	K	K	K	I	0	0	0	1	0	0	0	1	0	2	1	3	0	0	1	0	0	0	0	0	0	0	9		1010.65	A0A3Q7K771;R4NHA7	A0A3Q7K771	96	104	yes	no	2;3	0.01159	133.23			1
DKIILGPKKIVD	EKFCALIDYAPHSNKDKIILGPKKIVDMFP	SNKDKIILGPKKIVDMFPFFEGTMFENGID	K	D	K	V	D	M	0	0	0	2	0	0	0	1	0	3	1	3	0	0	1	0	0	0	0	1	0	0	12		1337.83	A0A3Q7K771	A0A3Q7K771	96	107	yes	yes	3	0.017566	88.282
DKIKEKLPGHHSH	THHPAEPTDQKKGILDKIKEKLPGHHSH__	ILDKIKEKLPGHHSH_______________	L	D	K	S	H	-	0	0	0	1	0	0	1	1	3	1	1	3	0	0	1	1	0	0	0	0	0	0	13		1524.82	A0A1S2Y7R8	A0A1S2Y7R8	172	184	yes	yes	4	0.050248	68.536
DKIKEKLPGTGH	HHGGEQKHGEKKGIMDKIKEKLPGTGH___	GIMDKIKEKLPGTGH_______________	M	D	K	G	H	-	0	0	0	1	0	0	1	2	1	1	1	3	0	0	1	0	1	0	0	0	0	0	12		1321.74	A0A1S2Z0P8	A0A1S2Z0P8	185	196	yes	yes	2;3;4	1.5364e-09	234.92			1	2	2	3	2
DKIQDVATGAGEYT	KKTTNYATDTAKKTKDKIQDVATGAGEYTA	KDKIQDVATGAGEYTAEKASNIADAGKDTF	K	D	K	Y	T	A	2	0	0	2	0	1	1	2	0	1	0	1	0	0	0	0	2	0	1	1	0	0	14		1466.69	A0A1S2YPX2	A0A1S2YPX2	372	385	yes	yes	2	0.0077866	92.943			1
DKIQDVATGAGEYTA	KKTTNYATDTAKKTKDKIQDVATGAGEYTA	DKIQDVATGAGEYTAEKASNIADAGKDTFE	K	D	K	T	A	E	3	0	0	2	0	1	1	2	0	1	0	1	0	0	0	0	2	0	1	1	0	0	15		1537.73	A0A1S2YPX2	A0A1S2YPX2	372	386	yes	yes	2	9.3559e-07	181.31	1	1	1
DKIQDVATGAGEYTAEK	KKTTNYATDTAKKTKDKIQDVATGAGEYTA	IQDVATGAGEYTAEKASNIADAGKDTFEAA	K	D	K	E	K	A	3	0	0	2	0	1	2	2	0	1	0	2	0	0	0	0	2	0	1	1	0	0	17		1794.86	A0A1S2YPX2	A0A1S2YPX2	372	388	yes	yes	2;3	1.5836e-16	228.03	2	2	2
DKIQDVATGAGEYTAEKAS	KKTTNYATDTAKKTKDKIQDVATGAGEYTA	DVATGAGEYTAEKASNIADAGKDTFEAAKH	K	D	K	A	S	N	4	0	0	2	0	1	2	2	0	1	0	2	0	0	0	1	2	0	1	1	0	0	19		1952.93	A0A1S2YPX2	A0A1S2YPX2	372	390	yes	yes	2;3	8.4907e-12	212.7	2	2	2
DKIQDVATGAGEYTAEKASNIA	KKTTNYATDTAKKTKDKIQDVATGAGEYTA	TGAGEYTAEKASNIADAGKDTFEAAKHKSE	K	D	K	I	A	D	5	0	1	2	0	1	2	2	0	2	0	2	0	0	0	1	2	0	1	1	0	0	22		2251.1	A0A1S2YPX2	A0A1S2YPX2	372	393	yes	yes	3	0.00053275	107.25
DKKEETKEKTAETAEAAK	DTAVDAAKRAMGYLGDKKEETKEKTAETAE	EETKEKTAETAEAAKQKTVEAKDKTKEMLS	G	D	K	A	K	Q	4	0	0	1	0	0	5	0	0	0	0	5	0	0	0	0	3	0	0	0	0	0	18		2006.02	A0A1S2Y0W2	A0A1S2Y0W2	174	191	yes	yes	3;4	1.5945e-11	200.99	1	2	1
DKKEETKEKTAETAEAAKQ	DTAVDAAKRAMGYLGDKKEETKEKTAETAE	ETKEKTAETAEAAKQKTVEAKDKTKEMLSG	G	D	K	K	Q	K	4	0	0	1	0	1	5	0	0	0	0	5	0	0	0	0	3	0	0	0	0	0	19		2134.08	A0A1S2Y0W2	A0A1S2Y0W2	174	192	yes	yes	4	0.0010752	109.87
DKKEETKEKTAETAEAAKQK	DTAVDAAKRAMGYLGDKKEETKEKTAETAE	TKEKTAETAEAAKQKTVEAKDKTKEMLSGG	G	D	K	Q	K	T	4	0	0	1	0	1	5	0	0	0	0	6	0	0	0	0	3	0	0	0	0	0	20		2262.17	A0A1S2Y0W2	A0A1S2Y0W2	174	193	yes	yes	5	0.0028535	95.5
DKKEETKEKTAETAEAAKQKT	DTAVDAAKRAMGYLGDKKEETKEKTAETAE	KEKTAETAEAAKQKTVEAKDKTKEMLSGGD	G	D	K	K	T	V	4	0	0	1	0	1	5	0	0	0	0	6	0	0	0	0	4	0	0	0	0	0	21		2363.22	A0A1S2Y0W2	A0A1S2Y0W2	174	194	yes	yes	5	0.017713	75.773
DKKEETKEKTAETAEAAKQKTVEAK	DTAVDAAKRAMGYLGDKKEETKEKTAETAE	AETAEAAKQKTVEAKDKTKEMLSGGDEEAR	G	D	K	A	K	D	5	0	0	1	0	1	6	0	0	0	0	7	0	0	0	0	4	0	0	1	0	0	25		2790.46	A0A1S2Y0W2	A0A1S2Y0W2	174	198	yes	yes	6	0.035126	68.895
DKKEMEEMEREL	CEALQKIGDNLSDKCDKKEMEEMERELKIL	DKCDKKEMEEMERELKILPLRCGITPPLGC	C	D	K	E	L	K	0	1	0	1	0	0	5	0	0	0	1	2	2	0	0	0	0	0	0	0	0	0	12		1565.71	A0A1S2XDF0	A0A1S2XDF0	115	126	yes	yes	3	0.00059664	116.19							1
DKKEMEEMERELK	CEALQKIGDNLSDKCDKKEMEEMERELKIL	KCDKKEMEEMERELKILPLRCGITPPLGCD	C	D	K	L	K	I	0	1	0	1	0	0	5	0	0	0	1	3	2	0	0	0	0	0	0	0	0	0	13		1693.8	A0A1S2XDF0	A0A1S2XDF0	115	127	yes	yes	3;4	1.6607e-06	216.34	1	1	2
DKKEMEEMERELKILPL	CEALQKIGDNLSDKCDKKEMEEMERELKIL	KEMEEMERELKILPLRCGITPPLGCDLSFD	C	D	K	P	L	R	0	1	0	1	0	0	5	0	0	1	3	3	2	0	1	0	0	0	0	0	0	0	17		2130.11	A0A1S2XDF0	A0A1S2XDF0	115	131	yes	yes	3;4	0.0010889	114.29
DKKEMEEMERELKILPLR	CEALQKIGDNLSDKCDKKEMEEMERELKIL	EMEEMERELKILPLRCGITPPLGCDLSFDN	C	D	K	L	R	C	0	2	0	1	0	0	5	0	0	1	3	3	2	0	1	0	0	0	0	0	0	0	18		2286.21	A0A1S2XDF0	A0A1S2XDF0	115	132	yes	yes	4;5	3.3544e-11	193.22							1
DKLGEQRQRDAEL	KDTFEAAKHKSEHVKDKLGEQRQRDAEL__	VKDKLGEQRQRDAEL_______________	K	D	K	E	L	-	1	2	0	2	0	2	2	1	0	0	2	1	0	0	0	0	0	0	0	0	0	0	13		1556.79	A0A1S2YPX2	A0A1S2YPX2	412	424	yes	yes	2;3;4	0.0012521	123.8				2	2	2	1
DKLQGRDEDEEKGAIVK	RDFLEDALNVNRHIVDKLQGRDEDEEKGAI	LQGRDEDEEKGAIVKVKGGLSFISPSEKQP	V	D	K	V	K	V	1	1	0	3	0	1	3	2	0	1	1	3	0	0	0	0	0	0	0	1	0	0	17		1928.98	A0A1S2XSB9	A0A1S2XSB9	232	248	yes	yes	4	0.0055913	87.138		1	1
DKLQGRDEDEEKGAIVKVK	RDFLEDALNVNRHIVDKLQGRDEDEEKGAI	GRDEDEEKGAIVKVKGGLSFISPSEKQPRH	V	D	K	V	K	G	1	1	0	3	0	1	3	2	0	1	1	4	0	0	0	0	0	0	0	2	0	0	19		2156.14	A0A1S2XSB9	A0A1S2XSB9	232	250	yes	yes	3;4;5	8.3302e-23	242.98	2	2	2
DKLQGRDEDEEKGAIVKVKG	RDFLEDALNVNRHIVDKLQGRDEDEEKGAI	RDEDEEKGAIVKVKGGLSFISPSEKQPRHQ	V	D	K	K	G	G	1	1	0	3	0	1	3	3	0	1	1	4	0	0	0	0	0	0	0	2	0	0	20		2213.17	A0A1S2XSB9	A0A1S2XSB9	232	251	yes	yes	3;4;5	6.8585e-05	130	2	1	3
DKLQGRDEDEEKGAIVKVKGGLS	RDFLEDALNVNRHIVDKLQGRDEDEEKGAI	DEEKGAIVKVKGGLSFISPSEKQPRHQRGS	V	D	K	L	S	F	1	1	0	3	0	1	3	4	0	1	2	4	0	0	0	1	0	0	0	2	0	0	23		2470.3	A0A1S2XSB9	A0A1S2XSB9	232	254	yes	yes	4	0.034002	69.133				1
DKNDQWHRVE	DRVLQISGERSVEKEDKNDQWHRVERSSGK	SVEKEDKNDQWHRVERSSGKFMRRFRLPEN	E	D	K	V	E	R	0	1	1	2	0	1	1	0	1	0	0	1	0	0	0	0	0	1	0	1	0	0	10		1325.61	A0A1S2YHY8;A0A1S2YII3;A0A1S2YIQ3	A0A1S2YHY8	100	109	no	no	3	0.0093003	98.353							1
DKPVEQSDASA	LTIGEALEATAHTVGDKPVEQSDASAIQAA	HTVGDKPVEQSDASAIQAAEVRATGCNVIT	G	D	K	S	A	I	2	0	0	2	0	1	1	0	0	0	0	1	0	0	1	2	0	0	0	1	0	0	11		1145.52	A0A1S2XYX3	A0A1S2XYX3	147	157	yes	yes	2	0.0014684	109.44		1	1
DKPVEQSDASAIQ	LTIGEALEATAHTVGDKPVEQSDASAIQAA	VGDKPVEQSDASAIQAAEVRATGCNVITPG	G	D	K	I	Q	A	2	0	0	2	0	2	1	0	0	1	0	1	0	0	1	2	0	0	0	1	0	0	13		1386.66	A0A1S2XYX3	A0A1S2XYX3	147	159	yes	yes	2	0.00018549	143.96	1		1
DKPVEQSDASAIQA	LTIGEALEATAHTVGDKPVEQSDASAIQAA	GDKPVEQSDASAIQAAEVRATGCNVITPGG	G	D	K	Q	A	A	3	0	0	2	0	2	1	0	0	1	0	1	0	0	1	2	0	0	0	1	0	0	14		1457.7	A0A1S2XYX3	A0A1S2XYX3	147	160	yes	yes	2	0.0034935	116.55	1	1
DKQAAREHNAAVKQSTTEGQMGHTT	MATHKKDVKMTQAELDKQAAREHNAAVKQS	AVKQSTTEGQMGHTTGAHPMSALPGHGTGH	L	D	K	T	T	G	4	1	1	1	0	3	2	2	2	0	0	2	1	0	0	1	4	0	0	1	0	0	25		2695.27	E7BSD7	E7BSD7	65	89	yes	yes	5	0.0034579	88.836
DKRSNLFQNLQ	IFENQHGHIRLLQNFDKRSNLFQNLQNYRF	LQNFDKRSNLFQNLQNYRFLEYKARPHTLL	F	D	K	L	Q	N	0	1	2	1	0	2	0	0	0	0	2	1	0	1	0	1	0	0	0	0	0	0	11		1361.71	A0A1S2Y087	A0A1S2Y087	196	206	yes	yes	3	0.027967	80.763
DKRSQLFENLQ	LFKNENGHVRLLQRFDKRSQLFENLQNYRL	LQRFDKRSQLFENLQNYRLVEYNSKPHTLF	F	D	K	L	Q	N	0	1	1	1	0	2	1	0	0	0	2	1	0	1	0	1	0	0	0	0	0	0	11		1376.7	A0A1S2XQ88;A0A1S2XQR4	A0A1S2XQR4	56	66	no	no	3	0.03726	74.944
DKRSQLFENLQNY	LFKNENGHVRLLQRFDKRSQLFENLQNYRL	RFDKRSQLFENLQNYRLVEYNSKPHTLFLP	F	D	K	N	Y	R	0	1	2	1	0	2	1	0	0	0	2	1	0	1	0	1	0	0	1	0	0	0	13		1653.81	A0A1S2XQ88;A0A1S2XQR4	A0A1S2XQR4	56	68	no	no	3	0.0052957	105.17							1
DKSGEERAEEEGIDIDESKFK	EGYQEMGRKGGLSTMDKSGEERAEEEGIDI	RAEEEGIDIDESKFKTGSGRNQNK______	M	D	K	F	K	T	1	1	0	3	0	0	6	2	0	2	0	3	0	1	0	2	0	0	0	0	0	0	21		2410.11	A0A1S2YLS1	A0A1S2YLS1	69	89	yes	yes	4	0.00069237	108.45	1		1
DKSGEQRAAEQGIDIDESKFRND	EGYQEMGRKGGLSTMDKSGEQRAAEQGIDI	AEQGIDIDESKFRND_______________	M	D	K	N	D	-	2	2	1	4	0	2	3	2	0	2	0	2	0	1	0	2	0	0	0	0	0	0	23		2607.22	A0A1S2XPF8;A0A076KXB6	A0A1S2XPF8	91	113	yes	no	4	8.2672e-11	157.73
DKTKEMLSGGDEEARKKVEGENVK	AETAEAAKQKTVEAKDKTKEMLSGGDEEAR	GDEEARKKVEGENVKDEVFGGKTWRRGNEG	K	D	K	V	K	D	1	1	1	2	0	0	5	3	0	0	1	5	1	0	0	1	1	0	0	2	0	0	24		2676.34	A0A1S2Y0W2	A0A1S2Y0W2	199	222	yes	yes	5	0.045908	66.613							1
DKVLYGPS	NDKYVLLDYAPGTTNDKVLYGPSFVRDGYK	YAPGTTNDKVLYGPSFVRDGYKSLANTIFG	N	D	K	P	S	F	0	0	0	1	0	0	0	1	0	0	1	1	0	0	1	1	0	0	1	1	0	0	8		877.455	A0A3Q7K771;G1K3S0;G1K3R9;R9TPI6	A0A3Q7K771	39	46	yes	no	2	0.038466	111.01							1
DKVLYGPSFVR	NDKYVLLDYAPGTTNDKVLYGPSFVRDGYK	GTTNDKVLYGPSFVRDGYKSLANTIFGTYG	N	D	K	V	R	D	0	1	0	1	0	0	0	1	0	0	1	1	0	1	1	1	0	0	1	2	0	0	11		1279.69	A0A3Q7K771;G1K3S0;G1K3R9	A0A3Q7K771	39	49	yes	no	3	0.018981	86.911							1
DKVLYGPSFVRDGY	NDKYVLLDYAPGTTNDKVLYGPSFVRDGYK	NDKVLYGPSFVRDGYKSLANTIFGTYGIDC	N	D	K	G	Y	K	0	1	0	2	0	0	0	2	0	0	1	1	0	1	1	1	0	0	2	2	0	0	14		1614.8	A0A3Q7K771;G1K3S0;G1K3R9	A0A3Q7K771	39	52	yes	no	3	0.0041724	103.83							1
DKVLYGPSFVRDGYK	NDKYVLLDYAPGTTNDKVLYGPSFVRDGYK	DKVLYGPSFVRDGYKSLANTIFGTYGIDCA	N	D	K	Y	K	S	0	1	0	2	0	0	0	2	0	0	1	2	0	1	1	1	0	0	2	2	0	0	15		1742.9	A0A3Q7K771;G1K3S0;G1K3R9	A0A3Q7K771	39	53	yes	no	3	0.0012842	113.69				1	1	1	1
DKVLYGPSFVRDGYKS	NDKYVLLDYAPGTTNDKVLYGPSFVRDGYK	KVLYGPSFVRDGYKSLANTIFGTYGIDCAF	N	D	K	K	S	L	0	1	0	2	0	0	0	2	0	0	1	2	0	1	1	2	0	0	2	2	0	0	16		1829.93	A0A3Q7K771;G1K3S0;G1K3R9	A0A3Q7K771	39	54	yes	no	3	0.0041443	95.767					1
DKVLYGPSFVRDGYKSLAN	NDKYVLLDYAPGTTNDKVLYGPSFVRDGYK	YGPSFVRDGYKSLANTIFGTYGIDCAFDTD	N	D	K	A	N	T	1	1	1	2	0	0	0	2	0	0	2	2	0	1	1	2	0	0	2	2	0	0	19		2128.1	A0A3Q7K771	A0A3Q7K771	39	57	yes	yes	3;4	0.00079181	114.4				1			2
DLAADAAQKAKEYATGA	HKAREYTGSAAQKAKDLAADAAQKAKEYAT	AADAAQKAKEYATGAAYKSKDYAGDAAEKT	K	D	L	G	A	A	7	0	0	2	0	1	1	1	0	0	1	2	0	0	0	0	1	0	1	0	0	0	17		1692.83	A0A1S2YPX2	A0A1S2YPX2	212	228	yes	yes	2;3	3.4046e-09	207.8							1
DLAADAAQKAKEYATGAAYK	HKAREYTGSAAQKAKDLAADAAQKAKEYAT	AAQKAKEYATGAAYKSKDYAGDAAEKTKEY	K	D	L	Y	K	S	8	0	0	2	0	1	1	1	0	0	1	3	0	0	0	0	1	0	2	0	0	0	20		2055.03	A0A1S2YPX2	A0A1S2YPX2	212	231	yes	yes	3	9.377e-05	129.15
DLAIPVNRPGQF	AYLANRDDNEDLRVLDLAIPVNRPGQFQSF	RVLDLAIPVNRPGQFQSFSLSGSENQQSYF	L	D	L	Q	F	Q	1	1	1	1	0	1	0	1	0	1	1	0	0	1	2	0	0	0	0	1	0	0	12		1325.71	A0A1S2XQ88;A0A1S2XQR4	A0A1S2XQR4	143	154	no	no	2	0.003657	114.89			1	1	1	1
DLAIPVNRPGQFQ	AYLANRDDNEDLRVLDLAIPVNRPGQFQSF	VLDLAIPVNRPGQFQSFSLSGSENQQSYFQ	L	D	L	F	Q	S	1	1	1	1	0	2	0	1	0	1	1	0	0	1	2	0	0	0	0	1	0	0	13		1453.77	A0A1S2XQ88;A0A1S2XQR4	A0A1S2XQR4	143	155	no	no	2	0.002378	115.71				1	1	1	1
DLAIPVNRPGQFQSF	AYLANRDDNEDLRVLDLAIPVNRPGQFQSF	DLAIPVNRPGQFQSFSLSGSENQQSYFQGF	L	D	L	S	F	S	1	1	1	1	0	2	0	1	0	1	1	0	0	2	2	1	0	0	0	1	0	0	15		1687.87	A0A1S2XQ88;A0A1S2XQR4	A0A1S2XQR4	143	157	no	no	2	0.011969	100.55					1	1
DLDASDSDGPVVPVTHW	YNLPQGTKTLAIVVEDLDASDSDGPVVPVT	DASDSDGPVVPVTHWVVINIPPTVKGLPEG	E	D	L	H	W	V	1	0	0	4	0	0	0	1	1	0	1	0	0	0	2	2	1	1	0	3	0	0	17		1808.82	A0A1S2Z931	A0A1S2Z931	59	75	yes	yes	2	0.012632	80.979	1
DLDIFVNSVEIKEG	GNFFEITPEKNPQLKDLDIFVNSVEIKEGS	KDLDIFVNSVEIKEGSLLLPHFNSRATVIL	K	D	L	E	G	S	0	0	1	2	0	0	2	1	0	2	1	1	0	1	0	1	0	0	0	2	0	0	14		1576.8	A0A1S2XQ88	A0A1S2XQ88	277	290	yes	yes	2	0.010176	87.363	1
DLDISLNSVE	GNFFEITPEKNPQLQDLDISLNSVEINEGS	NPQLQDLDISLNSVEINEGSLLLPHFNSRA	Q	D	L	V	E	I	0	0	1	2	0	0	1	0	0	1	2	0	0	0	0	2	0	0	0	1	0	0	10		1103.53	A0A1S2XQR4;Q304D4	A0A1S2XQR4	279	288	no	no	2	0.037918	79.469
DLEDVNRAK	FKQARAEAASKLAAKDLEDVNRAKERTLNA	SKLAAKDLEDVNRAKERTLNASSETGYYQE	K	D	L	A	K	E	1	1	1	2	0	0	1	0	0	0	1	1	0	0	0	0	0	0	0	1	0	0	9		1058.54	A0A1S3E2A8	A0A1S3E2A8	59	67	yes	yes	2	0.001016	175.44	1	1	1
DLEDVNRAKE	FKQARAEAASKLAAKDLEDVNRAKERTLNA	KLAAKDLEDVNRAKERTLNASSETGYYQEE	K	D	L	K	E	R	1	1	1	2	0	0	2	0	0	0	1	1	0	0	0	0	0	0	0	1	0	0	10		1187.58	A0A1S3E2A8	A0A1S3E2A8	59	68	yes	yes	2	0.010397	106.29			1
DLEDVNRAKERTLN	FKQARAEAASKLAAKDLEDVNRAKERTLNA	KDLEDVNRAKERTLNASSETGYYQEEKPGV	K	D	L	L	N	A	1	2	2	2	0	0	2	0	0	0	2	1	0	0	0	0	1	0	0	1	0	0	14		1671.85	A0A1S3E2A8	A0A1S3E2A8	59	72	yes	yes	3	0.021482	77.912					1	1
DLEDVNRAKERTLNAS	FKQARAEAASKLAAKDLEDVNRAKERTLNA	LEDVNRAKERTLNASSETGYYQEEKPGVIG	K	D	L	A	S	S	2	2	2	2	0	0	2	0	0	0	2	1	0	0	0	1	1	0	0	1	0	0	16		1829.92	A0A1S3E2A8	A0A1S3E2A8	59	74	yes	yes	3	0.0085793	84.508
DLEDYKLQG	IEGLPLEDSPYLKYDDLEDYKLQGYGTQGH	PYLKYDDLEDYKLQGYGTQGHQQPKPGRGA	D	D	L	Q	G	Y	0	0	0	2	0	1	1	1	0	0	2	1	0	0	0	0	0	0	1	0	0	0	9		1079.51	A0A1S2YS88	A0A1S2YS88	35	43	yes	yes	2	0.0065466	138.26			1
DLETTIPKPYM	EAHNAPVTSQRRVRSDLETTIPKPYMARAL	RVRSDLETTIPKPYMARALTAPDTTHPDGT	S	D	L	Y	M	A	0	0	0	1	0	0	1	0	0	1	1	1	1	0	2	0	2	0	1	0	0	0	11		1306.65	A0A1S2XXQ4;A0A3Q7X6H1	A0A1S2XXQ4	28	38	yes	no	2	0.0047509	114.89	2	1		1	1	1
DLFTSDAHN	GTPLEGGKIADSEQVDLFTSDAHNISKNDQ	ADSEQVDLFTSDAHNISKNDQKQNADSNQS	V	D	L	H	N	I	1	0	1	2	0	0	0	0	1	0	1	0	0	1	0	1	1	0	0	0	0	0	9		1018.44	A0A1S2XIX1	A0A1S2XIX1	45	53	yes	yes	2	0.077491	73.248			1
DLGKGGHELSK	NSIIGRAVVVHADPDDLGKGGHELSKTTGN	ADPDDLGKGGHELSKTTGNAGGRVACGIIG	D	D	L	S	K	T	0	0	0	1	0	0	1	3	1	0	2	2	0	0	0	1	0	0	0	0	0	0	11		1139.59	Q9ZNQ4	Q9ZNQ4	124	134	yes	yes	3	0.010684	91.313				1			1
DLGKGGHELSKTTGNAGGR	NSIIGRAVVVHADPDDLGKGGHELSKTTGN	GGHELSKTTGNAGGRVACGIIGLQG_____	D	D	L	G	R	V	1	1	1	1	0	0	1	6	1	0	2	2	0	0	0	1	2	0	0	0	0	0	19		1853.93	Q9ZNQ4	Q9ZNQ4	124	142	yes	yes	4	0.0022439	99.021
DLGKGGHELSKTTGNAGGRVA	NSIIGRAVVVHADPDDLGKGGHELSKTTGN	HELSKTTGNAGGRVACGIIGLQG_______	D	D	L	V	A	C	2	1	1	1	0	0	1	6	1	0	2	2	0	0	0	1	2	0	0	1	0	0	21		2024.04	Q9ZNQ4	Q9ZNQ4	124	144	yes	yes	3;4	8.0838e-05	127.5				1	2		1
DLGKGGHELSLTTGNAGGRLA	NSVVGRALVVHELQDDLGKGGHELSLTTGN	HELSLTTGNAGGRLACGVVGLTPI______	D	D	L	L	A	C	2	1	1	1	0	0	1	6	1	0	4	1	0	0	0	1	2	0	0	0	0	0	21		2023.04	A0A1S2YKP6	A0A1S2YKP6	178	198	yes	yes	4	0.012049	80.238				1
DLGNPDHGEN	ERKEHERIYDYDVYNDLGNPDHGENFVRPV	YDVYNDLGNPDHGENFVRPVIGGSSTLPYP	N	D	L	E	N	F	0	0	2	2	0	0	1	2	1	0	1	0	0	0	1	0	0	0	0	0	0	0	10		1066.43	A0A3Q7YAD4	A0A3Q7YAD4	213	222	yes	yes	2	0.0022505	140.14
DLGNPDHGENF	ERKEHERIYDYDVYNDLGNPDHGENFVRPV	DVYNDLGNPDHGENFVRPVIGGSSTLPYPR	N	D	L	N	F	V	0	0	2	2	0	0	1	2	1	0	1	0	0	1	1	0	0	0	0	0	0	0	11		1213.5	A0A3Q7YAD4	A0A3Q7YAD4	213	223	yes	yes	2	0.0015467	128.86	1	1	1
DLGNPDSGDNH	ERKEWERIYDYDVYNDLGNPDSGDNHARPV	DVYNDLGNPDSGDNHARPVLGGSDTYPYPR	N	D	L	N	H	A	0	0	2	3	0	0	0	2	1	0	1	0	0	0	1	1	0	0	0	0	0	0	11		1139.45	A0A1S2XBN2	A0A1S2XBN2	212	222	yes	yes	2	0.0058144	111.46	1
DLGNPDSGDNHA	ERKEWERIYDYDVYNDLGNPDSGDNHARPV	VYNDLGNPDSGDNHARPVLGGSDTYPYPRR	N	D	L	H	A	R	1	0	2	3	0	0	0	2	1	0	1	0	0	0	1	1	0	0	0	0	0	0	12		1210.49	A0A1S2XBN2	A0A1S2XBN2	212	223	yes	yes	2	0.010329	98.048	1
DLGNPDSGDNHARP	ERKEWERIYDYDVYNDLGNPDSGDNHARPV	NDLGNPDSGDNHARPVLGGSDTYPYPRRGR	N	D	L	R	P	V	1	1	2	3	0	0	0	2	1	0	1	0	0	0	2	1	0	0	0	0	0	0	14		1463.64	A0A1S2XBN2	A0A1S2XBN2	212	225	yes	yes	2;3	9.6842e-05	171.62	2	1	2		1
DLGNPDSGDNHARPVL	ERKEWERIYDYDVYNDLGNPDSGDNHARPV	LGNPDSGDNHARPVLGGSDTYPYPRRGRTG	N	D	L	V	L	G	1	1	2	3	0	0	0	2	1	0	2	0	0	0	2	1	0	0	0	1	0	0	16		1675.79	A0A1S2XBN2	A0A1S2XBN2	212	227	yes	yes	3	0.0032094	99.566	1	1	1
DLGNPDSGDNHARPVLG	ERKEWERIYDYDVYNDLGNPDSGDNHARPV	GNPDSGDNHARPVLGGSDTYPYPRRGRTGR	N	D	L	L	G	G	1	1	2	3	0	0	0	3	1	0	2	0	0	0	2	1	0	0	0	1	0	0	17		1732.81	A0A1S2XBN2	A0A1S2XBN2	212	228	yes	yes	2;3	4.4406e-09	168.61	1	2	1	1		1	1
DLGNPDSGDNHARPVLGGS	ERKEWERIYDYDVYNDLGNPDSGDNHARPV	PDSGDNHARPVLGGSDTYPYPRRGRTGRKP	N	D	L	G	S	D	1	1	2	3	0	0	0	4	1	0	2	0	0	0	2	2	0	0	0	1	0	0	19		1876.87	A0A1S2XBN2	A0A1S2XBN2	212	230	yes	yes	2	0.00021322	157.38	1	1	1
DLGVTGTG	KGGPVFGAGKDENKQDLGVTGTG_______	GKDENKQDLGVTGTG_______________	Q	D	L	T	G	-	0	0	0	1	0	0	0	3	0	0	1	0	0	0	0	0	2	0	0	1	0	0	8		718.35	A0A3Q7XRS6	A0A3Q7XRS6	71	78	yes	yes	1	3.2311e-05	140.12							1
DLIESGPNPRQ	EADENYRSHEIGRQTDLIESGPNPRQTYLE	GRQTDLIESGPNPRQTYLEDPELAHAVSLS	T	D	L	R	Q	T	0	1	1	1	0	1	1	1	0	1	1	0	0	0	2	1	0	0	0	0	0	0	11		1224.61	A0A1S2Z680	A0A1S2Z680	230	240	yes	yes	2	0.0075679	105.78			1
DLIGLQGEN	GHNKSPPLVKEIPMNDLIGLQGENTLREIG	KEIPMNDLIGLQGENTLREIGVARQLVSMG	N	D	L	E	N	T	0	0	1	1	0	1	1	2	0	1	2	0	0	0	0	0	0	0	0	0	0	0	9		957.477	A0A1S2XH76	A0A1S2XH76	425	433	yes	yes	2	0.018993	107.9
DLIKRNMAVKDSSSPYGLR	AVYKNWVFPDQALPNDLIKRNMAVKDSSSP	RNMAVKDSSSPYGLRLLIEDYPYAVDGLEI	N	D	L	L	R	L	1	2	1	2	0	0	0	1	0	1	2	2	1	0	1	3	0	0	1	1	0	0	19		2149.13	A0A3Q7YAD4	A0A3Q7YAD4	605	623	yes	yes	4	0.035336	67.43
DLISSAAGGGAPVTVAA	WPSLFAKLAEKKNIRDLISSAAGGGAPVTV	ISSAAGGGAPVTVAAAPVAAAGGAAAAAAP	R	D	L	A	A	A	5	0	0	1	0	0	0	3	0	1	1	0	0	0	1	2	1	0	0	2	0	0	17		1455.76	A0A1S2XW64	A0A1S2XW64	57	73	yes	yes	2	0.010684	82.417	1
DLISTEPAR	GAYGGGATTHPTTVSDLISTEPARHHPTDQ	HPTTVSDLISTEPARHHPTDQAAGRLRRSS	S	D	L	A	R	H	1	1	0	1	0	0	1	0	0	1	1	0	0	0	1	1	1	0	0	0	0	0	9		1000.52	A0A1S2Y7R8	A0A1S2Y7R8	73	81	yes	yes	2	0.0070228	128.61	1	1
DLISTEPARH	GAYGGGATTHPTTVSDLISTEPARHHPTDQ	PTTVSDLISTEPARHHPTDQAAGRLRRSSS	S	D	L	R	H	H	1	1	0	1	0	0	1	0	1	1	1	0	0	0	1	1	1	0	0	0	0	0	10		1137.58	A0A1S2Y7R8	A0A1S2Y7R8	73	82	yes	yes	2;3	0.0067092	114.28	2		1
DLISTEPARHHPTDQAAGRLR	GAYGGGATTHPTTVSDLISTEPARHHPTDQ	PARHHPTDQAAGRLRRSSSSSSSSSSSEDD	S	D	L	L	R	R	3	3	0	2	0	1	1	1	2	1	2	0	0	0	2	1	2	0	0	0	0	0	21		2340.2	A0A1S2Y7R8	A0A1S2Y7R8	73	93	yes	yes	4	6.0015e-06	132.59							1
DLKDEDLYRYA	QEHNAVCDTLKNHHPDLKDEDLYRYARLVT	NHHPDLKDEDLYRYARLVTSAVIAKIHTID	P	D	L	Y	A	R	1	1	0	3	0	0	1	0	0	0	2	1	0	0	0	0	0	0	2	0	0	0	11		1399.66	A0A1S2XH76	A0A1S2XH76	300	310	yes	yes	3	0.029102	77.062
DLKDEDLYRYAR	QEHNAVCDTLKNHHPDLKDEDLYRYARLVT	HHPDLKDEDLYRYARLVTSAVIAKIHTIDW	P	D	L	A	R	L	1	2	0	3	0	0	1	0	0	0	2	1	0	0	0	0	0	0	2	0	0	0	12		1555.76	A0A1S2XH76	A0A1S2XH76	300	311	yes	yes	4	0.0005756	137.16
DLNATASDEEKR	PPPRHVEELNRTTEHDLNATASDEEKRGVI	TEHDLNATASDEEKRGVIGSVIKTVKDTYE	H	D	L	K	R	G	2	1	1	2	0	0	2	0	0	0	1	1	0	0	0	1	1	0	0	0	0	0	12		1347.63	A0A1S2Y0W2	A0A1S2Y0W2	21	32	yes	yes	2;3	0.0091403	122.42	2	1
DLNATASDEEKRG	PPPRHVEELNRTTEHDLNATASDEEKRGVI	EHDLNATASDEEKRGVIGSVIKTVKDTYEN	H	D	L	R	G	V	2	1	1	2	0	0	2	1	0	0	1	1	0	0	0	1	1	0	0	0	0	0	13		1404.65	A0A1S2Y0W2	A0A1S2Y0W2	21	33	yes	yes	2;3	0.00024869	120.87	2	1	1
DLNATASDEEKRGVIG	PPPRHVEELNRTTEHDLNATASDEEKRGVI	LNATASDEEKRGVIGSVIKTVKDTYENARE	H	D	L	I	G	S	2	1	1	2	0	0	2	2	0	1	1	1	0	0	0	1	1	0	0	1	0	0	16		1673.82	A0A1S2Y0W2	A0A1S2Y0W2	21	36	yes	yes	2;3	0.00029848	137.59	1	1	2
DLNATASDEEKRGVIGSVIK	PPPRHVEELNRTTEHDLNATASDEEKRGVI	ASDEEKRGVIGSVIKTVKDTYENARESIVG	H	D	L	I	K	T	2	1	1	2	0	0	2	2	0	2	1	2	0	0	0	2	1	0	0	2	0	0	20		2101.1	A0A1S2Y0W2	A0A1S2Y0W2	21	40	yes	yes	3	6.5205e-05	130.11		1	1		1
DLNFTPNE	AVSQNVVPALESVFFDLNFTPNEFDSFEEV	ALESVFFDLNFTPNEFDSFEEVHGLYEGGI	F	D	L	N	E	F	0	0	2	1	0	0	1	0	0	0	1	0	0	1	1	0	1	0	0	0	0	0	8		948.419	A0A1S2XBN2;A0A1S2YV42;A0A3Q7YAD4	A0A1S2XBN2	297	304	no	no	2	0.047489	101.33						1
DLNFVGFGINAENNQRN	FIIPAGHPVAVNASSDLNFVGFGINAENNQ	NFVGFGINAENNQRNFLAGEDDNVISQIQN	S	D	L	R	N	F	1	1	5	1	0	1	1	2	0	1	1	0	0	2	0	0	0	0	0	1	0	0	17		1920.91	A0A1S2Y087	A0A1S2Y087	509	525	yes	yes	2	0.0016234	109.18
DLPGLKKEEV	RVDWKETPEAHVFKADLPGLKKEEVKVEIE	HVFKADLPGLKKEEVKVEIEDDRVLQISGE	A	D	L	E	V	K	0	0	0	1	0	0	2	1	0	0	2	2	0	0	1	0	0	0	0	1	0	0	10		1126.62	A0A1S2YHY8;A0A1S2YII3;A0A1S2YIQ3	A0A1S2YHY8	69	78	no	no	2	0.05151	72.607
DLPGLKKEEVKV	RVDWKETPEAHVFKADLPGLKKEEVKVEIE	FKADLPGLKKEEVKVEIEDDRVLQISGERS	A	D	L	K	V	E	0	0	0	1	0	0	2	1	0	0	2	3	0	0	1	0	0	0	0	2	0	0	12		1353.79	A0A1S2YHY8;A0A1S2YII3;A0A1S2YIQ3	A0A1S2YHY8	69	80	no	no	3;4	0.018914	86.463				1	1		1
DLPGLKKEEVKVEIE	RVDWKETPEAHVFKADLPGLKKEEVKVEIE	DLPGLKKEEVKVEIEDDRVLQISGERSVEK	A	D	L	I	E	D	0	0	0	1	0	0	4	1	0	1	2	3	0	0	1	0	0	0	0	2	0	0	15		1724.96	A0A1S2YHY8;A0A1S2YII3;A0A1S2YIQ3	A0A1S2YHY8	69	83	no	no	3	0.041659	68.044
DLPGLTDVEKPRMR	DLSVLNLVIVKKGENDLPGLTDVEKPRMRG	NDLPGLTDVEKPRMRGPKRASKIRKLFNLS	N	D	L	M	R	G	0	2	0	2	0	0	1	1	0	0	2	1	1	0	2	0	1	0	0	1	0	0	14		1625.86	O81925;A0A1S2YHY7;A0A1S2XBR9;A0A1S2XP00	O81925	85	98	yes	no	3	0.0062792	96.464			1
DLQDEEDEDEDEDEQEQGHS	AQIVRVEGGLRIISPDLQDEEDEDEDEDEQ	EDEDEDEDEQEQGHSQREEEEDDDEDESHS	P	D	L	H	S	Q	0	0	0	6	0	3	7	1	1	0	1	0	0	0	0	1	0	0	0	0	0	0	20		2389.84	A0A1S2XVG1	A0A1S2XVG1	271	290	yes	yes	2	8.4467e-17	186.56	1
DLQDEEDEDEDEDEQEQGHSQR	AQIVRVEGGLRIISPDLQDEEDEDEDEDEQ	EDEDEDEQEQGHSQREEEEDDDEDESHSHE	P	D	L	Q	R	E	0	1	0	6	0	4	7	1	1	0	1	0	0	0	0	1	0	0	0	0	0	0	22		2674	A0A1S2XVG1	A0A1S2XVG1	271	292	yes	yes	3	8.8162e-21	221.92	1	1	1
DLQVDTTQGKIK	______________________________	TIPDLQVDTTQGKIKLHQFCSDTWTILFSH	P	D	L	I	K	L	0	0	0	2	0	2	0	1	0	1	1	2	0	0	0	0	2	0	0	1	0	0	12		1344.72	A0A1S2YGY5;A0A1S2YLK9	A0A1S2YGY5	12	23	yes	no	3	0.016377	85.288	1
DLQVDTTQGKIKLH	______________________________	PDLQVDTTQGKIKLHQFCSDTWTILFSHPG	P	D	L	L	H	Q	0	0	0	2	0	2	0	1	1	1	2	2	0	0	0	0	2	0	0	1	0	0	14		1594.87	A0A1S2YGY5;A0A1S2YLK9	A0A1S2YGY5	12	25	yes	no	3	6.2721e-05	153.38	1	1	1
DLRDIRHNEKGVSN	LYVDQPTGTGFSYSSDLRDIRHNEKGVSND	SDLRDIRHNEKGVSNDLYDFLQAFFAEHPQ	S	D	L	S	N	D	0	2	2	2	0	0	1	1	1	1	1	1	0	0	0	1	0	0	0	1	0	0	14		1651.84	A0A1S2Z4E0;Q9M450	A0A1S2Z4E0	183	196	yes	no	3	0.00068035	113.35
DLRNNDGKASAH	INLNADLYGSHPMYMDLRNNDGKASAHAVL	MYMDLRNNDGKASAHAVLLLNSNGMDVFYK	M	D	L	A	H	A	2	1	2	2	0	0	0	1	1	0	1	1	0	0	0	1	0	0	0	0	0	0	12		1296.62	A0A1S2XM27	A0A1S2XM27	233	244	yes	yes	3	0.03556	75.695
DLSVEGGRR	MVSGTEEEYARRRMDDLSVEGGRRGREKLV	ARRRMDDLSVEGGRRGREKLVVKVDESRPG	D	D	L	R	R	G	0	2	0	1	0	0	1	2	0	0	1	0	0	0	0	1	0	0	0	1	0	0	9		987.51	A0A1S3E2A8	A0A1S3E2A8	259	267	yes	yes	2;3	0.005649	133.55	1	1	1
DLSVEGGRRG	MVSGTEEEYARRRMDDLSVEGGRRGREKLV	RRRMDDLSVEGGRRGREKLVVKVDESRPGV	D	D	L	R	G	R	0	2	0	1	0	0	1	3	0	0	1	0	0	0	0	1	0	0	0	1	0	0	10		1044.53	A0A1S3E2A8	A0A1S3E2A8	259	268	yes	yes	3	0.030397	71.349
DLSVEGGRRGREKL	MVSGTEEEYARRRMDDLSVEGGRRGREKLV	DDLSVEGGRRGREKLVVKVDESRPGVVSDG	D	D	L	K	L	V	0	3	0	1	0	0	2	3	0	0	2	1	0	0	0	1	0	0	0	1	0	0	14		1570.85	A0A1S3E2A8	A0A1S3E2A8	259	272	yes	yes	3	0.0087337	90.731				1	1	1
DLSVIEILSRH	KAYLKTITPKLQTLIDLSVIEILSRHASDE	QTLIDLSVIEILSRHASDELYLGERDNPNW	I	D	L	R	H	A	0	1	0	1	0	0	1	0	1	2	2	0	0	0	0	2	0	0	0	1	0	0	11		1280.71	A0A1S2XBN2;A0A1S2YV42;Q9M3Z5;A0A3Q7YAD4	A0A1S2XBN2	770	780	no	no	2	0.0011784	138.66		1	1
DLVESKLGFSN	ISIGSRQLEENLLLFDLVESKLGFSNSLSS	LLLFDLVESKLGFSNSLSSRGIKCSDLFDF	F	D	L	S	N	S	0	0	1	1	0	0	1	1	0	0	2	1	0	1	0	2	0	0	0	1	0	0	11		1207.61	A0A1S2XV08	A0A1S2XV08	411	421	yes	yes	2	0.0016551	128.36					1
DLYNPRAGR	CSARIRENIIRPARADLYNPRAGRISTVNS	IRPARADLYNPRAGRISTVNSLTLPILSYL	A	D	L	G	R	I	1	2	1	1	0	0	0	1	0	0	1	0	0	0	1	0	0	0	1	0	0	0	9		1060.54	A0A1S2XVG1	A0A1S2XVG1	374	382	yes	yes	2	0.033012	101.64
DLYNPRAGRIS	CSARIRENIIRPARADLYNPRAGRISTVNS	PARADLYNPRAGRISTVNSLTLPILSYLRL	A	D	L	I	S	T	1	2	1	1	0	0	0	1	0	1	1	0	0	0	1	1	0	0	1	0	0	0	11		1260.66	A0A1S2XVG1	A0A1S2XVG1	374	384	yes	yes	3	0.023761	83.397
DLYNPRAGRISTVN	CSARIRENIIRPARADLYNPRAGRISTVNS	ADLYNPRAGRISTVNSLTLPILSYLRLSAE	A	D	L	V	N	S	1	2	2	1	0	0	0	1	0	1	1	0	0	0	1	1	1	0	1	1	0	0	14		1574.82	A0A1S2XVG1	A0A1S2XVG1	374	387	yes	yes	3	0.0060969	79.633							1
DMFPQGFETANLPSKK	DPVVISPDVTNEQAKDMFPQGFETANLPSK	MFPQGFETANLPSKKEYLRFTNV_______	K	D	M	K	K	E	1	0	1	1	0	1	1	1	0	0	1	2	1	2	2	1	1	0	0	0	0	0	16		1808.88	A0A1S2YGY5;A0A1S2YLK9	A0A1S2YGY5	195	210	yes	no	3	0.0059606	88.385	1		1
DMFPQGFETANLPSKKEYLR	DPVVISPDVTNEQAKDMFPQGFETANLPSK	GFETANLPSKKEYLRFTNV___________	K	D	M	L	R	F	1	1	1	1	0	1	2	1	0	0	2	2	1	2	2	1	1	0	1	0	0	0	20		2370.17	A0A1S2YGY5;A0A1S2YLK9	A0A1S2YGY5	195	214	yes	no	4	0.00018144	126.22							1
DMFPQGFETANLPSKKEYLRFTNV	DPVVISPDVTNEQAKDMFPQGFETANLPSK	ANLPSKKEYLRFTNV_______________	K	D	M	N	V	-	1	1	2	1	0	1	2	1	0	0	2	2	1	3	2	1	2	0	1	1	0	0	24		2831.4	A0A1S2YGY5;A0A1S2YLK9	A0A1S2YGY5	195	218	yes	no	4	0.0011846	99.441							1
DMGIIKQADYDRIN	TDPAIQYKAYSDYALDMGIIKQADYDRINK	LDMGIIKQADYDRINKVMLPACELAIKLCG	L	D	M	I	N	K	1	1	1	3	0	1	0	1	0	3	0	1	1	0	0	0	0	0	1	0	0	0	14		1650.8	A0A1S2XZ75	A0A1S2XZ75	276	289	yes	yes	3	0.0017005	88.087
DNAKHEAYQSPKS	KVSMKNIGSESRSKNDNAKHEAYQSPKSV_	KNDNAKHEAYQSPKSV______________	N	D	N	K	S	V	2	0	1	1	0	1	1	0	1	0	0	2	0	0	1	2	0	0	1	0	0	0	13		1473.68	A0A1S2XET4	A0A1S2XET4	654	666	yes	yes	3	0.013308	90.707
DNAKHEAYQSPKSV	KVSMKNIGSESRSKNDNAKHEAYQSPKSV_	NDNAKHEAYQSPKSV_______________	N	D	N	S	V	-	2	0	1	1	0	1	1	0	1	0	0	2	0	0	1	2	0	0	1	1	0	0	14		1572.75	A0A1S2XET4	A0A1S2XET4	654	667	yes	yes	2;3	0.00067919	124.12					1	1	1
DNDFISNK	PHPASAQAPKVEATKDNDFISNKGGGVMNP	PKVEATKDNDFISNKGGGVMNPRFSGNQDN	K	D	N	N	K	G	0	0	2	2	0	0	0	0	0	1	0	1	0	1	0	1	0	0	0	0	0	0	8		951.43	A0A1S3DYQ2;A0A1S3DX03	A0A1S3DX03	148	155	no	no	2	0.0025366	169.97		1
DNDFISNKGGGVM	PHPASAQAPKVEATKDNDFISNKGGGVMNP	TKDNDFISNKGGGVMNPRFSGNQDNDSMNR	K	D	N	V	M	N	0	0	2	2	0	0	0	3	0	1	0	1	1	1	0	1	0	0	0	1	0	0	13		1352.6	A0A1S3DYQ2;A0A1S3DX03	A0A1S3DX03	148	160	no	no	2	0.00030799	144.65	2	1	2
DNEDLRVLD	IKLPAGTIAYLANRDDNEDLRVLDLAIPVN	YLANRDDNEDLRVLDLAIPVNRPGQFQSFS	D	D	N	L	D	L	0	1	1	3	0	0	1	0	0	0	2	0	0	0	0	0	0	0	0	1	0	0	9		1087.51	A0A1S2XQ88;A0A1S2XQR4	A0A1S2XQR4	135	143	no	no	2	0.0061513	130.31	1					1
DNEDLRVLDL	IKLPAGTIAYLANRDDNEDLRVLDLAIPVN	LANRDDNEDLRVLDLAIPVNRPGQFQSFSL	D	D	N	D	L	A	0	1	1	3	0	0	1	0	0	0	3	0	0	0	0	0	0	0	0	1	0	0	10		1200.6	A0A1S2XQ88;A0A1S2XQR4	A0A1S2XQR4	135	144	no	no	2	0.00096391	199.46				1	1	1
DNEDLRVLDLA	IKLPAGTIAYLANRDDNEDLRVLDLAIPVN	ANRDDNEDLRVLDLAIPVNRPGQFQSFSLS	D	D	N	L	A	I	1	1	1	3	0	0	1	0	0	0	3	0	0	0	0	0	0	0	0	1	0	0	11		1271.64	A0A1S2XQ88;A0A1S2XQR4	A0A1S2XQR4	135	145	no	no	2	0.0011256	167.67	1	1	1
DNPNWTSDVKALE	ILSRHASDELYLGERDNPNWTSDVKALEAF	ERDNPNWTSDVKALEAFKKFGNKLAEIEQK	R	D	N	L	E	A	1	0	2	2	0	0	1	0	0	0	1	1	0	0	1	1	1	1	0	1	0	0	13		1487.69	A0A1S2XBN2	A0A1S2XBN2	791	803	yes	yes	2	0.012485	91.961		1
DNQDFLKELE	ITSFLDPDGWKTVLVDNQDFLKELE_____	KTVLVDNQDFLKELE_______________	V	D	N	L	E	-	0	0	1	2	0	1	2	0	0	0	2	1	0	1	0	0	0	0	0	0	0	0	10		1249.58	A0A1S2XAA5	A0A1S2XAA5	278	287	yes	yes	2	0.0024823	156.83
DNQIPLTGPNSIIGR	NINVGDDGTVSFSITDNQIPLTGPNSIIGR	DNQIPLTGPNSIIGRAVVVHADPDDLGKGG	T	D	N	G	R	A	0	1	2	1	0	1	0	2	0	3	1	0	0	0	2	1	1	0	0	0	0	0	15		1593.85	Q9ZNQ4	Q9ZNQ4	100	114	yes	yes	2	0.0094384	84.605
DNQIPLTGPNSIIGRA	NINVGDDGTVSFSITDNQIPLTGPNSIIGR	NQIPLTGPNSIIGRAVVVHADPDDLGKGGH	T	D	N	R	A	V	1	1	2	1	0	1	0	2	0	3	1	0	0	0	2	1	1	0	0	0	0	0	16		1664.88	Q9ZNQ4	Q9ZNQ4	100	115	yes	yes	2	0.0016589	110.31		1	1	1			1
DNVISQIERPVK	INAQNNQRNFLAGEDDNVISQIERPVKELA	GEDDNVISQIERPVKELAFPGSAQEVDRLI	D	D	N	V	K	E	0	1	1	1	0	1	1	0	0	2	0	1	0	0	1	1	0	0	0	2	0	0	12		1396.77	A0A1S2XYZ0	A0A1S2XYZ0	502	513	yes	yes	2	0.00060701	155	1	1	1
DNVISQIERPVKE	INAQNNQRNFLAGEDDNVISQIERPVKELA	EDDNVISQIERPVKELAFPGSAQEVDRLIK	D	D	N	K	E	L	0	1	1	1	0	1	2	0	0	2	0	1	0	0	1	1	0	0	0	2	0	0	13		1525.81	A0A1S2XYZ0	A0A1S2XYZ0	502	514	yes	yes	2;3	0.0089091	102.87
DNVISQIQ	INAQNNQRNFLAGEEDNVISQIQRPVKEVA	NFLAGEEDNVISQIQRPVKEVAFPGSAEEV	E	D	N	I	Q	R	0	0	1	1	0	2	0	0	0	2	0	0	0	0	0	1	0	0	0	1	0	0	8		915.466	A0A1S2XQ88;A0A1S2XQR4;Q304D4;A0A1S2Y087	A0A1S2XQR4	395	402	no	no	2	0.02354	126.28
DNVISQIQNPVKE	INAENNQRNFLAGEDDNVISQIQNPVKELT	EDDNVISQIQNPVKELTFPGSAQEVNRLIK	D	D	N	K	E	L	0	0	2	1	0	2	1	0	0	2	0	1	0	0	1	1	0	0	0	2	0	0	13		1482.77	A0A1S2Y087	A0A1S2Y087	532	544	yes	yes	2	0.00025642	191.04
DNVISQIQNPVKEL	INAENNQRNFLAGEDDNVISQIQNPVKELT	DDNVISQIQNPVKELTFPGSAQEVNRLIKN	D	D	N	E	L	T	0	0	2	1	0	2	1	0	0	2	1	1	0	0	1	1	0	0	0	2	0	0	14		1595.85	A0A1S2Y087	A0A1S2Y087	532	545	yes	yes	2	6.8602e-05	190.53
DNVISQIQNPVKELTFPGSAQEVNR	INAENNQRNFLAGEDDNVISQIQNPVKELT	VKELTFPGSAQEVNRLIKNQRQSYFANAQP	D	D	N	N	R	L	1	1	3	1	0	3	2	1	0	2	1	1	0	1	2	2	1	0	0	3	0	0	25		2782.43	A0A1S2Y087	A0A1S2Y087	532	556	yes	yes	3	0.022783	73.322
DNVISQIQRPV	INAQNNQRNFLAGEEDNVISQIQRPVKEVA	AGEEDNVISQIQRPVKEVAFPGSAEEVDRL	E	D	N	P	V	K	0	1	1	1	0	2	0	0	0	2	0	0	0	0	1	1	0	0	0	2	0	0	11		1267.69	A0A1S2XQ88;A0A1S2XQR4;Q304D4	A0A1S2XQR4	395	405	no	no	2	3.7945e-05	209.73							1
DNVISQIQRPVK	INAQNNQRNFLAGEEDNVISQIQRPVKEVA	GEEDNVISQIQRPVKEVAFPGSAEEVDRLL	E	D	N	V	K	E	0	1	1	1	0	2	0	0	0	2	0	1	0	0	1	1	0	0	0	2	0	0	12		1395.78	A0A1S2XQ88;A0A1S2XQR4;Q304D4	A0A1S2XQR4	395	406	no	no	2	0.00056457	136.02	1	1
DNVISQIQRPVKE	INAQNNQRNFLAGEEDNVISQIQRPVKEVA	EEDNVISQIQRPVKEVAFPGSAEEVDRLLK	E	D	N	K	E	V	0	1	1	1	0	2	1	0	0	2	0	1	0	0	1	1	0	0	0	2	0	0	13		1524.83	A0A1S2XQ88;A0A1S2XQR4;Q304D4	A0A1S2XQR4	395	407	no	no	3	0.0060813	102.33
DNVISQIQRPVKEVAFPGSAE	INAQNNQRNFLAGEEDNVISQIQRPVKEVA	IQRPVKEVAFPGSAEEVDRLLKNQRQSHFA	E	D	N	A	E	E	2	1	1	1	0	2	2	1	0	2	0	1	0	1	2	2	0	0	0	3	0	0	21		2283.19	A0A1S2XQ88;A0A1S2XQR4;Q304D4	A0A1S2XQR4	395	415	no	no	3	0.003372	91.725
DNVISQIQRPVKEVAFPGSAEEVD	INAQNNQRNFLAGEEDNVISQIQRPVKEVA	PVKEVAFPGSAEEVDRLLKNQRQSHFANAQ	E	D	N	V	D	R	2	1	1	2	0	2	3	1	0	2	0	1	0	1	2	2	0	0	0	4	0	0	24		2626.32	A0A1S2XQ88;A0A1S2XQR4;Q304D4	A0A1S2XQR4	395	418	no	no	3	0.0013427	98.703
DNVISQIQRPVKEVAFPGSAEEVDR	INAQNNQRNFLAGEEDNVISQIQRPVKEVA	VKEVAFPGSAEEVDRLLKNQRQSHFANAQP	E	D	N	D	R	L	2	2	1	2	0	2	3	1	0	2	0	1	0	1	2	2	0	0	0	4	0	0	25		2782.43	A0A1S2XQ88;A0A1S2XQR4;Q304D4	A0A1S2XQR4	395	419	no	no	3	0.0035895	88.222
DNYQQHPITYN	______________________________	GDYYDNYQQHPITYNQSQTRKIRSPSASHL	Y	D	N	Y	N	Q	0	0	2	1	0	2	0	0	1	1	0	0	0	0	1	0	1	0	2	0	0	0	11		1391.61	A0A1S2Z6F0	A0A1S2Z6F0	11	21	yes	yes	2	0.0025025	164.66							1
DNYQQHPITYNQSQTR	______________________________	NYQQHPITYNQSQTRKIRSPSASHLIVLAT	Y	D	N	T	R	K	0	1	2	1	0	4	0	0	1	1	0	0	0	0	1	1	2	0	2	0	0	0	16		1991.91	A0A1S2Z6F0	A0A1S2Z6F0	11	26	yes	yes	3	3.6407e-07	173.03							1
DNYYRPDLK	KEFRKMAKAVQNQVADNYYRPDLKKAALAR	VQNQVADNYYRPDLKKAALARLSAVNRSLK	A	D	N	L	K	K	0	1	1	2	0	0	0	0	0	0	1	1	0	0	1	0	0	0	2	0	0	0	9		1182.57	A0A1S3E3B9;A0A1S2YV03	A0A1S3E3B9	107	115	yes	no	2	0.053181	79.974
DPADNSHTTTQVVHVY	KDTYENARESIVGKRDPADNSHTTTQVVHV	PADNSHTTTQVVHVYDHNDGVSTGEVRDIS	R	D	P	V	Y	D	1	0	1	2	0	1	0	0	2	0	0	0	0	0	1	1	3	0	1	3	0	0	16		1782.82	A0A1S2Y0W2	A0A1S2Y0W2	58	73	yes	yes	2	2.0614e-07	223.03	1	1	1
DPADNSHTTTQVVHVYD	KDTYENARESIVGKRDPADNSHTTTQVVHV	ADNSHTTTQVVHVYDHNDGVSTGEVRDISA	R	D	P	Y	D	H	1	0	1	3	0	1	0	0	2	0	0	0	0	0	1	1	3	0	1	3	0	0	17		1897.84	A0A1S2Y0W2	A0A1S2Y0W2	58	74	yes	yes	2;3	0.00075519	133.15	2	2	1
DPADNSHTTTQVVHVYDHNDGVSTG	KDTYENARESIVGKRDPADNSHTTTQVVHV	QVVHVYDHNDGVSTGEVRDISANKSCGIYD	R	D	P	T	G	E	1	0	2	4	0	1	0	2	3	0	0	0	0	0	1	2	4	0	1	4	0	0	25		2665.16	A0A1S2Y0W2	A0A1S2Y0W2	58	82	yes	yes	3	0.0005267	106.63			1
DPDDLGKGGHEL	TGPNSIIGRAVVVHADPDDLGKGGHELSKT	VHADPDDLGKGGHELSKTTGNAGGRVACGI	A	D	P	E	L	S	0	0	0	3	0	0	1	3	1	0	2	1	0	0	1	0	0	0	0	0	0	0	12		1251.57	Q9ZNQ4	Q9ZNQ4	121	132	yes	yes	2;3	0.00055738	164.97	1	1	1	1	1	1	1
DPDDLGKGGHELS	TGPNSIIGRAVVVHADPDDLGKGGHELSKT	HADPDDLGKGGHELSKTTGNAGGRVACGII	A	D	P	L	S	K	0	0	0	3	0	0	1	3	1	0	2	1	0	0	1	1	0	0	0	0	0	0	13		1338.61	Q9ZNQ4	Q9ZNQ4	121	133	yes	yes	2	0.0047741	107.06		1	1
DPDDLGKGGHELSK	TGPNSIIGRAVVVHADPDDLGKGGHELSKT	ADPDDLGKGGHELSKTTGNAGGRVACGIIG	A	D	P	S	K	T	0	0	0	3	0	0	1	3	1	0	2	2	0	0	1	1	0	0	0	0	0	0	14		1466.7	Q9ZNQ4	Q9ZNQ4	121	134	yes	yes	2;3;4	2.841e-05	232.25	3	2	2		1
DPDDLGKGGHELSKT	TGPNSIIGRAVVVHADPDDLGKGGHELSKT	DPDDLGKGGHELSKTTGNAGGRVACGIIGL	A	D	P	K	T	T	0	0	0	3	0	0	1	3	1	0	2	2	0	0	1	1	1	0	0	0	0	0	15		1567.75	Q9ZNQ4	Q9ZNQ4	121	135	yes	yes	2	7.7437e-06	147.26	1	1	1
DPDDLGKGGHELSKTTGNAG	TGPNSIIGRAVVVHADPDDLGKGGHELSKT	GKGGHELSKTTGNAGGRVACGIIGLQG___	A	D	P	A	G	G	1	0	1	3	0	0	1	5	1	0	2	2	0	0	1	1	2	0	0	0	0	0	20		1967.92	Q9ZNQ4	Q9ZNQ4	121	140	yes	yes	3	0.0011191	104.89	1		1
DPDDLGKGGHELSKTTGNAGGR	TGPNSIIGRAVVVHADPDDLGKGGHELSKT	GGHELSKTTGNAGGRVACGIIGLQG_____	A	D	P	G	R	V	1	1	1	3	0	0	1	6	1	0	2	2	0	0	1	1	2	0	0	0	0	0	22		2181.04	Q9ZNQ4	Q9ZNQ4	121	142	yes	yes	3;4	1.1263e-12	162.49	2	1	1
DPDDLGKGGHELSKTTGNAGGRVA	TGPNSIIGRAVVVHADPDDLGKGGHELSKT	HELSKTTGNAGGRVACGIIGLQG_______	A	D	P	V	A	C	2	1	1	3	0	0	1	6	1	0	2	2	0	0	1	1	2	0	0	1	0	0	24		2351.15	Q9ZNQ4	Q9ZNQ4	121	144	yes	yes	3;4	5.7991e-26	208.92	1	1	2	2	2	2	1
DPDGWKTVL	PGPIPGLNTKITSFLDPDGWKTVLVDNQDF	KITSFLDPDGWKTVLVDNQDFLKELE____	L	D	P	V	L	V	0	0	0	2	0	0	0	1	0	0	1	1	0	0	1	0	1	1	0	1	0	0	9		1029.51	A0A1S2XAA5	A0A1S2XAA5	268	276	yes	yes	2	0.027985	96.668
DPEAITIGE	FVEPDVPMNDPGLVLDPEAITIGEALEASA	DPGLVLDPEAITIGEALEASALSRAGNKAL	L	D	P	G	E	A	1	0	0	1	0	0	2	1	0	2	0	0	0	0	1	0	1	0	0	0	0	0	9		943.45	A0A1S2XXH2	A0A1S2XXH2	132	140	yes	yes	2	0.033549	91.041
DPEAITIGEALE	FVEPDVPMNDPGLVLDPEAITIGEALEASA	LVLDPEAITIGEALEASALSRAGNKALDQS	L	D	P	L	E	A	2	0	0	1	0	0	3	1	0	2	1	0	0	0	1	0	1	0	0	0	0	0	12		1256.61	A0A1S2XXH2	A0A1S2XXH2	132	143	yes	yes	2	0.0043011	112.84
DPFKDFPFSSS	GRRSNVYDPFSLDLWDPFKDFPFSSSVSSS	LDLWDPFKDFPFSSSVSSSFPELSRENSAF	W	D	P	S	S	V	0	0	0	2	0	0	0	0	0	0	0	1	0	3	2	3	0	0	0	0	0	0	11		1272.57	A0A1S2YHY8;A0A1S2YII3;A0A1S2YIQ3;A0A1S2Z7Q6	A0A1S2YHY8	25	35	no	no	2	0.043993	89.029
DPFNDGAGSQGTF	NPVDFPYRTADGRYNDPFNDGAGSQGTFFG	YNDPFNDGAGSQGTFFGRNVLPVDQKKKLL	N	D	P	T	F	F	1	0	1	2	0	1	0	3	0	0	0	0	0	2	1	1	1	0	0	0	0	0	13		1311.54	A0A1S2XH76	A0A1S2XH76	104	116	yes	yes	2	0.0085007	98.04		1
DPFNDGAGSQGTFFG	NPVDFPYRTADGRYNDPFNDGAGSQGTFFG	DPFNDGAGSQGTFFGRNVLPVDQKKKLLKP	N	D	P	F	G	R	1	0	1	2	0	1	0	4	0	0	0	0	0	3	1	1	1	0	0	0	0	0	15		1515.63	A0A1S2XH76	A0A1S2XH76	104	118	yes	yes	2	0.0058753	91.937
DPFNDGAGSQGTFFGR	NPVDFPYRTADGRYNDPFNDGAGSQGTFFG	PFNDGAGSQGTFFGRNVLPVDQKKKLLKPD	N	D	P	G	R	N	1	1	1	2	0	1	0	4	0	0	0	0	0	3	1	1	1	0	0	0	0	0	16		1671.73	A0A1S2XH76	A0A1S2XH76	104	119	yes	yes	2	2.6026e-07	153.81			1
DPFNDGAGSQGTFFGRN	NPVDFPYRTADGRYNDPFNDGAGSQGTFFG	FNDGAGSQGTFFGRNVLPVDQKKKLLKPDP	N	D	P	R	N	V	1	1	2	2	0	1	0	4	0	0	0	0	0	3	1	1	1	0	0	0	0	0	17		1785.77	A0A1S2XH76	A0A1S2XH76	104	120	yes	yes	2;3	7.3392e-29	327.29	2	2	2	1	1	1	1
DPFQDFQLST	GRRTNILDPFSLSLWDPFQDFQLSTSTNET	SLSLWDPFQDFQLSTSTNETTPFANARIDW	W	D	P	S	T	S	0	0	0	2	0	2	0	0	0	0	1	0	0	2	1	1	1	0	0	0	0	0	10		1196.54	A0A1S2XNB4	A0A1S2XNB4	26	35	yes	yes	2	0.014435	99.139							1
DPGLVLDPEA	SQVLGQFVEPDVPMNDPGLVLDPEAITIGE	DVPMNDPGLVLDPEAITIGEALEASALSRA	N	D	P	E	A	I	1	0	0	2	0	0	1	1	0	0	2	0	0	0	2	0	0	0	0	1	0	0	10		1024.51	A0A1S2XXH2	A0A1S2XXH2	126	135	yes	yes	2	0.0070701	113.5	1
DPGQSPFSFK	YGKNGDLSQKFWSTKDPGQSPFSFKIGQGS	FWSTKDPGQSPFSFKIGQGSVIKGWDEGVI	K	D	P	F	K	I	0	0	0	1	0	1	0	1	0	0	0	1	0	2	2	2	0	0	0	0	0	0	10		1108.52	A0A1S2XBZ6	A0A1S2XBZ6	44	53	yes	yes	2	0.0097061	107.79	1	1	1
DPKSEKPATEVYVPRDEN	PYPRRGRTGRYPTLKDPKSEKPATEVYVPR	SEKPATEVYVPRDENFGHLKSSDFLTYGIK	K	D	P	E	N	F	1	1	1	2	0	0	3	0	0	0	0	2	0	0	3	1	1	0	1	2	0	0	18		2073	A0A3Q7YAD4	A0A3Q7YAD4	250	267	yes	yes	3	0.0033577	95.954							1
DPKSEKPATEVYVPRDENFGHL	PYPRRGRTGRYPTLKDPKSEKPATEVYVPR	ATEVYVPRDENFGHLKSSDFLTYGIKSLSQ	K	D	P	H	L	K	1	1	1	2	0	0	3	1	1	0	1	2	0	1	3	1	1	0	1	2	0	0	22		2527.23	A0A3Q7YAD4	A0A3Q7YAD4	250	271	yes	yes	4	0.0018085	96.79					1		1
DPKSEKPATEVYVPRDENFGHLK	PYPRRGRTGRYPTLKDPKSEKPATEVYVPR	TEVYVPRDENFGHLKSSDFLTYGIKSLSQC	K	D	P	L	K	S	1	1	1	2	0	0	3	1	1	0	1	3	0	1	3	1	1	0	1	2	0	0	23		2655.33	A0A3Q7YAD4	A0A3Q7YAD4	250	272	yes	yes	5	0.0090827	82.593				1		1	1
DPNLIQDPTIYRL	EQLIHEMMKPPLRSYDPNLIQDPTIYRLNE	SYDPNLIQDPTIYRLNEAVMHFGESIKDII	Y	D	P	R	L	N	0	1	1	2	0	1	0	0	0	2	2	0	0	0	2	0	1	0	1	0	0	0	13		1556.82	A0A1S2Y2Y0	A0A1S2Y2Y0	79	91	yes	yes	2	0.037912	82.379					1
DPSIGAYSRIN	LRIYAMFTNTDDSTFDPSIGAYSRINELVK	DSTFDPSIGAYSRINELVKGFDKKIIQAAF	F	D	P	I	N	E	1	1	1	1	0	0	0	1	0	2	0	0	0	0	1	2	0	0	1	0	0	0	11		1191.59	A0A1S2YZ56	A0A1S2YZ56	213	223	yes	yes	2	0.012803	95.775
DPTPTPNPKP	PPEIVTQPSRFNPFPDPTPTPNPKPDGPKP	FNPFPDPTPTPNPKPDGPKPPLSPPGQDMP	P	D	P	K	P	D	0	0	1	1	0	0	0	0	0	0	0	1	0	0	5	0	2	0	0	0	0	0	10		1062.53	A0A1S2Y1U0	A0A1S2Y1U0	93	102	yes	yes	2	0.012542	101.64	1
DPTPTPNPKPDGPKPPL	PPEIVTQPSRFNPFPDPTPTPNPKPDGPKP	TPTPNPKPDGPKPPLSPPGQDMPFPKPDVV	P	D	P	P	L	S	0	0	1	2	0	0	0	1	0	0	1	2	0	0	8	0	2	0	0	0	0	0	17		1766.92	A0A1S2Y1U0	A0A1S2Y1U0	93	109	yes	yes	3	0.0052378	88.73			1
DPVEKEMATHKK	TKAVVQEKTEKMKTRDPVEKEMATHKKDVK	KTRDPVEKEMATHKKDVKMTQAELDKQAAR	R	D	P	K	K	D	1	0	0	1	0	0	2	0	1	0	0	3	1	0	1	0	1	0	0	1	0	0	12		1411.71	E7BSD7	E7BSD7	44	55	yes	yes	3	0.015092	91.62							1
DPVVISPDVTNEQAK	ASKHKIATPANWKPGDPVVISPDVTNEQAK	DPVVISPDVTNEQAKDMFPQGFETANLPSK	G	D	P	A	K	D	1	0	1	2	0	1	1	0	0	1	0	1	0	0	2	1	1	0	0	3	0	0	15		1610.82	A0A1S2YGY5;A0A1S2YLK9	A0A1S2YGY5	180	194	yes	no	2;3	1.2351e-05	163.78	1	1	2
DPVVISPDVTNEQAKDM	ASKHKIATPANWKPGDPVVISPDVTNEQAK	VVISPDVTNEQAKDMFPQGFETANLPSKKE	G	D	P	D	M	F	1	0	1	3	0	1	1	0	0	1	0	1	1	0	2	1	1	0	0	3	0	0	17		1856.88	A0A1S2YGY5;A0A1S2YLK9	A0A1S2YGY5	180	196	yes	no	2	1.4073e-05	135.02	1	1	1
DPYLTTHPGGVSA	TRRDAEGVTGAEMRNDPYLTTHPGGVSASV	RNDPYLTTHPGGVSASVAAAARLNQNNNN_	N	D	P	S	A	S	1	0	0	1	0	0	0	2	1	0	1	0	0	0	2	1	2	0	1	1	0	0	13		1313.63	A0A1S2XWZ2;A0A1S2XY68	A0A1S2XWZ2	237	249	yes	no	2	0.011379	93.649	1	1
DQDKDHFPTNRH	GATDAVKQTFGMTNDDQDKDHFPTNRH___	TNDDQDKDHFPTNRH_______________	D	D	Q	R	H	-	0	1	1	3	0	1	0	0	2	0	0	1	0	1	1	0	1	0	0	0	0	0	12		1508.68	O49817	O49817	144	155	yes	yes	2;3	9.1754e-06	196.88	1	1	1
DQGGIQVDKLQ	EGGENRTRTNLLSKEDQGGIQVDKLQEKVH	LSKEDQGGIQVDKLQEKVHDPAGKGGPVFG	E	D	Q	L	Q	E	0	0	0	2	0	3	0	2	0	1	1	1	0	0	0	0	0	0	0	1	0	0	11		1199.61	A0A3Q7XRS6	A0A3Q7XRS6	37	47	yes	yes	2	0.0028695	169.52	1	1	1
DQHLPQYPSSQ	TPNEPKPQHRFATSHDQHLPQYPSSQDQNL	ATSHDQHLPQYPSSQDQNLPQYPSSHDQHL	H	D	Q	S	Q	D	0	0	0	1	0	3	0	0	1	0	1	0	0	0	2	2	0	0	1	0	0	0	11		1298.59	A0A1S3DW19;A0A1S2Z626	A0A1S3DW19	323	333	yes	no	2	0.00096269	133.76
DQKKGILDKIKEK	PHPTATATHHPAEPTDQKKGILDKIKEKLP	PTDQKKGILDKIKEKLPGHHSH________	T	D	Q	E	K	L	0	0	0	2	0	1	1	1	0	2	1	5	0	0	0	0	0	0	0	0	0	0	13		1541.91	A0A1S2Y7R8	A0A1S2Y7R8	165	177	yes	yes	4	0.0062772	101.62
DQNLPQYPLTH	PSSHDQHLPQYPSSQDQNLPQYPLTHDQHL	PSSQDQNLPQYPLTHDQHLPQHFTPNLLPT	Q	D	Q	T	H	D	0	0	1	1	0	2	0	0	1	0	2	0	0	0	2	0	1	0	1	0	0	0	11		1324.64	A0A1S3DW19;A0A1S2Z626	A0A1S3DW19	396	406	yes	no	2	0.0034143	120.31
DQNLPQYPLTHD	PSSHDQHLPQYPSSQDQNLPQYPLTHDQHL	SSQDQNLPQYPLTHDQHLPQHFTPNLLPTE	Q	D	Q	H	D	Q	0	0	1	2	0	2	0	0	1	0	2	0	0	0	2	0	1	0	1	0	0	0	12		1439.67	A0A1S3DW19;A0A1S2Z626	A0A1S3DW19	396	407	yes	no	2	0.013448	117.31	1
DQNLPQYPLTHDQ	PSSHDQHLPQYPSSQDQNLPQYPLTHDQHL	SQDQNLPQYPLTHDQHLPQHFTPNLLPTEP	Q	D	Q	D	Q	H	0	0	1	2	0	3	0	0	1	0	2	0	0	0	2	0	1	0	1	0	0	0	13		1567.73	A0A1S3DW19;A0A1S2Z626	A0A1S3DW19	396	408	yes	no	2	0.00073644	128.01
DQNLPQYPLTHDQH	PSSHDQHLPQYPSSQDQNLPQYPLTHDQHL	QDQNLPQYPLTHDQHLPQHFTPNLLPTEPK	Q	D	Q	Q	H	L	0	0	1	2	0	3	0	0	2	0	2	0	0	0	2	0	1	0	1	0	0	0	14		1704.79	A0A1S3DW19;A0A1S2Z626	A0A1S3DW19	396	409	yes	no	3	0.00063769	107.99	1	1	1
DQNLPQYPSSH	ATSHDQHLPQYPSSQDQNLPQYPSSHDQHL	PSSQDQNLPQYPSSHDQHLPHDQHFTPKLQ	Q	D	Q	S	H	D	0	0	1	1	0	2	0	0	1	0	1	0	0	0	2	2	0	0	1	0	0	0	11		1284.57	A0A1S3DW19;A0A1S2Z626	A0A1S3DW19	334	344	yes	no	2	0.0011049	136.99	1		1
DQPRTTGSYTYGGSYD	______________________________	QPRTTGSYTYGGSYDPNINQPSRQTVKFLT	V	D	Q	Y	D	P	0	1	0	2	0	1	0	3	0	0	0	0	0	0	1	2	3	0	3	0	0	0	16		1766.74	A0A1S2Y8R4	A0A1S2Y8R4	3	18	yes	yes	2	6.4762e-05	131.06
DQRAQIVR	LNTDEDTAKKLQSPRDQRAQIVRVEGGLRI	KKLQSPRDQRAQIVRVEGGLRIISPDLQDE	R	D	Q	V	R	V	1	2	0	1	0	2	0	0	0	1	0	0	0	0	0	0	0	0	0	1	0	0	8		984.546	A0A1S2XVG1	A0A1S2XVG1	253	260	yes	yes	2;3	0.023405	126.41				1	1		2
DQRAQIVRVE	LNTDEDTAKKLQSPRDQRAQIVRVEGGLRI	LQSPRDQRAQIVRVEGGLRIISPDLQDEED	R	D	Q	V	E	G	1	2	0	1	0	2	1	0	0	1	0	0	0	0	0	0	0	0	0	2	0	0	10		1212.66	A0A1S2XVG1	A0A1S2XVG1	253	262	yes	yes	2;3	0.0022584	157.24				2	2	1	1
DQRAQIVRVEG	LNTDEDTAKKLQSPRDQRAQIVRVEGGLRI	QSPRDQRAQIVRVEGGLRIISPDLQDEEDE	R	D	Q	E	G	G	1	2	0	1	0	2	1	1	0	1	0	0	0	0	0	0	0	0	0	2	0	0	11		1269.68	A0A1S2XVG1	A0A1S2XVG1	253	263	yes	yes	2;3	0.0011024	147.62				2	1	2	1
DQRAQIVRVEGGL	LNTDEDTAKKLQSPRDQRAQIVRVEGGLRI	PRDQRAQIVRVEGGLRIISPDLQDEEDEDE	R	D	Q	G	L	R	1	2	0	1	0	2	1	2	0	1	1	0	0	0	0	0	0	0	0	2	0	0	13		1439.78	A0A1S2XVG1	A0A1S2XVG1	253	265	yes	yes	2;3	0.0001854	121.76					1		2
DQRAQIVRVEGGLR	LNTDEDTAKKLQSPRDQRAQIVRVEGGLRI	RDQRAQIVRVEGGLRIISPDLQDEEDEDED	R	D	Q	L	R	I	1	3	0	1	0	2	1	2	0	1	1	0	0	0	0	0	0	0	0	2	0	0	14		1595.89	A0A1S2XVG1	A0A1S2XVG1	253	266	yes	yes	2;3;4	6.6405e-05	141.46				2	2	2	2
DQRAQIVRVEGGLRI	LNTDEDTAKKLQSPRDQRAQIVRVEGGLRI	DQRAQIVRVEGGLRIISPDLQDEEDEDEDE	R	D	Q	R	I	I	1	3	0	1	0	2	1	2	0	2	1	0	0	0	0	0	0	0	0	2	0	0	15		1708.97	A0A1S2XVG1	A0A1S2XVG1	253	267	yes	yes	4	0.00063422	120.7							1
DQSYRAGEAKGRTE	______________________________	HDQSYRAGEAKGRTEEKTNQMIGNIEDKAQ	H	D	Q	T	E	E	2	2	0	1	0	1	2	2	0	0	0	1	0	0	0	1	1	0	1	0	0	0	14		1566.74	A0A1S2YMC6;O49817	O49817	5	18	no	no	3	0.0041478	101.62
DQTTTDYGTHNPGSYG	KIFGTTDDTGNHHGVDQTTTDYGTHNPGSY	QTTTDYGTHNPGSYGTNPGSYGTNTGGYGN	V	D	Q	Y	G	T	0	0	1	2	0	1	0	3	1	0	0	0	0	0	1	1	4	0	2	0	0	0	16		1712.69	A0A1S2Z0P8;A0A249JQ01;A0A1S6KX27;A0A249JPZ3;A0A249JPX9;A0A1S6KX48;A0A249JPW8;A0A249JPY1;A0A249JPZ9;A0A249JPW0;A0A249JPY9;A0A249JPV9;A0A249JQ12	A0A1S2Z0P8	118	133	yes	no	2	0.00038761	125.28	1	1	1
DREQLDRRTKVVTGTPQH	FEVESKGNNNNKSLGDREQLDRRTKVVTGT	QLDRRTKVVTGTPQHNKPTKTELGTGQVVA	G	D	R	Q	H	N	0	3	0	2	0	2	1	1	1	0	1	1	0	0	1	0	3	0	0	2	0	0	18		2135.12	A0A1S2XET4	A0A1S2XET4	130	147	yes	yes	4	0.0030067	97.352				1		1
DRGDSPDSYNLY	FQSVLGEENKNIENKDRGDSPDSYNLYDRK	ENKDRGDSPDSYNLYDRKHDFKNGYGWSSA	K	D	R	L	Y	D	0	1	1	3	0	0	0	1	0	0	1	0	0	0	1	2	0	0	2	0	0	0	12		1400.58	A0A1S2YKD9	A0A1S2YKD9	268	279	yes	yes	2	0.01484	103.7	1			1	1	1
DRGEERFGGVR	DSLSDRNNKQNAATKDRGEERFGGVRDVGN	AATKDRGEERFGGVRDVGNFEVESKGNNNN	K	D	R	V	R	D	0	3	0	1	0	0	2	3	0	0	0	0	0	1	0	0	0	0	0	1	0	0	11		1276.63	A0A1S2XET4	A0A1S2XET4	100	110	yes	yes	3;4	0.00088588	141.08	1	1	1	1		1	1
DRGEERFGGVRDVGN	DSLSDRNNKQNAATKDRGEERFGGVRDVGN	DRGEERFGGVRDVGNFEVESKGNNNNKSLG	K	D	R	G	N	F	0	3	1	2	0	0	2	4	0	0	0	0	0	1	0	0	0	0	0	2	0	0	15		1661.79	A0A1S2XET4	A0A1S2XET4	100	114	yes	yes	3	0.019907	88.507
DRGVTVTETQVPGRR	QAGIVGHRDVTDVTCDRGVTVTETQVPGRR	DRGVTVTETQVPGRRIVTESIGGQVVGQFV	C	D	R	R	R	I	0	3	0	1	0	1	1	2	0	0	0	0	0	0	1	0	3	0	0	3	0	0	15		1669.89	A0A1S2XYX3	A0A1S2XYX3	85	99	yes	yes	3;4	8.8352e-07	181.58	2	2	2	2	1	2
DRGVTVTETQVPGRRIVTE	QAGIVGHRDVTDVTCDRGVTVTETQVPGRR	TVTETQVPGRRIVTESIGGQVVGQFVEPTP	C	D	R	T	E	S	0	3	0	1	0	1	2	2	0	1	0	0	0	0	1	0	4	0	0	4	0	0	19		2112.13	A0A1S2XYX3	A0A1S2XYX3	85	103	yes	yes	4	0.0027271	97.284
DRGYGGGDGGSRYSRGGEGGGNWRD	GGYGGGGGGGYGGSRDRGYGGGDGGSRYSR	SRYSRGGEGGGNWRD_______________	R	D	R	R	D	-	0	4	1	3	0	0	1	11	0	0	0	0	0	0	0	2	0	1	2	0	0	0	25		2544.09	A0A1S2YNJ3	A0A1S2YNJ3	142	166	yes	yes	4	0.0038295	87.102					1		1
DRLLKNQR	RPVKEVAFPGSAEEVDRLLKNQRQSHFANA	PGSAEEVDRLLKNQRQSHFANAQPQQKDEG	V	D	R	Q	R	Q	0	2	1	1	0	1	0	0	0	0	2	1	0	0	0	0	0	0	0	0	0	0	8		1041.6	A0A1S2XQ88;A0A1S2XQR4;Q304D4	A0A1S2XQR4	418	425	no	no	3	0.03578	103.56				1			1
DRLLKNQRQ	RPVKEVAFPGSAEEVDRLLKNQRQSHFANA	GSAEEVDRLLKNQRQSHFANAQPQQKDEGS	V	D	R	R	Q	S	0	2	1	1	0	2	0	0	0	0	2	1	0	0	0	0	0	0	0	0	0	0	9		1169.66	A0A1S2XQ88;A0A1S2XQR4;Q304D4	A0A1S2XQR4	418	426	no	no	3	0.018245	94.85							1
DRLLKNQRQS	RPVKEVAFPGSAEEVDRLLKNQRQSHFANA	SAEEVDRLLKNQRQSHFANAQPQQKDEGSQ	V	D	R	Q	S	H	0	2	1	1	0	2	0	0	0	0	2	1	0	0	0	1	0	0	0	0	0	0	10		1256.69	A0A1S2XQ88;A0A1S2XQR4;Q304D4	A0A1S2XQR4	418	427	no	no	3	0.016773	96.229					1
DRLLKNQRQSH	RPVKEVAFPGSAEEVDRLLKNQRQSHFANA	AEEVDRLLKNQRQSHFANAQPQQKDEGSQK	V	D	R	S	H	F	0	2	1	1	0	2	0	0	1	0	2	1	0	0	0	1	0	0	0	0	0	0	11		1393.75	A0A1S2XQ88;A0A1S2XQR4;Q304D4	A0A1S2XQR4	418	428	no	no	3;4	0.0060598	110.66							2
DRLLKNQRQSHF	RPVKEVAFPGSAEEVDRLLKNQRQSHFANA	EEVDRLLKNQRQSHFANAQPQQKDEGSQKI	V	D	R	H	F	A	0	2	1	1	0	2	0	0	1	0	2	1	0	1	0	1	0	0	0	0	0	0	12		1540.82	A0A1S2XQ88;A0A1S2XQR4;Q304D4	A0A1S2XQR4	418	429	no	no	3;4	0.01023	98.182							1
DRLLKNQRQSHFANAQPQ	RPVKEVAFPGSAEEVDRLLKNQRQSHFANA	LKNQRQSHFANAQPQQKDEGSQKIRIPLSS	V	D	R	P	Q	Q	2	2	2	1	0	4	0	0	1	0	2	1	0	1	1	1	0	0	0	0	0	0	18		2150.11	A0A1S2XQ88;A0A1S2XQR4;Q304D4	A0A1S2XQR4	418	435	no	no	4	0.016429	76.85							1
DRLLKNQRQSHFANAQPQQKDE	RPVKEVAFPGSAEEVDRLLKNQRQSHFANA	RQSHFANAQPQQKDEGSQKIRIPLSSILGG	V	D	R	D	E	G	2	2	2	2	0	5	1	0	1	0	2	2	0	1	1	1	0	0	0	0	0	0	22		2650.33	A0A1S2XQR4;Q304D4	A0A1S2XQR4	418	439	no	no	5	0.007366	83.776							1
DRLLKNQRQSHFANAQPQQKDEG	RPVKEVAFPGSAEEVDRLLKNQRQSHFANA	QSHFANAQPQQKDEGSQKIRIPLSSILGGF	V	D	R	E	G	S	2	2	2	2	0	5	1	1	1	0	2	2	0	1	1	1	0	0	0	0	0	0	23		2707.35	A0A1S2XQR4	A0A1S2XQR4	418	440	yes	yes	4	0.037611	68.369
DRLLKNQRQSHFANAQPQQKDEGSQ	RPVKEVAFPGSAEEVDRLLKNQRQSHFANA	HFANAQPQQKDEGSQKIRIPLSSILGGF__	V	D	R	S	Q	K	2	2	2	2	0	6	1	1	1	0	2	2	0	1	1	2	0	0	0	0	0	0	25		2922.44	A0A1S2XQR4	A0A1S2XQR4	418	442	yes	yes	5	0.049273	65.901
DRNVQVQR	ENEQENKKEDEEEEEDRNVQVQRFQSKLSS	EDEEEEEDRNVQVQRFQSKLSSGDVVVIPA	E	D	R	Q	R	F	0	2	1	1	0	2	0	0	0	0	0	0	0	0	0	0	0	0	0	2	0	0	8		1013.54	A0A1S2XQ88;A0A1S2XQR4	A0A1S2XQR4	339	346	no	no	2;3	0.018112	147.29
DRNVQVQRF	ENEQENKKEDEEEEEDRNVQVQRFQSKLSS	DEEEEEDRNVQVQRFQSKLSSGDVVVIPAS	E	D	R	R	F	Q	0	2	1	1	0	2	0	0	0	0	0	0	0	1	0	0	0	0	0	2	0	0	9		1160.61	A0A1S2XQ88;A0A1S2XQR4	A0A1S2XQR4	339	347	no	no	3	0.038439	73.985						1	1
DRNVQVQRFQ	ENEQENKKEDEEEEEDRNVQVQRFQSKLSS	EEEEEDRNVQVQRFQSKLSSGDVVVIPASH	E	D	R	F	Q	S	0	2	1	1	0	3	0	0	0	0	0	0	0	1	0	0	0	0	0	2	0	0	10		1288.66	A0A1S2XQ88;A0A1S2XQR4	A0A1S2XQR4	339	348	no	no	2;3	0.0017036	190.88				1	2	2	2
DRNVQVQRFQS	ENEQENKKEDEEEEEDRNVQVQRFQSKLSS	EEEEDRNVQVQRFQSKLSSGDVVVIPASHP	E	D	R	Q	S	K	0	2	1	1	0	3	0	0	0	0	0	0	0	1	0	1	0	0	0	2	0	0	11		1375.7	A0A1S2XQ88;A0A1S2XQR4	A0A1S2XQR4	339	349	no	no	3	0.0036263	109.16							1
DRNVQVQRFQSK	ENEQENKKEDEEEEEDRNVQVQRFQSKLSS	EEEDRNVQVQRFQSKLSSGDVVVIPASHPF	E	D	R	S	K	L	0	2	1	1	0	3	0	0	0	0	0	1	0	1	0	1	0	0	0	2	0	0	12		1503.79	A0A1S2XQ88;A0A1S2XQR4	A0A1S2XQR4	339	350	no	no	3;4	0.0026767	97.69							1
DRNVQVQRFQSKLSSGDVVVIPA	ENEQENKKEDEEEEEDRNVQVQRFQSKLSS	FQSKLSSGDVVVIPASHPFSINASSDLFLL	E	D	R	P	A	S	1	2	1	2	0	3	0	1	0	1	1	1	0	1	1	3	0	0	0	5	0	0	23		2541.37	A0A1S2XQ88;A0A1S2XQR4	A0A1S2XQR4	339	361	no	no	3;4	0.0027134	92.309							2
DRSDVVWRISGEN	DSKRINKAVNVEFVLDRSDVVWRISGENLM	VLDRSDVVWRISGENLMVEAKSGISCLGIV	L	D	R	E	N	L	0	2	1	2	0	0	1	1	0	1	0	0	0	0	0	2	0	1	0	2	0	0	13		1531.74	A0A1S2XV08	A0A1S2XV08	359	371	yes	yes	3	0.0097495	96.135
DSAADAAKRA	KEGKDGTVGKLGELKDSAADAAKRAMGFFS	LGELKDSAADAAKRAMGFFSAKKEETKEMV	K	D	S	R	A	M	5	1	0	2	0	0	0	0	0	0	0	1	0	0	0	1	0	0	0	0	0	0	10		974.478	A0A1S3E2A8	A0A1S3E2A8	221	230	yes	yes	3	0.039529	78.655					1
DSAADAAKRAMG	KEGKDGTVGKLGELKDSAADAAKRAMGFFS	ELKDSAADAAKRAMGFFSAKKEETKEMVSG	K	D	S	M	G	F	5	1	0	2	0	0	0	1	0	0	0	1	1	0	0	1	0	0	0	0	0	0	12		1162.54	A0A1S3E2A8	A0A1S3E2A8	221	232	yes	yes	2	0.03967	68.847
DSAADAAKRAMGF	KEGKDGTVGKLGELKDSAADAAKRAMGFFS	LKDSAADAAKRAMGFFSAKKEETKEMVSGT	K	D	S	G	F	F	5	1	0	2	0	0	0	1	0	0	0	1	1	1	0	1	0	0	0	0	0	0	13		1309.61	A0A1S3E2A8	A0A1S3E2A8	221	233	yes	yes	2;3	0.00024489	192.1							2
DSAADAAKRAMGFF	KEGKDGTVGKLGELKDSAADAAKRAMGFFS	KDSAADAAKRAMGFFSAKKEETKEMVSGTE	K	D	S	F	F	S	5	1	0	2	0	0	0	1	0	0	0	1	1	2	0	1	0	0	0	0	0	0	14		1456.68	A0A1S3E2A8	A0A1S3E2A8	221	234	yes	yes	2;3	7.0116e-05	169.65				2	2	2
DSAADAAKRAMGFFSAK	KEGKDGTVGKLGELKDSAADAAKRAMGFFS	AADAAKRAMGFFSAKKEETKEMVSGTEEEY	K	D	S	A	K	K	6	1	0	2	0	0	0	1	0	0	0	2	1	2	0	2	0	0	0	0	0	0	17		1742.84	A0A1S3E2A8	A0A1S3E2A8	221	237	yes	yes	3	4.0512e-05	131.48							1
DSAEYLAKV	PEASVTDVDFKRVTMDSAEYLAKVCVQNPY	FKRVTMDSAEYLAKVCVQNPYSTPIPICEV	M	D	S	K	V	C	2	0	0	1	0	0	1	0	0	0	1	1	0	0	0	1	0	0	1	1	0	0	9		994.497	A0A1S2YVV2	A0A1S2YVV2	37	45	yes	yes	2	0.017044	110.81
DSAKDASEKIKETVVGKDDA	KNAGEKVKQTAQGAWDSAKDASEKIKETVV	ASEKIKETVVGKDDA_______________	W	D	S	D	A	-	3	0	0	4	0	0	2	1	0	1	0	4	0	0	0	2	1	0	0	2	0	0	20		2105.05	A0A3Q7XP77;A0A1S2X9S4	A0A3Q7XP77	205	224	yes	no	4	0.015837	76.301
DSATQKSNEYA	GEVRDISANKSCGIYDSATQKSNEYADYAG	CGIYDSATQKSNEYADYAGEKAKEAKEKAG	Y	D	S	Y	A	D	2	0	1	1	0	1	1	0	0	0	0	1	0	0	0	2	1	0	1	0	0	0	11		1212.53	A0A1S2Y0W2	A0A1S2Y0W2	97	107	yes	yes	2	0.012567	107.9							1
DSDHSDIKDRGVF	AEENHNKYEETNTTFDSDHSDIKDRGVFDF	TFDSDHSDIKDRGVFDFLGGKKKDEDHKHQ	F	D	S	V	F	D	0	1	0	4	0	0	0	1	1	1	0	1	0	1	0	2	0	0	0	1	0	0	13		1489.68	A0A1S2Y7V6	A0A1S2Y7V6	17	29	yes	yes	3	0.0086189	97.86
DSELQAWWKE	DYVNLYYTTDDTLTQDSELQAWWKELVEVG	DTLTQDSELQAWWKELVEVGHGDKKNESWW	Q	D	S	K	E	L	1	0	0	1	0	1	2	0	0	0	1	1	0	0	0	1	0	2	0	0	0	0	10		1290.59	A0A1S2XBN2	A0A1S2XBN2	665	674	yes	yes	2	0.0030946	126.31
DSEQVDLFTSDAHNISK	VVYKHGTPLEGGKIADSEQVDLFTSDAHNI	EQVDLFTSDAHNISKNDQKQNADSNQSQLK	A	D	S	S	K	N	1	0	1	3	0	1	1	0	1	1	1	1	0	1	0	3	1	0	0	1	0	0	17		1904.88	A0A1S2XIX1	A0A1S2XIX1	40	56	yes	yes	3	0.00056495	121.82	1	1	1
DSEQVDLFTSDAHNISKN	VVYKHGTPLEGGKIADSEQVDLFTSDAHNI	QVDLFTSDAHNISKNDQKQNADSNQSQLKR	A	D	S	K	N	D	1	0	2	3	0	1	1	0	1	1	1	1	0	1	0	3	1	0	0	1	0	0	18		2018.92	A0A1S2XIX1	A0A1S2XIX1	40	57	yes	yes	3	0.0015505	106.93			1
DSFEEVHGLY	LESVFFDLNFTPNEFDSFEEVHGLYEGGIK	TPNEFDSFEEVHGLYEGGIKLPTDIISKIS	F	D	S	L	Y	E	0	0	0	1	0	0	2	1	1	0	1	0	0	1	0	1	0	0	1	1	0	0	10		1194.52	A0A1S2XBN2	A0A1S2XBN2	306	315	yes	yes	2	0.001772	133.79	1		1	1	1	1
DSFEEVHGLYEG	LESVFFDLNFTPNEFDSFEEVHGLYEGGIK	NEFDSFEEVHGLYEGGIKLPTDIISKISPL	F	D	S	E	G	G	0	0	0	1	0	0	3	2	1	0	1	0	0	1	0	1	0	0	1	1	0	0	12		1380.58	A0A1S2XBN2	A0A1S2XBN2	306	317	yes	yes	2	0.010635	97.635	1
DSIMPYLR	EEAIQNKKLFLLDHHDSIMPYLRRINSTST	LFLLDHHDSIMPYLRRINSTSTKAYASRTI	H	D	S	L	R	R	0	1	0	1	0	0	0	0	0	1	1	0	1	0	1	1	0	0	1	0	0	0	8		993.495	A0A1S2XBN2	A0A1S2XBN2	435	442	yes	yes	2	0.020647	129.16
DSKSVVKTDAGEMR	REKGSSSSNKLFLMQDSKSVVKTDAGEMRL	QDSKSVVKTDAGEMRLFQNKDTEFLDRNMH	Q	D	S	M	R	L	1	1	0	2	0	0	1	1	0	0	0	2	1	0	0	2	1	0	0	2	0	0	14		1521.75	A0A1S2YKD9	A0A1S2YKD9	41	54	yes	yes	3	0.0058712	97.417							1
DSKSVVKTDAGEMRLF	REKGSSSSNKLFLMQDSKSVVKTDAGEMRL	SKSVVKTDAGEMRLFQNKDTEFLDRNMHIG	Q	D	S	L	F	Q	1	1	0	2	0	0	1	1	0	0	1	2	1	1	0	2	1	0	0	2	0	0	16		1781.9	A0A1S2YKD9	A0A1S2YKD9	41	56	yes	yes	3	2.5985e-07	172.24				1	1	1	1
DSLSDRNNKQNAATK	GTGKTRETHELGSNFDSLSDRNNKQNAATK	DSLSDRNNKQNAATKDRGEERFGGVRDVGN	F	D	S	T	K	D	2	1	3	2	0	1	0	0	0	0	1	2	0	0	0	2	1	0	0	0	0	0	15		1660.81	A0A1S2XET4	A0A1S2XET4	85	99	yes	yes	3;4	7.3312e-07	192.32							1
DSLSDRNNKQNAATKDRGEERF	GTGKTRETHELGSNFDSLSDRNNKQNAATK	NKQNAATKDRGEERFGGVRDVGNFEVESKG	F	D	S	R	F	G	2	3	3	3	0	1	2	1	0	0	1	2	0	1	0	2	1	0	0	0	0	0	22		2550.22	A0A1S2XET4	A0A1S2XET4	85	106	yes	yes	5	0.0032203	90.316							1
DSNEDLRIVDLA	TIKLPAGTIAYLANRDSNEDLRIVDLAIPI	ANRDSNEDLRIVDLAIPINTPAKFQAFFPF	R	D	S	L	A	I	1	1	1	3	0	0	1	0	0	1	2	0	0	0	0	1	0	0	0	1	0	0	12		1358.67	A0A1S2XYZ0	A0A1S2XYZ0	259	270	yes	yes	2	0.0011734	132.88	1		1
DSQVYGDHTSK	NVICCLKEFPPQSKLDSQVYGDHTSKITKE	QSKLDSQVYGDHTSKITKEHLEPNLEGLTV	L	D	S	S	K	I	0	0	0	2	0	1	0	1	1	0	0	1	0	0	0	2	1	0	1	1	0	0	11		1235.54	A0A1S2XBN2	A0A1S2XBN2	394	404	yes	yes	2	0.00092393	132.88		1	1
DSQVYGDHTSKITKE	NVICCLKEFPPQSKLDSQVYGDHTSKITKE	DSQVYGDHTSKITKEHLEPNLEGLTVEEAI	L	D	S	K	E	H	0	0	0	2	0	1	1	1	1	1	0	2	0	0	0	2	2	0	1	1	0	0	15		1706.81	A0A1S2XBN2	A0A1S2XBN2	394	408	yes	yes	3	0.0039369	98.439						1	1
DSRFLGQVL	QEEEEEESNNMFSGFDSRFLGQVLKVKESI	NMFSGFDSRFLGQVLKVKESIIRKLQSPDK	F	D	S	V	L	K	0	1	0	1	0	1	0	1	0	0	2	0	0	1	0	1	0	0	0	1	0	0	9		1033.56	A0A1S3E1N3	A0A1S3E1N3	223	231	yes	yes	2	0.04217	84.498							1
DSSSPYGLR	QALPNDLIKRNMAVKDSSSPYGLRLLIEDY	RNMAVKDSSSPYGLRLLIEDYPYAVDGLEI	K	D	S	L	R	L	0	1	0	1	0	0	0	1	0	0	1	0	0	0	1	3	0	0	1	0	0	0	9		980.456	A0A3Q7YAD4	A0A3Q7YAD4	615	623	yes	yes	2	0.035023	89.55						1
DSSVSGPVVRL	YDFGHTLDAKHLPRGDSSVSGPVVRLFKPF	LPRGDSSVSGPVVRLFKPFDELFVDSKDFN	G	D	S	R	L	F	0	1	0	1	0	0	0	1	0	0	1	0	0	0	1	3	0	0	0	3	0	0	11		1114.6	A0A1S2YBR2	A0A1S2YBR2	240	250	yes	yes	2	0.01046	99.136	1
DSSVSGPVVRLF	YDFGHTLDAKHLPRGDSSVSGPVVRLFKPF	PRGDSSVSGPVVRLFKPFDELFVDSKDFNV	G	D	S	L	F	K	0	1	0	1	0	0	0	1	0	0	1	0	0	1	1	3	0	0	0	3	0	0	12		1261.67	A0A1S2YBR2	A0A1S2YBR2	240	251	yes	yes	2	0.00057364	166.07	1	1	1
DSTPRVFY	VAITLLDTSNFANQLDSTPRVFYLGGNPEV	SNFANQLDSTPRVFYLGGNPEVEFPETQQQ	L	D	S	F	Y	L	0	1	0	1	0	0	0	0	0	0	0	0	0	1	1	1	1	0	1	1	0	0	8		983.471	A0A1S2XVG1	A0A1S2XVG1	172	179	yes	yes	2	0.046141	102.77						1
DSTPRVFYL	VAITLLDTSNFANQLDSTPRVFYLGGNPEV	NFANQLDSTPRVFYLGGNPEVEFPETQQQQ	L	D	S	Y	L	G	0	1	0	1	0	0	0	0	0	0	1	0	0	1	1	1	1	0	1	1	0	0	9		1096.56	A0A1S2XVG1	A0A1S2XVG1	172	180	yes	yes	2	0.053817	79.713
DTAEKTKDYAR	KKSKETAQRANDHAHDTAEKTKDYARDASQ	DHAHDTAEKTKDYARDASQKIRDYATDAAE	H	D	T	A	R	D	2	1	0	2	0	0	1	0	0	0	0	2	0	0	0	0	2	0	1	0	0	0	11		1296.63	A0A1S2YPX2	A0A1S2YPX2	139	149	yes	yes	3	0.0042401	116.55							1
DTAEKTKDYARD	KKSKETAQRANDHAHDTAEKTKDYARDASQ	HAHDTAEKTKDYARDASQKIRDYATDAAEK	H	D	T	R	D	A	2	1	0	3	0	0	1	0	0	0	0	2	0	0	0	0	2	0	1	0	0	0	12		1411.66	A0A1S2YPX2	A0A1S2YPX2	139	150	yes	yes	3	0.019312	77.185						1
DTAEKTKDYARDA	KKSKETAQRANDHAHDTAEKTKDYARDASQ	AHDTAEKTKDYARDASQKIRDYATDAAEKT	H	D	T	D	A	S	3	1	0	3	0	0	1	0	0	0	0	2	0	0	0	0	2	0	1	0	0	0	13		1482.7	A0A1S2YPX2	A0A1S2YPX2	139	151	yes	yes	3	0.0088211	97.551
DTAEKTKDYARDASQ	KKSKETAQRANDHAHDTAEKTKDYARDASQ	DTAEKTKDYARDASQKIRDYATDAAEKTKH	H	D	T	S	Q	K	3	1	0	3	0	1	1	0	0	0	0	2	0	0	0	1	2	0	1	0	0	0	15		1697.79	A0A1S2YPX2	A0A1S2YPX2	139	153	yes	yes	3	6.9998e-07	131.86							1
DTAEKTKDYARDASQK	KKSKETAQRANDHAHDTAEKTKDYARDASQ	TAEKTKDYARDASQKIRDYATDAAEKTKHH	H	D	T	Q	K	I	3	1	0	3	0	1	1	0	0	0	0	3	0	0	0	1	2	0	1	0	0	0	16		1825.88	A0A1S2YPX2	A0A1S2YPX2	139	154	yes	yes	3;4	3.1665e-07	178.03				1	2	1
DTAEKTKDYARDASQKIR	KKSKETAQRANDHAHDTAEKTKDYARDASQ	EKTKDYARDASQKIRDYATDAAEKTKHHAG	H	D	T	I	R	D	3	2	0	3	0	1	1	0	0	1	0	3	0	0	0	1	2	0	1	0	0	0	18		2095.07	A0A1S2YPX2	A0A1S2YPX2	139	156	yes	yes	4;5	0.00069736	117.67							2
DTAEKTKDYARDASQKIRDY	KKSKETAQRANDHAHDTAEKTKDYARDASQ	TKDYARDASQKIRDYATDAAEKTKHHAGDA	H	D	T	D	Y	A	3	2	0	4	0	1	1	0	0	1	0	3	0	0	0	1	2	0	2	0	0	0	20		2373.16	A0A1S2YPX2	A0A1S2YPX2	139	158	yes	yes	5	0.0011673	104.03							1
DTAKKLQSPR	GFSSEFLAQALNTDEDTAKKLQSPRDQRAQ	LNTDEDTAKKLQSPRDQRAQIVRVEGGLRI	E	D	T	P	R	D	1	1	0	1	0	1	0	0	0	0	1	2	0	0	1	1	1	0	0	0	0	0	10		1142.64	A0A1S2XVG1	A0A1S2XVG1	243	252	yes	yes	3	0.0053014	113.93							1
DTAKKLQSPRDQ	GFSSEFLAQALNTDEDTAKKLQSPRDQRAQ	TDEDTAKKLQSPRDQRAQIVRVEGGLRIIS	E	D	T	D	Q	R	1	1	0	2	0	2	0	0	0	0	1	2	0	0	1	1	1	0	0	0	0	0	12		1385.73	A0A1S2XVG1	A0A1S2XVG1	243	254	yes	yes	3	0.020231	72.958
DTAKKLQSPRDQR	GFSSEFLAQALNTDEDTAKKLQSPRDQRAQ	DEDTAKKLQSPRDQRAQIVRVEGGLRIISP	E	D	T	Q	R	A	1	2	0	2	0	2	0	0	0	0	1	2	0	0	1	1	1	0	0	0	0	0	13		1541.83	A0A1S2XVG1	A0A1S2XVG1	243	255	yes	yes	4	0.023122	81.494				1	1		1
DTAKKLQSPRDQRA	GFSSEFLAQALNTDEDTAKKLQSPRDQRAQ	EDTAKKLQSPRDQRAQIVRVEGGLRIISPD	E	D	T	R	A	Q	2	2	0	2	0	2	0	0	0	0	1	2	0	0	1	1	1	0	0	0	0	0	14		1612.86	A0A1S2XVG1	A0A1S2XVG1	243	256	yes	yes	3;4	0.0041925	82.908						1	1
DTAKKLQSPRDQRAQ	GFSSEFLAQALNTDEDTAKKLQSPRDQRAQ	DTAKKLQSPRDQRAQIVRVEGGLRIISPDL	E	D	T	A	Q	I	2	2	0	2	0	3	0	0	0	0	1	2	0	0	1	1	1	0	0	0	0	0	15		1740.92	A0A1S2XVG1	A0A1S2XVG1	243	257	yes	yes	4	0.023321	73.887							1
DTAKKLQSPRDQRAQIV	GFSSEFLAQALNTDEDTAKKLQSPRDQRAQ	AKKLQSPRDQRAQIVRVEGGLRIISPDLQD	E	D	T	I	V	R	2	2	0	2	0	3	0	0	0	1	1	2	0	0	1	1	1	0	0	1	0	0	17		1953.08	A0A1S2XVG1	A0A1S2XVG1	243	259	yes	yes	4	0.0097509	83.106
DTAKKLQSPRDQRAQIVRVE	GFSSEFLAQALNTDEDTAKKLQSPRDQRAQ	LQSPRDQRAQIVRVEGGLRIISPDLQDEED	E	D	T	V	E	G	2	3	0	2	0	3	1	0	0	1	1	2	0	0	1	1	1	0	0	2	0	0	20		2337.29	A0A1S2XVG1	A0A1S2XVG1	243	262	yes	yes	4;5	0.00097703	107.45							2
DTAKKTKDKIQ	DYASDTTKKTTNYATDTAKKTKDKIQDVAT	NYATDTAKKTKDKIQDVATGAGEYTAEKAS	T	D	T	I	Q	D	1	0	0	2	0	1	0	0	0	1	0	4	0	0	0	0	2	0	0	0	0	0	11		1274.72	A0A1S2YPX2	A0A1S2YPX2	365	375	yes	yes	3	0.0093791	100.69
DTAKKTKDKIQD	DYASDTTKKTTNYATDTAKKTKDKIQDVAT	YATDTAKKTKDKIQDVATGAGEYTAEKASN	T	D	T	Q	D	V	1	0	0	3	0	1	0	0	0	1	0	4	0	0	0	0	2	0	0	0	0	0	12		1389.75	A0A1S2YPX2	A0A1S2YPX2	365	376	yes	yes	3	0.0048863	110.98
DTAKKTKDKIQDVATGA	DYASDTTKKTTNYATDTAKKTKDKIQDVAT	AKKTKDKIQDVATGAGEYTAEKASNIADAG	T	D	T	G	A	G	3	0	0	3	0	1	0	1	0	1	0	4	0	0	0	0	3	0	0	1	0	0	17		1788.96	A0A1S2YPX2	A0A1S2YPX2	365	381	yes	yes	3	0.02879	70.26
DTAVNPQQR	RQTPHTVQVHTTHRYDTAVNPQQRYETSAV	HTTHRYDTAVNPQQRYETSAVNPQQRYVTG	Y	D	T	Q	R	Y	1	1	1	1	0	2	0	0	0	0	0	0	0	0	1	0	1	0	0	1	0	0	9		1027.5	A0A1S2XSP2	A0A1S2XSP2	19	27	yes	yes	2	0.01288	117.16			1
DTAVNPQQRY	RQTPHTVQVHTTHRYDTAVNPQQRYETSAV	TTHRYDTAVNPQQRYETSAVNPQQRYVTGA	Y	D	T	R	Y	E	1	1	1	1	0	2	0	0	0	0	0	0	0	0	1	0	1	0	1	1	0	0	10		1190.57	A0A1S2XSP2	A0A1S2XSP2	19	28	yes	yes	2	0.0024587	157.58	1	1	1
DTAYKTKDYAG	EKTKEYAGDAAEKSKDTAYKTKDYAGDAAY	EKSKDTAYKTKDYAGDAAYKTKDYAGDAAY	K	D	T	A	G	D	2	0	0	2	0	0	0	1	0	0	0	2	0	0	0	0	2	0	2	0	0	0	11		1231.57	A0A1S2YPX2	A0A1S2YPX2	256	266	yes	yes	2	0.0021449	148.56				1		1	1
DTAYKTKDYAGDAAYKTK	EKTKEYAGDAAEKSKDTAYKTKDYAGDAAY	YKTKDYAGDAAYKTKDYAGDAAYKAKDYAG	K	D	T	T	K	D	4	0	0	3	0	0	0	1	0	0	0	4	0	0	0	0	3	0	3	0	0	0	18		2008.97	A0A1S2YPX2	A0A1S2YPX2	256	273	yes	yes	4	0.0034299	95.666
DTAYKTKDYAGDAAYKTKDYAG	EKTKEYAGDAAEKSKDTAYKTKDYAGDAAY	DYAGDAAYKTKDYAGDAAYKAKDYAGDAAY	K	D	T	A	G	D	5	0	0	4	0	0	0	2	0	0	0	4	0	0	0	0	3	0	4	0	0	0	22		2415.12	A0A1S2YPX2	A0A1S2YPX2	256	277	yes	yes	4	0.0023732	94.201							1
DTDNNEAFIFYEK	LANTIFGTYGIDCAFDTDNNEAFIFYEKFC	AFDTDNNEAFIFYEKFCALIDYAPHSNKDK	F	D	T	E	K	F	1	0	2	2	0	0	2	0	0	1	0	1	0	2	0	0	1	0	1	0	0	0	13		1604.7	A0A3Q7K771	A0A3Q7K771	70	82	yes	yes	2	0.00016545	171.62				1	1	1
DTDYGVGGGATGDPMHKG	IHAGLYNSRYGPGYRDTDYGVGGGATGDPM	YGVGGGATGDPMHKGAPVGGTRV_______	R	D	T	K	G	A	1	0	0	3	0	0	0	6	1	0	0	1	1	0	1	0	2	0	1	1	0	0	18		1733.73	A0A1S2XZQ7	A0A1S2XZQ7	154	171	yes	yes	2;3	3.6762e-13	210.64	2	3	3
DTESDGGEIQAAL	DLFKQLGASYKVIELDTESDGGEIQAALAE	ELDTESDGGEIQAALAEWTGQRTVPNVFIG	L	D	T	A	L	A	2	0	0	2	0	1	2	2	0	1	1	0	0	0	0	1	1	0	0	0	0	0	13		1304.57	A0A1S2YBK7	A0A1S2YBK7	62	74	yes	yes	2	0.010951	94.302						1
DTFEAAKHKSEHVK	EYTAEKASNIADAGKDTFEAAKHKSEHVKD	KDTFEAAKHKSEHVKDKLGEQRQRDAEL__	K	D	T	V	K	D	2	0	0	1	0	0	2	0	2	0	0	3	0	1	0	1	1	0	0	1	0	0	14		1625.82	A0A1S2YPX2	A0A1S2YPX2	398	411	yes	yes	3;4	0.00022026	130.2							2
DTFEAAKHKSEHVKD	EYTAEKASNIADAGKDTFEAAKHKSEHVKD	DTFEAAKHKSEHVKDKLGEQRQRDAEL___	K	D	T	K	D	K	2	0	0	2	0	0	2	0	2	0	0	3	0	1	0	1	1	0	0	1	0	0	15		1740.84	A0A1S2YPX2	A0A1S2YPX2	398	412	yes	yes	3	0.020078	76.391
DTFEAAKHKSEHVKDKLG	EYTAEKASNIADAGKDTFEAAKHKSEHVKD	EAAKHKSEHVKDKLGEQRQRDAEL______	K	D	T	L	G	E	2	0	0	2	0	0	2	1	2	0	1	4	0	1	0	1	1	0	0	1	0	0	18		2039.04	A0A1S2YPX2	A0A1S2YPX2	398	415	yes	yes	4	0.0053203	88.133				1	1		1
DTGGLSREVFPKGF	VGLVNGIEVHETVRFDTGGLSREVFPKGFV	FDTGGLSREVFPKGFVFGVATSAYQVEGMA	F	D	T	G	F	V	0	1	0	1	0	0	1	3	0	0	1	1	0	2	1	1	1	0	0	1	0	0	14		1508.76	A0A1S2Z094	A0A1S2Z094	37	50	yes	yes	3	0.030686	57.804
DTGKQFNVIA	PMVVATKLLERRTYKDTGKQFNVIAASWIQ	RRTYKDTGKQFNVIAASWIQFMIHDWIDHL	K	D	T	I	A	A	1	0	1	1	0	1	0	1	0	1	0	1	0	1	0	0	1	0	0	1	0	0	10		1091.56	A0A1S2XH76;A0A1S2XIZ4	A0A1S2XH76	150	159	yes	no	2	0.043843	76.478					1
DTGNHHGVDQ	GGMTGAVGKIFGTTDDTGNHHGVDQTTTDY	FGTTDDTGNHHGVDQTTTDYGTHNPGSYGT	D	D	T	D	Q	T	0	0	1	2	0	1	0	2	2	0	0	0	0	0	0	0	1	0	0	1	0	0	10		1078.44	A0A1S2Z0P8;A0A249JQ01;A0A1S6KX27;A0A249JPZ3;A0A249JPX9;A0A1S6KX48;A0A249JPW8;A0A249JPY1;A0A249JPZ9;A0A249JPW0;A0A249JPY9;A0A249JPV9;A0A249JQ12	A0A1S2Z0P8	110	119	yes	no	2	0.016683	96.342			1
DTGNHHGVDQTTT	GGMTGAVGKIFGTTDDTGNHHGVDQTTTDY	TDDTGNHHGVDQTTTDYGTHNPGSYGTNPG	D	D	T	T	T	D	0	0	1	2	0	1	0	2	2	0	0	0	0	0	0	0	4	0	0	1	0	0	13		1381.59	A0A1S2Z0P8;A0A249JQ01;A0A1S6KX27;A0A249JPZ3;A0A249JPX9;A0A1S6KX48;A0A249JPW8;A0A249JPY1;A0A249JPZ9;A0A249JPW0;A0A249JPY9;A0A249JPV9;A0A249JQ12	A0A1S2Z0P8	110	122	yes	no	2	0.0049556	106.4
DTGNHHGVDQTTTDY	GGMTGAVGKIFGTTDDTGNHHGVDQTTTDY	DTGNHHGVDQTTTDYGTHNPGSYGTNPGSY	D	D	T	D	Y	G	0	0	1	3	0	1	0	2	2	0	0	0	0	0	0	0	4	0	1	1	0	0	15		1659.68	A0A1S2Z0P8;A0A249JQ01;A0A1S6KX27;A0A249JPZ3;A0A249JPX9;A0A1S6KX48;A0A249JPW8;A0A249JPY1;A0A249JPZ9;A0A249JPW0;A0A249JPY9;A0A249JPV9;A0A249JQ12	A0A1S2Z0P8	110	124	yes	no	3	0.010573	83.729
DTIKLPAGT	VLNPNDRNTFKLERGDTIKLPAGTIAYLAN	FKLERGDTIKLPAGTIAYLANRDDNEDLRV	G	D	T	G	T	I	1	0	0	1	0	0	0	1	0	1	1	1	0	0	1	0	2	0	0	0	0	0	9		914.507	A0A1S2XYZ0;A0A1S2XQ88;A0A1S2XQR4;A0A1S2Y087	A0A1S2XQR4	118	126	no	no	2	0.0093888	123.98			1
DTIKLPAGTIA	VLNPNDRNTFKLERGDTIKLPAGTIAYLAN	LERGDTIKLPAGTIAYLANRDDNEDLRVLD	G	D	T	I	A	Y	2	0	0	1	0	0	0	1	0	2	1	1	0	0	1	0	2	0	0	0	0	0	11		1098.63	A0A1S2XYZ0;A0A1S2XQ88;A0A1S2XQR4	A0A1S2XQR4	118	128	no	no	2	0.035303	76.17							1
DTIKLPAGTIAY	VLNPNDRNTFKLERGDTIKLPAGTIAYLAN	ERGDTIKLPAGTIAYLANRDDNEDLRVLDL	G	D	T	A	Y	L	2	0	0	1	0	0	0	1	0	2	1	1	0	0	1	0	2	0	1	0	0	0	12		1261.69	A0A1S2XYZ0;A0A1S2XQ88;A0A1S2XQR4	A0A1S2XQR4	118	129	no	no	2	0.011602	96.331							1
DTIKLPAGTTAY	VLNPNDRNSFNLERGDTIKLPAGTTAYLAN	ERGDTIKLPAGTTAYLANHDDEEDLRVVEL	G	D	T	A	Y	L	2	0	0	1	0	0	0	1	0	1	1	1	0	0	1	0	3	0	1	0	0	0	12		1249.66	A0A1S2Y087	A0A1S2Y087	258	269	yes	yes	2	0.010431	116.3
DTIMGGVKN	GEYYARIHFTPGSTNDTIMGGVKNTLDYWP	TPGSTNDTIMGGVKNTLDYWPSLQGIIPMK	N	D	T	K	N	T	0	0	1	1	0	0	0	2	0	1	0	1	1	0	0	0	1	0	0	1	0	0	9		933.459	A0A3Q7K771	A0A3Q7K771	206	214	yes	yes	2	0.033522	107.32				1	1
DTIMGGVKNTL	GEYYARIHFTPGSTNDTIMGGVKNTLDYWP	GSTNDTIMGGVKNTLDYWPSLQGIIPMKN_	N	D	T	T	L	D	0	0	1	1	0	0	0	2	0	1	1	1	1	0	0	0	2	0	0	1	0	0	11		1147.59	A0A3Q7K771	A0A3Q7K771	206	216	yes	yes	2	4.643e-05	155.84							1
DTIPDLQVDTTQGK	______________________________	GDTIPDLQVDTTQGKIKLHQFCSDTWTILF	G	D	T	G	K	I	0	0	0	3	0	2	0	1	0	1	1	1	0	0	1	0	3	0	0	1	0	0	14		1529.76	A0A1S2YGY5;A0A1S2YLK9	A0A1S2YGY5	8	21	yes	no	2	0.030974	77.288	1
DTIPDLQVDTTQGKIKLH	______________________________	PDLQVDTTQGKIKLHQFCSDTWTILFSHPG	G	D	T	L	H	Q	0	0	0	3	0	2	0	1	1	2	2	2	0	0	1	0	3	0	0	1	0	0	18		2021.08	A0A1S2YGY5;A0A1S2YLK9	A0A1S2YGY5	8	25	yes	no	3	0.0052465	88.427		1	1
DTLDPDDVNKLA	EGYTGFHAGPFSAQCDTLDPDDVNKLANTV	AQCDTLDPDDVNKLANTVKRALRTYGTPEM	C	D	T	L	A	N	1	0	1	4	0	0	0	0	0	0	2	1	0	0	1	0	1	0	0	1	0	0	12		1314.63	A0A1S2XW85	A0A1S2XW85	528	539	yes	yes	2	0.012518	116.52		1
DTPTGAVAEKLKASD	GKTWRRGNEGVIKTEDTPTGAVAEKLKASD	DTPTGAVAEKLKASDQMTGQTFNDVGPLDD	E	D	T	S	D	Q	3	0	0	2	0	0	1	1	0	0	1	2	0	0	1	1	2	0	0	1	0	0	15		1501.76	A0A1S2Y0W2	A0A1S2Y0W2	243	257	yes	yes	3	0.024602	72.898
DTRDFAGEAIH	DASERTGQYADDAAEDTRDFAGEAIHKARE	DAAEDTRDFAGEAIHKAREYTGSAAQKAKD	E	D	T	I	H	K	2	1	0	2	0	0	1	1	1	1	0	0	0	1	0	0	1	0	0	0	0	0	11		1230.56	A0A1S2YPX2	A0A1S2YPX2	187	197	yes	yes	2;3	0.011631	97.456				1			1
DTRDFAGEAIHKA	DASERTGQYADDAAEDTRDFAGEAIHKARE	AEDTRDFAGEAIHKAREYTGSAAQKAKDLA	E	D	T	K	A	R	3	1	0	2	0	0	1	1	1	1	0	1	0	1	0	0	1	0	0	0	0	0	13		1429.69	A0A1S2YPX2	A0A1S2YPX2	187	199	yes	yes	3	0.015683	87.083					1	1	1
DTRDFAGEAIHKAR	DASERTGQYADDAAEDTRDFAGEAIHKARE	EDTRDFAGEAIHKAREYTGSAAQKAKDLAA	E	D	T	A	R	E	3	2	0	2	0	0	1	1	1	1	0	1	0	1	0	0	1	0	0	0	0	0	14		1585.8	A0A1S2YPX2	A0A1S2YPX2	187	200	yes	yes	3;4	0.016562	81.619
DTRDFAGEAIHKARE	DASERTGQYADDAAEDTRDFAGEAIHKARE	DTRDFAGEAIHKAREYTGSAAQKAKDLAAD	E	D	T	R	E	Y	3	2	0	2	0	0	2	1	1	1	0	1	0	1	0	0	1	0	0	0	0	0	15		1714.84	A0A1S2YPX2	A0A1S2YPX2	187	201	yes	yes	4	0.0027288	97.836							1
DTRDFAGEAIHKAREY	DASERTGQYADDAAEDTRDFAGEAIHKARE	TRDFAGEAIHKAREYTGSAAQKAKDLAADA	E	D	T	E	Y	T	3	2	0	2	0	0	2	1	1	1	0	1	0	1	0	0	1	0	1	0	0	0	16		1877.9	A0A1S2YPX2	A0A1S2YPX2	187	202	yes	yes	4	0.010075	83.418							1
DTRDFAGEAIHKAREYT	DASERTGQYADDAAEDTRDFAGEAIHKARE	RDFAGEAIHKAREYTGSAAQKAKDLAADAA	E	D	T	Y	T	G	3	2	0	2	0	0	2	1	1	1	0	1	0	1	0	0	2	0	1	0	0	0	17		1978.95	A0A1S2YPX2	A0A1S2YPX2	187	203	yes	yes	4	0.0038712	94.882
DTRDFAGEAIHKAREYTG	DASERTGQYADDAAEDTRDFAGEAIHKARE	DFAGEAIHKAREYTGSAAQKAKDLAADAAQ	E	D	T	T	G	S	3	2	0	2	0	0	2	2	1	1	0	1	0	1	0	0	2	0	1	0	0	0	18		2035.97	A0A1S2YPX2	A0A1S2YPX2	187	204	yes	yes	4	0.020757	73.11
DTRDFAGEAIHKAREYTGS	DASERTGQYADDAAEDTRDFAGEAIHKARE	FAGEAIHKAREYTGSAAQKAKDLAADAAQK	E	D	T	G	S	A	3	2	0	2	0	0	2	2	1	1	0	1	0	1	0	1	2	0	1	0	0	0	19		2123	A0A1S2YPX2	A0A1S2YPX2	187	205	yes	yes	4	0.010729	80.975
DTRDFAGEAIHKAREYTGSA	DASERTGQYADDAAEDTRDFAGEAIHKARE	AGEAIHKAREYTGSAAQKAKDLAADAAQKA	E	D	T	S	A	A	4	2	0	2	0	0	2	2	1	1	0	1	0	1	0	1	2	0	1	0	0	0	20		2194.04	A0A1S2YPX2	A0A1S2YPX2	187	206	yes	yes	3;4	0.00028472	122.77				1	1	1	1
DTRDFAGEAIHKAREYTGSAAQ	DASERTGQYADDAAEDTRDFAGEAIHKARE	EAIHKAREYTGSAAQKAKDLAADAAQKAKE	E	D	T	A	Q	K	5	2	0	2	0	1	2	2	1	1	0	1	0	1	0	1	2	0	1	0	0	0	22		2393.14	A0A1S2YPX2	A0A1S2YPX2	187	208	yes	yes	4	0.012609	80.156
DTRIDTEDGRVLVL	EDENENPYVFKSKDFDTRIDTEDGRVLVLN	FDTRIDTEDGRVLVLNKFNDKSKLLRNIEN	F	D	T	V	L	N	0	2	0	3	0	0	1	1	0	1	2	0	0	0	0	0	2	0	0	2	0	0	14		1600.84	A0A1S2XVJ8	A0A1S2XVJ8	95	108	yes	yes	3	0.0088897	90.367	1
DTRIDTEDGRVLVLN	EDENENPYVFKSKDFDTRIDTEDGRVLVLN	DTRIDTEDGRVLVLNKFNDKSKLLRNIENY	F	D	T	L	N	K	0	2	1	3	0	0	1	1	0	1	2	0	0	0	0	0	2	0	0	2	0	0	15		1714.88	A0A1S2XVJ8	A0A1S2XVJ8	95	109	yes	yes	3	0.015636	72.175
DTRIDTEDGRVLVLNKF	EDENENPYVFKSKDFDTRIDTEDGRVLVLN	RIDTEDGRVLVLNKFNDKSKLLRNIENYGL	F	D	T	K	F	N	0	2	1	3	0	0	1	1	0	1	2	1	0	1	0	0	2	0	0	2	0	0	17		1990.05	A0A1S2XVJ8	A0A1S2XVJ8	95	111	yes	yes	4	1.6963e-05	132.51		1	1
DTSNFANQLDSTPRVF	SYNNGDEPVVAITLLDTSNFANQLDSTPRV	TSNFANQLDSTPRVFYLGGNPEVEFPETQQ	L	D	T	V	F	Y	1	1	2	2	0	1	0	0	0	0	1	0	0	2	1	2	2	0	0	1	0	0	16		1810.85	A0A1S2XVG1	A0A1S2XVG1	163	178	yes	yes	2;3	4.0781e-25	256.47					1	1	1
DTSNFANQLDSTPRVFY	SYNNGDEPVVAITLLDTSNFANQLDSTPRV	SNFANQLDSTPRVFYLGGNPEVEFPETQQQ	L	D	T	F	Y	L	1	1	2	2	0	1	0	0	0	0	1	0	0	2	1	2	2	0	1	1	0	0	17		1973.91	A0A1S2XVG1	A0A1S2XVG1	163	179	yes	yes	2;3	8.9068e-11	223.31	1	1	1	2	1	1
DTTGRAKEKGSEMGQ	DKTQQTTQATKEKAQDTTGRAKEKGSEMGQ	DTTGRAKEKGSEMGQSTKETAQSGKDNSAG	Q	D	T	G	Q	S	1	1	0	1	0	1	2	3	0	0	0	2	1	0	0	1	2	0	0	0	0	0	15		1593.74	A0A1S2YMC6;O49817	O49817	85	99	no	no	3	0.019048	72.898
DTTGRAKEKGSEMGQSTKETAQ	DKTQQTTQATKEKAQDTTGRAKEKGSEMGQ	EKGSEMGQSTKETAQSGKDNSAGFLQQTGE	Q	D	T	A	Q	S	2	1	0	1	0	2	3	3	0	0	0	3	1	0	0	2	4	0	0	0	0	0	22		2339.1	A0A1S2YMC6;O49817	O49817	85	106	no	no	4	3.714e-10	154.84							1
DTYENARESIVGKRDPADNSHTTTQ	EEKRGVIGSVIKTVKDTYENARESIVGKRD	VGKRDPADNSHTTTQVVHVYDHNDGVSTGE	K	D	T	T	Q	V	2	2	2	3	0	1	2	1	1	1	0	1	0	0	1	2	4	0	1	1	0	0	25		2804.3	A0A1S2Y0W2	A0A1S2Y0W2	44	68	yes	yes	4	1.8703e-07	140.87							1
DVAGYVGQK	GTVPEQLEYAKRRMADVAGYVGQKTKEAGQ	AKRRMADVAGYVGQKTKEAGQKTKEVGQDI	A	D	V	Q	K	T	1	0	0	1	0	1	0	2	0	0	0	1	0	0	0	0	0	0	1	2	0	0	9		935.471	A0A1S2XJM3;A0A1S2XSP2	A0A1S2XSP2	154	162	no	no	2	0.037225	87.323					1
DVAGYVGQKTK	GTVPEQLEYAKRRMADVAGYVGQKTKEAGQ	RRMADVAGYVGQKTKEAGQKTKEVGQDIQS	A	D	V	T	K	E	1	0	0	1	0	1	0	2	0	0	0	2	0	0	0	0	1	0	1	2	0	0	11		1164.61	A0A1S2XJM3;A0A1S2XSP2	A0A1S2XSP2	154	164	no	no	2	0.00089994	139.43					1		1
DVAGYVGQKTKDVGQ	GVVPGQVDYLKGSVADVAGYVGQKTKDVGQ	DVAGYVGQKTKDVGQKTKEVGQDIQAKAHE	A	D	V	G	Q	K	1	0	0	2	0	2	0	3	0	0	0	2	0	0	0	0	1	0	1	3	0	0	15		1563.79	A0A1S2XJM3	A0A1S2XJM3	159	173	yes	yes	3	0.0045905	96.247
DVAGYVGQKTKDVGQK	GVVPGQVDYLKGSVADVAGYVGQKTKDVGQ	VAGYVGQKTKDVGQKTKEVGQDIQAKAHET	A	D	V	Q	K	T	1	0	0	2	0	2	0	3	0	0	0	3	0	0	0	0	1	0	1	3	0	0	16		1691.88	A0A1S2XJM3	A0A1S2XJM3	159	174	yes	yes	3	0.0011192	114.63				1	1	1
DVAGYVGQKTKEA	GTVPEQLEYAKRRMADVAGYVGQKTKEAGQ	MADVAGYVGQKTKEAGQKTKEVGQDIQSKA	A	D	V	E	A	G	2	0	0	1	0	1	1	2	0	0	0	2	0	0	0	0	1	0	1	2	0	0	13		1364.69	A0A1S2XSP2	A0A1S2XSP2	154	166	yes	yes	2;3	0.00025393	148.28				2	2	1
DVAGYVGQKTKEAGQK	GTVPEQLEYAKRRMADVAGYVGQKTKEAGQ	VAGYVGQKTKEAGQKTKEVGQDIQSKAQDA	A	D	V	Q	K	T	2	0	0	1	0	2	1	3	0	0	0	3	0	0	0	0	1	0	1	2	0	0	16		1677.87	A0A1S2XSP2	A0A1S2XSP2	154	169	yes	yes	3	0.00058302	121.79				1	1	1
DVAKVSVGVANPDDTHPKK	YTVLYTKKKPEASAVDVAKVSVGVANPDDT	VSVGVANPDDTHPKK_______________	V	D	V	K	K	-	2	0	1	3	0	0	0	1	1	0	0	3	0	0	2	1	1	0	0	4	0	0	19		1976.03	A0A1S2Y3N4	A0A1S2Y3N4	85	103	yes	yes	4	0.053912	63.302
DVATGAGEYTAEK	NYATDTAKKTKDKIQDVATGAGEYTAEKAS	IQDVATGAGEYTAEKASNIADAGKDTFEAA	Q	D	V	E	K	A	3	0	0	1	0	0	2	2	0	0	0	1	0	0	0	0	2	0	1	1	0	0	13		1310.6	A0A1S2YPX2	A0A1S2YPX2	376	388	yes	yes	2	0.00023512	135.99	1	1	1
DVATGAGEYTAEKA	NYATDTAKKTKDKIQDVATGAGEYTAEKAS	QDVATGAGEYTAEKASNIADAGKDTFEAAK	Q	D	V	K	A	S	4	0	0	1	0	0	2	2	0	0	0	1	0	0	0	0	2	0	1	1	0	0	14		1381.64	A0A1S2YPX2	A0A1S2YPX2	376	389	yes	yes	2	0.0024656	109.24
DVATGAGEYTAEKAS	NYATDTAKKTKDKIQDVATGAGEYTAEKAS	DVATGAGEYTAEKASNIADAGKDTFEAAKH	Q	D	V	A	S	N	4	0	0	1	0	0	2	2	0	0	0	1	0	0	0	1	2	0	1	1	0	0	15		1468.67	A0A1S2YPX2	A0A1S2YPX2	376	390	yes	yes	2	0.00084602	145.31	1	1	1
DVATGAGEYTAEKASNIA	NYATDTAKKTKDKIQDVATGAGEYTAEKAS	TGAGEYTAEKASNIADAGKDTFEAAKHKSE	Q	D	V	I	A	D	5	0	1	1	0	0	2	2	0	1	0	1	0	0	0	1	2	0	1	1	0	0	18		1766.83	A0A1S2YPX2	A0A1S2YPX2	376	393	yes	yes	2	5.1245e-05	177.64
DVATGAGEYTAEKASNIADAGK	NYATDTAKKTKDKIQDVATGAGEYTAEKAS	EYTAEKASNIADAGKDTFEAAKHKSEHVKD	Q	D	V	G	K	D	6	0	1	2	0	0	2	3	0	1	0	2	0	0	0	1	2	0	1	1	0	0	22		2138.01	A0A1S2YPX2	A0A1S2YPX2	376	397	yes	yes	3	6.581e-07	139.26							1
DVDPRLILN	DVAKAVEERDGVSRVDVDPRLILNSL____	DGVSRVDVDPRLILNSL_____________	V	D	V	L	N	S	0	1	1	2	0	0	0	0	0	1	2	0	0	0	1	0	0	0	0	1	0	0	9		1053.58	A0A1S2XUE3	A0A1S2XUE3	137	145	yes	yes	2	0.037584	103.74		1
DVDPRLILNS	DVAKAVEERDGVSRVDVDPRLILNSL____	GVSRVDVDPRLILNSL______________	V	D	V	N	S	L	0	1	1	2	0	0	0	0	0	1	2	0	0	0	1	1	0	0	0	1	0	0	10		1140.61	A0A1S2XUE3	A0A1S2XUE3	137	146	yes	yes	2	0.023944	87.308				1			1
DVEASQGAFQYFGLK	VAEQYKQQGVSFLVGDVEASQGAFQYFGLK	DVEASQGAFQYFGLKEDQVPLIIVQNTDGK	G	D	V	L	K	E	2	0	0	1	0	2	1	2	0	0	1	1	0	2	0	1	0	0	1	1	0	0	15		1658.79	A0A1S2YBR2	A0A1S2YBR2	341	355	yes	yes	2	0.032677	83.31
DVFEETKIQH	ESFQGVQQRDKETKHDVFEETKIQHAEKMN	KETKHDVFEETKIQHAEKMNKTEENLNSQE	H	D	V	Q	H	A	0	0	0	1	0	1	2	0	1	1	0	1	0	1	0	0	1	0	0	1	0	0	10		1244.6	A0A1S2YJ13	A0A1S2YJ13	246	255	yes	yes	2	0.0084764	113.74		1	1
DVFEETKIQHA	ESFQGVQQRDKETKHDVFEETKIQHAEKMN	ETKHDVFEETKIQHAEKMNKTEENLNSQEE	H	D	V	H	A	E	1	0	0	1	0	1	2	0	1	1	0	1	0	1	0	0	1	0	0	1	0	0	11		1315.64	A0A1S2YJ13	A0A1S2YJ13	246	256	yes	yes	2;3	0.00093247	152.81	2	2	2
DVFNVSGDLSSTPIAPR	QEKPRRPEKEPIKYGDVFNVSGDLSSTPIA	FNVSGDLSSTPIAPRDAATMQSAEDQTLGQ	G	D	V	P	R	D	1	1	1	2	0	0	0	1	0	1	1	0	0	1	2	3	1	0	0	2	0	0	17		1773.89	A0A1S3DYQ2;A0A1S3DX03	A0A1S3DX03	18	34	no	no	2;3	8.2394e-11	203.82	2	2	2
DVFNVSGDLSSTPIAPRD	QEKPRRPEKEPIKYGDVFNVSGDLSSTPIA	NVSGDLSSTPIAPRDAATMQSAEDQTLGQT	G	D	V	R	D	A	1	1	1	3	0	0	0	1	0	1	1	0	0	1	2	3	1	0	0	2	0	0	18		1888.92	A0A1S3DYQ2;A0A1S3DX03	A0A1S3DX03	18	35	no	no	2	1.5748e-05	132.86	1	1
DVFNVSGDLSSTPIAPRDA	QEKPRRPEKEPIKYGDVFNVSGDLSSTPIA	VSGDLSSTPIAPRDAATMQSAEDQTLGQTR	G	D	V	D	A	A	2	1	1	3	0	0	0	1	0	1	1	0	0	1	2	3	1	0	0	2	0	0	19		1959.95	A0A1S3DYQ2;A0A1S3DX03	A0A1S3DX03	18	36	no	no	2	5.0362e-15	222.75	1	1	1
DVGEDELENESDPHPA	QVLGKFVENADGAKRDVGEDELENESDPHP	VGEDELENESDPHPASAQAPKVEATKDNDF	R	D	V	P	A	S	1	0	1	3	0	0	4	1	1	0	1	0	0	0	2	1	0	0	0	1	0	0	16		1751.71	A0A1S3DYQ2;A0A1S3DX03	A0A1S3DX03	121	136	no	no	2	0.0014798	137.89		1	1
DVGEDELENESDPHPAS	QVLGKFVENADGAKRDVGEDELENESDPHP	GEDELENESDPHPASAQAPKVEATKDNDFI	R	D	V	A	S	A	1	0	1	3	0	0	4	1	1	0	1	0	0	0	2	2	0	0	0	1	0	0	17		1838.74	A0A1S3DYQ2;A0A1S3DX03	A0A1S3DX03	121	137	no	no	2	1.4026e-16	229.29	1	1	1
DVGEDELENESDPHPASA	QVLGKFVENADGAKRDVGEDELENESDPHP	EDELENESDPHPASAQAPKVEATKDNDFIS	R	D	V	S	A	Q	2	0	1	3	0	0	4	1	1	0	1	0	0	0	2	2	0	0	0	1	0	0	18		1909.78	A0A1S3DYQ2;A0A1S3DX03	A0A1S3DX03	121	138	no	no	2	4.4569e-11	182.71	1		1
DVGEDELENESDPHPASAQ	QVLGKFVENADGAKRDVGEDELENESDPHP	DELENESDPHPASAQAPKVEATKDNDFISN	R	D	V	A	Q	A	2	0	1	3	0	1	4	1	1	0	1	0	0	0	2	2	0	0	0	1	0	0	19		2037.84	A0A1S3DYQ2;A0A1S3DX03	A0A1S3DX03	121	139	no	no	2;3	1.1127e-17	231.06	1	1	2
DVGNFEVESKGN	AATKDRGEERFGGVRDVGNFEVESKGNNNN	GVRDVGNFEVESKGNNNNKSLGDREQLDRR	R	D	V	G	N	N	0	0	2	1	0	0	2	2	0	0	0	1	0	1	0	1	0	0	0	2	0	0	12		1293.58	A0A1S2XET4	A0A1S2XET4	111	122	yes	yes	2	0.036213	88.056			1
DVGNFEVESKGNN	AATKDRGEERFGGVRDVGNFEVESKGNNNN	VRDVGNFEVESKGNNNNKSLGDREQLDRRT	R	D	V	N	N	N	0	0	3	1	0	0	2	2	0	0	0	1	0	1	0	1	0	0	0	2	0	0	13		1407.63	A0A1S2XET4	A0A1S2XET4	111	123	yes	yes	2	0.00018168	178.08		1	1
DVGNFEVESKGNNN	AATKDRGEERFGGVRDVGNFEVESKGNNNN	RDVGNFEVESKGNNNNKSLGDREQLDRRTK	R	D	V	N	N	N	0	0	4	1	0	0	2	2	0	0	0	1	0	1	0	1	0	0	0	2	0	0	14		1521.67	A0A1S2XET4	A0A1S2XET4	111	124	yes	yes	2	5.4925e-05	215.87	1	1	1
DVGNFEVESKGNNNN	AATKDRGEERFGGVRDVGNFEVESKGNNNN	DVGNFEVESKGNNNNKSLGDREQLDRRTKV	R	D	V	N	N	K	0	0	5	1	0	0	2	2	0	0	0	1	0	1	0	1	0	0	0	2	0	0	15		1635.71	A0A1S2XET4	A0A1S2XET4	111	125	yes	yes	2	6.7251e-07	175.33	1	1	1
DVGNFEVESKGNNNNK	AATKDRGEERFGGVRDVGNFEVESKGNNNN	VGNFEVESKGNNNNKSLGDREQLDRRTKVV	R	D	V	N	K	S	0	0	5	1	0	0	2	2	0	0	0	2	0	1	0	1	0	0	0	2	0	0	16		1763.81	A0A1S2XET4	A0A1S2XET4	111	126	yes	yes	2;3	3.218e-07	165.7	2	1	1
DVGNFEVESKGNNNNKS	AATKDRGEERFGGVRDVGNFEVESKGNNNN	GNFEVESKGNNNNKSLGDREQLDRRTKVVT	R	D	V	K	S	L	0	0	5	1	0	0	2	2	0	0	0	2	0	1	0	2	0	0	0	2	0	0	17		1850.84	A0A1S2XET4	A0A1S2XET4	111	127	yes	yes	3	0.0044645	92.211	1	1
DVGNFEVESKGNNNNKSL	AATKDRGEERFGGVRDVGNFEVESKGNNNN	NFEVESKGNNNNKSLGDREQLDRRTKVVTG	R	D	V	S	L	G	0	0	5	1	0	0	2	2	0	0	1	2	0	1	0	2	0	0	0	2	0	0	18		1963.92	A0A1S2XET4	A0A1S2XET4	111	128	yes	yes	3	0.0016168	86.479	1	1	1
DVGNFEVESKGNNNNKSLG	AATKDRGEERFGGVRDVGNFEVESKGNNNN	FEVESKGNNNNKSLGDREQLDRRTKVVTGT	R	D	V	L	G	D	0	0	5	1	0	0	2	3	0	0	1	2	0	1	0	2	0	0	0	2	0	0	19		2020.94	A0A1S2XET4	A0A1S2XET4	111	129	yes	yes	2;3	3.399e-12	247.38	2	2	2		1
DVGPLDDEGVTR	EKLKASDQMTGQTFNDVGPLDDEGVTRVGL	TFNDVGPLDDEGVTRVGLLDIKK_______	N	D	V	T	R	V	0	1	0	3	0	0	1	2	0	0	1	0	0	0	1	0	1	0	0	2	0	0	12		1271.6	A0A1S2Y0W2	A0A1S2Y0W2	266	277	yes	yes	2	0.0028159	118.4		1	1
DVGPLDDEGVTRVG	EKLKASDQMTGQTFNDVGPLDDEGVTRVGL	NDVGPLDDEGVTRVGLLDIKK_________	N	D	V	V	G	L	0	1	0	3	0	0	1	3	0	0	1	0	0	0	1	0	1	0	0	3	0	0	14		1427.69	A0A1S2Y0W2	A0A1S2Y0W2	266	279	yes	yes	2	7.5783e-05	137.89	1	1	1
DVGPLDDEGVTRVGL	EKLKASDQMTGQTFNDVGPLDDEGVTRVGL	DVGPLDDEGVTRVGLLDIKK__________	N	D	V	G	L	L	0	1	0	3	0	0	1	3	0	0	2	0	0	0	1	0	1	0	0	3	0	0	15		1540.77	A0A1S2Y0W2	A0A1S2Y0W2	266	280	yes	yes	2	0.0065897	107.18	1	1
DVGPLDDEGVTRVGLL	EKLKASDQMTGQTFNDVGPLDDEGVTRVGL	VGPLDDEGVTRVGLLDIKK___________	N	D	V	L	L	D	0	1	0	3	0	0	1	3	0	0	3	0	0	0	1	0	1	0	0	3	0	0	16		1653.86	A0A1S2Y0W2	A0A1S2Y0W2	266	281	yes	yes	2	0.0018765	108.56			1				1
DVGPLDDEGVTRVGLLD	EKLKASDQMTGQTFNDVGPLDDEGVTRVGL	GPLDDEGVTRVGLLDIKK____________	N	D	V	L	D	I	0	1	0	4	0	0	1	3	0	0	3	0	0	0	1	0	1	0	0	3	0	0	17		1768.88	A0A1S2Y0W2	A0A1S2Y0W2	266	282	yes	yes	2	0.00028274	127.02	1	1	1
DVGPLDDEGVTRVGLLDIKK	EKLKASDQMTGQTFNDVGPLDDEGVTRVGL	DDEGVTRVGLLDIKK_______________	N	D	V	K	K	-	0	1	0	4	0	0	1	3	0	1	3	2	0	0	1	0	1	0	0	3	0	0	20		2138.16	A0A1S2Y0W2	A0A1S2Y0W2	266	285	yes	yes	3;4	1.7262e-05	131.71				2	1	1	2
DVGQKTKEVGQDIQAKAHETKRST	GSVADVAGYVGQKTKDVGQKTKEVGQDIQA	GQDIQAKAHETKRST_______________	K	D	V	S	T	-	2	1	0	2	0	3	2	2	1	1	0	4	0	0	0	1	3	0	0	2	0	0	24		2653.38	A0A1S2XJM3	A0A1S2XJM3	170	193	yes	yes	4;5	1.7934e-10	152.13					1		1
DVIDRHHPEITN	TKEGLEWVNTTETLKDVIDRHHPEITNNWL	TLKDVIDRHHPEITNNWLNSSSVFSVWDSP	K	D	V	T	N	N	0	1	1	2	0	0	1	0	2	2	0	0	0	0	1	0	1	0	0	1	0	0	12		1444.71	A0A1S2XH76;Q8L5Q5	A0A1S2XH76	602	613	yes	no	2;3	0.00056236	181.68				1	1	1	1
DVIDRHHPEITNN	TKEGLEWVNTTETLKDVIDRHHPEITNNWL	LKDVIDRHHPEITNNWLNSSSVFSVWDSPP	K	D	V	N	N	W	0	1	2	2	0	0	1	0	2	2	0	0	0	0	1	0	1	0	0	1	0	0	13		1558.75	A0A1S2XH76;Q8L5Q5	A0A1S2XH76	602	614	yes	no	3	0.0051633	105.65				1		1	1
DVIVKISREQIEELS	RRGHKDRQQSQRQEADVIVKISREQIEELS	DVIVKISREQIEELSKNAKSSSKRSVSSES	A	D	V	L	S	K	0	1	0	1	0	1	3	0	0	3	1	1	0	0	0	2	0	0	0	2	0	0	15		1756.96	A0A1S2XQ88;A0A1S2XQR4;Q304D4	A0A1S2XQR4	218	232	no	no	2;3	0.00026665	127.37							1
DVIVKISREQIEELSK	RRGHKDRQQSQRQEADVIVKISREQIEELS	VIVKISREQIEELSKNAKSSSKRSVSSESE	A	D	V	S	K	N	0	1	0	1	0	1	3	0	0	3	1	2	0	0	0	2	0	0	0	2	0	0	16		1885.05	A0A1S2XQ88;A0A1S2XQR4;Q304D4	A0A1S2XQR4	218	233	no	no	3	0.002649	102.38							1
DVIVKISREQIEELSKN	RRGHKDRQQSQRQEADVIVKISREQIEELS	IVKISREQIEELSKNAKSSSKRSVSSESEP	A	D	V	K	N	A	0	1	1	1	0	1	3	0	0	3	1	2	0	0	0	2	0	0	0	2	0	0	17		1999.1	A0A1S2XQ88;A0A1S2XQR4;Q304D4	A0A1S2XQR4	218	234	no	no	3;4	2.4658e-09	158.45				1	1		1
DVIVKISREQIEELSKNA	RRGHKDRQQSQRQEADVIVKISREQIEELS	VKISREQIEELSKNAKSSSKRSVSSESEPF	A	D	V	N	A	K	1	1	1	1	0	1	3	0	0	3	1	2	0	0	0	2	0	0	0	2	0	0	18		2070.13	A0A1S2XQ88;A0A1S2XQR4;Q304D4	A0A1S2XQR4	218	235	no	no	3	3.2279e-11	193.8							1
DVIVKISREQIEELSKNAK	RRGHKDRQQSQRQEADVIVKISREQIEELS	KISREQIEELSKNAKSSSKRSVSSESEPFN	A	D	V	A	K	S	1	1	1	1	0	1	3	0	0	3	1	3	0	0	0	2	0	0	0	2	0	0	19		2198.23	A0A1S2XQ88;A0A1S2XQR4;Q304D4	A0A1S2XQR4	218	236	no	no	3;4;5	8.3047e-12	181.41							1
DVIVKISREQIEELSKNAKS	RRGHKDRQQSQRQEADVIVKISREQIEELS	ISREQIEELSKNAKSSSKRSVSSESEPFNL	A	D	V	K	S	S	1	1	1	1	0	1	3	0	0	3	1	3	0	0	0	3	0	0	0	2	0	0	20		2285.26	A0A1S2XQ88;A0A1S2XQR4;Q304D4	A0A1S2XQR4	218	237	no	no	3;4	0.00011865	128.32							1
DVIVKISREQIEELSKNAKSN	EQRRGHKGRQQSQETDVIVKISREQIEELS	SREQIEELSKNAKSNCKKSVSSESEPFNLR	T	D	V	S	N	C	1	1	2	1	0	1	3	0	0	3	1	3	0	0	0	3	0	0	0	2	0	0	21		2399.3	A0A1S2XQ88	A0A1S2XQ88	216	236	yes	yes	4	6.6923e-05	128.32
DVIVKISREQIEELSKNAKSSS	RRGHKDRQQSQRQEADVIVKISREQIEELS	REQIEELSKNAKSSSKRSVSSESEPFNLRS	A	D	V	S	S	K	1	1	1	1	0	1	3	0	0	3	1	3	0	0	0	5	0	0	0	2	0	0	22		2459.32	A0A1S2XQR4;Q304D4	A0A1S2XQR4	218	239	no	no	4	6.3222e-05	118.32							1
DVIVKISREQIEELSKNAKSSSK	RRGHKDRQQSQRQEADVIVKISREQIEELS	EQIEELSKNAKSSSKRSVSSESEPFNLRSR	A	D	V	S	K	R	1	1	1	1	0	1	3	0	0	3	1	4	0	0	0	5	0	0	0	2	0	0	23		2587.42	A0A1S2XQR4;Q304D4	A0A1S2XQR4	218	240	no	no	4;5	2.3557e-10	148.88							1
DVKALEAFKKF	DELYLGERDNPNWTSDVKALEAFKKFGNKL	NWTSDVKALEAFKKFGNKLAEIEQKLSQRN	S	D	V	K	F	G	2	0	0	1	0	0	1	0	0	0	1	3	0	2	0	0	0	0	0	1	0	0	11		1294.73	A0A1S2XBN2	A0A1S2XBN2	798	808	yes	yes	3	0.011835	97.163
DVKDPNTVFVFK	NVSKAELKEKLAKLYDVKDPNTVFVFKFRT	KLYDVKDPNTVFVFKFRTHFGGGKSTGFGL	Y	D	V	F	K	F	0	0	1	2	0	0	0	0	0	0	0	2	0	2	1	0	1	0	0	3	0	0	12		1407.74	A0A1S2XUE6	A0A1S2XUE6	51	62	yes	yes	3	0.00095929	129.34	1	1	1
DVKERAKEYG	DTLDYAKGMITDKARDVKERAKEYGNYAQG	TDKARDVKERAKEYGNYAQGRVQEATQGSY	R	D	V	Y	G	N	1	1	0	1	0	0	2	1	0	0	0	2	0	0	0	0	0	0	1	1	0	0	10		1193.6	A0A1S2Y8R4	A0A1S2Y8R4	129	138	yes	yes	2	0.034215	81.338					1
DVKERAKEYGN	DTLDYAKGMITDKARDVKERAKEYGNYAQG	DKARDVKERAKEYGNYAQGRVQEATQGSY_	R	D	V	G	N	Y	1	1	1	1	0	0	2	1	0	0	0	2	0	0	0	0	0	0	1	1	0	0	11		1307.65	A0A1S2Y8R4	A0A1S2Y8R4	129	139	yes	yes	3	0.045332	70.412
DVKERAKEYGNYA	DTLDYAKGMITDKARDVKERAKEYGNYAQG	ARDVKERAKEYGNYAQGRVQEATQGSY___	R	D	V	Y	A	Q	2	1	1	1	0	0	2	1	0	0	0	2	0	0	0	0	0	0	2	1	0	0	13		1541.75	A0A1S2Y8R4	A0A1S2Y8R4	129	141	yes	yes	2	0.0025503	136.61					1
DVKERAKEYGNYAQG	DTLDYAKGMITDKARDVKERAKEYGNYAQG	DVKERAKEYGNYAQGRVQEATQGSY_____	R	D	V	Q	G	R	2	1	1	1	0	1	2	2	0	0	0	2	0	0	0	0	0	0	2	1	0	0	15		1726.83	A0A1S2Y8R4	A0A1S2Y8R4	129	143	yes	yes	3	0.051504	66.215							1
DVKERAKEYGNYAQGRVQ	DTLDYAKGMITDKARDVKERAKEYGNYAQG	ERAKEYGNYAQGRVQEATQGSY________	R	D	V	V	Q	E	2	2	1	1	0	2	2	2	0	0	0	2	0	0	0	0	0	0	2	2	0	0	18		2110.06	A0A1S2Y8R4	A0A1S2Y8R4	129	146	yes	yes	4	0.011931	80.738							1
DVKERAKEYGNYAQGRVQEATQGSY	DTLDYAKGMITDKARDVKERAKEYGNYAQG	NYAQGRVQEATQGSY_______________	R	D	V	S	Y	-	3	2	1	1	0	3	3	3	0	0	0	2	0	0	0	1	1	0	3	2	0	0	25		2846.36	A0A1S2Y8R4	A0A1S2Y8R4	129	153	yes	yes	3;4	1.1757e-15	172.02				1	1	1	2
DVKMTQAELDKQAAREHN	KTRDPVEKEMATHKKDVKMTQAELDKQAAR	MTQAELDKQAAREHNAAVKQSTTEGQMGHT	K	D	V	H	N	A	3	1	1	2	0	2	2	0	1	0	1	2	1	0	0	0	1	0	0	1	0	0	18		2083.01	E7BSD7	E7BSD7	56	73	yes	yes	4	3.8889e-06	143.67							1
DVKMTQAELDKQAAREHNA	KTRDPVEKEMATHKKDVKMTQAELDKQAAR	TQAELDKQAAREHNAAVKQSTTEGQMGHTT	K	D	V	N	A	A	4	1	1	2	0	2	2	0	1	0	1	2	1	0	0	0	1	0	0	1	0	0	19		2154.05	E7BSD7	E7BSD7	56	74	yes	yes	4	4.3619e-09	155.28				1	1	1
DVKMTQAELDKQAAREHNAAVK	KTRDPVEKEMATHKKDVKMTQAELDKQAAR	ELDKQAAREHNAAVKQSTTEGQMGHTTGAH	K	D	V	V	K	Q	5	1	1	2	0	2	2	0	1	0	1	3	1	0	0	0	1	0	0	2	0	0	22		2452.25	E7BSD7	E7BSD7	56	77	yes	yes	5	0.01432	78.975						1
DVLADATSKLPADRAA	LNARTTKDEDKTKLADVLADATSKLPADRA	VLADATSKLPADRAATRRDAEGVTGAEMRN	A	D	V	A	A	T	5	1	0	3	0	0	0	0	0	0	2	1	0	0	1	1	1	0	0	1	0	0	16		1612.84	A0A1S2XWZ2;A0A1S2XY68	A0A1S2XWZ2	206	221	yes	no	3	0.0080773	84.874	1
DVLSGATAKLPA	YNADCQRDEDKIKIGDVLSGATAKLPADKA	KIGDVLSGATAKLPADKAATRQDAAGVASA	G	D	V	P	A	D	3	0	0	1	0	0	0	1	0	0	2	1	0	0	1	1	1	0	0	1	0	0	12		1141.63	A0A1S2XYX3	A0A1S2XYX3	201	212	yes	yes	2	0.028365	80.24
DVNRANEREEGYNLNSEIQ	DRAEAAAKLAAKDIGDVNRANEREEGYNLN	ANEREEGYNLNSEIQFKQARAEAASKLAAK	G	D	V	I	Q	F	1	2	4	1	0	1	4	1	0	1	1	0	0	0	0	1	0	0	1	1	0	0	19		2249.03	A0A1S3E2A8	A0A1S3E2A8	25	43	yes	yes	3	0.020319	71.085							1
DVNRANEREEGYNLNSEIQFKQ	DRAEAAAKLAAKDIGDVNRANEREEGYNLN	REEGYNLNSEIQFKQARAEAASKLAAKDLE	G	D	V	K	Q	A	1	2	4	1	0	2	4	1	0	1	1	1	0	1	0	1	0	0	1	1	0	0	22		2652.25	A0A1S3E2A8	A0A1S3E2A8	25	46	yes	yes	4	0.001663	97.457
DVNRANEREEGYNLNSEIQFKQA	DRAEAAAKLAAKDIGDVNRANEREEGYNLN	EEGYNLNSEIQFKQARAEAASKLAAKDLED	G	D	V	Q	A	R	2	2	4	1	0	2	4	1	0	1	1	1	0	1	0	1	0	0	1	1	0	0	23		2723.29	A0A1S3E2A8	A0A1S3E2A8	25	47	yes	yes	4	1.2328e-11	161.8							1
DVNSPLFR	______________________________	______________________________	Y	D	V	F	R	S	0	1	1	1	0	0	0	0	0	0	1	0	0	1	1	1	0	0	0	1	0	0	8		946.487	A0A1S2Z4Q5	A0A1S2Z4Q5	4	11	yes	yes	2	0.018263	141.78					1		1
DVNSPLFRS	______________________________	______________________________	Y	D	V	R	S	F	0	1	1	1	0	0	0	0	0	0	1	0	0	1	1	2	0	0	0	1	0	0	9		1033.52	A0A1S2Z4Q5	A0A1S2Z4Q5	4	12	yes	yes	2	0.011831	119.21					1	1
DVNSPLFRSF	______________________________	______________________________	Y	D	V	S	F	L	0	1	1	1	0	0	0	0	0	0	1	0	0	2	1	2	0	0	0	1	0	0	10		1180.59	A0A1S2Z4Q5	A0A1S2Z4Q5	4	13	yes	yes	2	0.0046684	120.31
DVPMGGDMPGAGSAGSGSGAGPKIE	ICNPIIAKMYQGGAGDVPMGGDMPGAGSAG	AGSAGSGSGAGPKIEEVD____________	G	D	V	I	E	E	3	0	0	2	0	0	1	8	0	1	0	1	2	0	3	3	0	0	0	1	0	0	25		2200.97	A0A1S2YP37	A0A1S2YP37	622	646	yes	yes	2	2.5184e-05	122.22	1	1	1
DVPNHGTIHF	NYMQVEFYLKTLTLEDVPNHGTIHFVCNSW	TLTLEDVPNHGTIHFVCNSWVYNSKLYKTP	E	D	V	H	F	V	0	0	1	1	0	0	0	1	2	1	0	0	0	1	1	0	1	0	0	1	0	0	10		1135.54	A0A3Q7YAD4	A0A3Q7YAD4	138	147	yes	yes	3	0.045399	61.78				1
DVSVDDFGHYA	IVEKRLRFSNLVSDDDVSVDDFGHYAGYYP	VSDDDVSVDDFGHYAGYYPIRHSHAARMFY	D	D	V	Y	A	G	1	0	0	3	0	0	0	1	1	0	0	0	0	1	0	1	0	0	1	2	0	0	11		1223.51	A0A1S2Z4E0	A0A1S2Z4E0	85	95	yes	yes	2	0.0048413	114.6		1	1
DVSYPVRFY	EDWLEMGNPWEIIRNDVSYPVRFYGKVVSG	WEIIRNDVSYPVRFYGKVVSGSDGKKHWVG	N	D	V	F	Y	G	0	1	0	1	0	0	0	0	0	0	0	0	0	1	1	1	0	0	2	2	0	0	9		1144.56	A0A1S2XHJ1	A0A1S2XHJ1	267	275	yes	yes	2	0.019411	105.39				1	1
DVTIANGGVMPNIH	QLAVRNDEELSKLLGDVTIANGGVMPNIHN	GDVTIANGGVMPNIHNLLLPKKTGASSKSA	G	D	V	I	H	N	1	0	2	1	0	0	0	2	1	2	0	0	1	0	1	0	1	0	0	2	0	0	14		1436.71	A0A1S2XGE3;A0A1S2XDG5	A0A1S2XGE3	101	114	yes	no	2	0.00052955	157.96	1		1
DVTVEKAK	GEYKDYAAEKAKEAKDVTVEKAKEVKDATV	EKAKEAKDVTVEKAKEVKDATVNKAGEYKD	K	D	V	A	K	E	1	0	0	1	0	0	1	0	0	0	0	2	0	0	0	0	1	0	0	2	0	0	8		888.492	A0A1S3E2A8	A0A1S3E2A8	177	184	yes	yes	2	0.029987	125.25		1
DVVKGVDLKRY	______________________________	KKEMDVVKGVDLKRYMGRWYEIACFPSRFQ	M	D	V	R	Y	M	0	1	0	2	0	0	0	1	0	0	1	2	0	0	0	0	0	0	1	3	0	0	11		1290.73	A0A1S2YP33	A0A1S2YP33	7	17	yes	yes	3	0.017914	88.441
DVVNDLKGGY	KVEGATLETVTPIPYDVVNDLKGGY_____	TPIPYDVVNDLKGGY_______________	Y	D	V	G	Y	-	0	0	1	2	0	0	0	2	0	0	1	1	0	0	0	0	0	0	1	2	0	0	10		1078.53	A0A1S2XVG8	A0A1S2XVG8	155	164	yes	yes	2	0.053701	71.501
DVVPPTPPDVVPPRPPGPD	PPLSPPGQDMPFPKPDVVPPTPPDVVPPRP	PTPPDVVPPRPPGPDIVPPPSTPPPPTGPT	P	D	V	P	D	I	0	1	0	3	0	0	0	1	0	0	0	0	0	0	9	0	1	0	0	4	0	0	19		1947.01	A0A1S2Y1U0	A0A1S2Y1U0	122	140	yes	yes	2;3	0.00055348	95.814	2	1	2
DVVVIPASHP	RNVQVQRFQSKLSSGDVVVIPASHPFSINA	KLSSGDVVVIPASHPFSINASSDLFLLGFG	G	D	V	H	P	F	1	0	0	1	0	0	0	0	1	1	0	0	0	0	2	1	0	0	0	3	0	0	10		1032.56	A0A1S2XQ88;A0A1S2XQR4	A0A1S2XQR4	355	364	no	no	2	0.007683	112.17	1		1
DVVVIPASHPF	RNVQVQRFQSKLSSGDVVVIPASHPFSINA	LSSGDVVVIPASHPFSINASSDLFLLGFGI	G	D	V	P	F	S	1	0	0	1	0	0	0	0	1	1	0	0	0	1	2	1	0	0	0	3	0	0	11		1179.63	A0A1S2XQ88;A0A1S2XQR4	A0A1S2XQR4	355	365	no	no	2	0.0036396	119.27	1		1	1	1	1	1
DVVVIPASHPFS	RNVQVQRFQSKLSSGDVVVIPASHPFSINA	SSGDVVVIPASHPFSINASSDLFLLGFGIN	G	D	V	F	S	I	1	0	0	1	0	0	0	0	1	1	0	0	0	1	2	2	0	0	0	3	0	0	12		1266.66	A0A1S2XQ88;A0A1S2XQR4	A0A1S2XQR4	355	366	no	no	2	0.0065158	105.78				1		1
DVVVIPASHPFSIN	RNVQVQRFQSKLSSGDVVVIPASHPFSINA	GDVVVIPASHPFSINASSDLFLLGFGINAQ	G	D	V	I	N	A	1	0	1	1	0	0	0	0	1	2	0	0	0	1	2	2	0	0	0	3	0	0	14		1493.79	A0A1S2XQ88;A0A1S2XQR4	A0A1S2XQR4	355	368	no	no	2	0.002309	135.99	1	1	1	1	1	1	1
DVVVIPASHPFSINA	RNVQVQRFQSKLSSGDVVVIPASHPFSINA	DVVVIPASHPFSINASSDLFLLGFGINAQN	G	D	V	N	A	S	2	0	1	1	0	0	0	0	1	2	0	0	0	1	2	2	0	0	0	3	0	0	15		1564.82	A0A1S2XQ88;A0A1S2XQR4	A0A1S2XQR4	355	369	no	no	2	0.00062017	120.96							1
DVVVIPASHPFSINAS	RNVQVQRFQSKLSSGDVVVIPASHPFSINA	VVVIPASHPFSINASSDLFLLGFGINAQNN	G	D	V	A	S	S	2	0	1	1	0	0	0	0	1	2	0	0	0	1	2	3	0	0	0	3	0	0	16		1651.86	A0A1S2XQ88;A0A1S2XQR4	A0A1S2XQR4	355	370	no	no	2	0.0081202	106.49							1
DVVVIPASHPFSINASS	RNVQVQRFQSKLSSGDVVVIPASHPFSINA	VVIPASHPFSINASSDLFLLGFGINAQNNQ	G	D	V	S	S	D	2	0	1	1	0	0	0	0	1	2	0	0	0	1	2	4	0	0	0	3	0	0	17		1738.89	A0A1S2XQ88;A0A1S2XQR4	A0A1S2XQR4	355	371	no	no	2	0.00034782	125.82							1
DWKETPEAHVF	PELSRENSAFVSTRVDWKETPEAHVFKADL	STRVDWKETPEAHVFKADLPGLKKEEVKVE	V	D	W	V	F	K	1	0	0	1	0	0	2	0	1	0	0	1	0	1	1	0	1	1	0	1	0	0	11		1357.63	A0A1S2XNB4;A0A1S2YI06;A0A1S2YHY8;A0A1S2YII3;A0A0B5Z4W5;A0A1S2YIQ3;A0A1S2Z7Q6	A0A1S2YHY8	56	66	no	no	2;3	0.041573	74.92					1
DYAGDAAEKSKEY	GDAAEKTKDAAYKTKDYAGDAAEKSKEYAT	TKDYAGDAAEKSKEYATDAAYKSKDYAGDA	K	D	Y	E	Y	A	3	0	0	2	0	0	2	1	0	0	0	2	0	0	0	1	0	0	2	0	0	0	13		1445.63	A0A1S2YPX2	A0A1S2YPX2	314	326	yes	yes	2	0.045106	71.159	1
DYAGDAAEKSKEYATDAAYK	GDAAEKTKDAAYKTKDYAGDAAEKSKEYAT	AAEKSKEYATDAAYKSKDYAGDAAQKTKEA	K	D	Y	Y	K	S	6	0	0	3	0	0	2	1	0	0	0	3	0	0	0	1	1	0	3	0	0	0	20		2165.98	A0A1S2YPX2	A0A1S2YPX2	314	333	yes	yes	3	0.036552	67.43
DYAGDAAEKTK	QKAKEYATGAAYKSKDYAGDAAEKTKEYAG	YKSKDYAGDAAEKTKEYAGDAAEKSKDTAY	K	D	Y	T	K	E	3	0	0	2	0	0	1	1	0	0	0	2	0	0	0	0	1	0	1	0	0	0	11		1167.54	A0A1S2YPX2	A0A1S2YPX2	234	244	yes	no	2	0.0030815	121.83		1	1
DYAGDAAEKTKDA	YKAKDYAGDAAYKAKDYAGDAAEKTKDAAY	AKDYAGDAAEKTKDAAYKTKDYAGDAAEKS	K	D	Y	D	A	A	4	0	0	3	0	0	1	1	0	0	0	2	0	0	0	0	1	0	1	0	0	0	13		1353.6	A0A1S2YPX2	A0A1S2YPX2	296	308	yes	yes	2;3	0.00021163	139.76	2	1	2
DYAGDAAEKTKDAAYK	YKAKDYAGDAAYKAKDYAGDAAEKTKDAAY	YAGDAAEKTKDAAYKTKDYAGDAAEKSKEY	K	D	Y	Y	K	T	5	0	0	3	0	0	1	1	0	0	0	3	0	0	0	0	1	0	2	0	0	0	16		1715.8	A0A1S2YPX2	A0A1S2YPX2	296	311	yes	yes	2;3;4	3.2156e-07	218.16	2	3	3	1	1		1
DYAGDAAYKA	YKTKDYAGDAAYKTKDYAGDAAYKAKDYAG	AYKTKDYAGDAAYKAKDYAGDAAYKAKDYA	K	D	Y	K	A	K	4	0	0	2	0	0	0	1	0	0	0	1	0	0	0	0	0	0	2	0	0	0	10		1043.46	A0A1S2YPX2	A0A1S2YPX2	274	283	yes	no	2	0.055075	70.856						1
DYAGDAAYKAKD	YKTKDYAGDAAYKTKDYAGDAAYKAKDYAG	KTKDYAGDAAYKAKDYAGDAAYKAKDYAGD	K	D	Y	K	D	Y	4	0	0	3	0	0	0	1	0	0	0	2	0	0	0	0	0	0	2	0	0	0	12		1286.58	A0A1S2YPX2	A0A1S2YPX2	274	285	yes	no	2	0.020372	85.288
DYAGDAAYKAKDYAG	YKTKDYAGDAAYKTKDYAGDAAYKAKDYAG	DYAGDAAYKAKDYAGDAAYKAKDYAGDAAE	K	D	Y	A	G	D	5	0	0	3	0	0	0	2	0	0	0	2	0	0	0	0	0	0	3	0	0	0	15		1577.7	A0A1S2YPX2	A0A1S2YPX2	274	288	yes	no	2	6.1404e-07	158.58							1
DYAGDAAYKAKDYAGDAAYK	YKTKDYAGDAAYKTKDYAGDAAYKAKDYAG	AAYKAKDYAGDAAYKAKDYAGDAAEKTKDA	K	D	Y	Y	K	A	7	0	0	4	0	0	0	2	0	0	0	3	0	0	0	0	0	0	4	0	0	0	20		2125.96	A0A1S2YPX2	A0A1S2YPX2	274	293	yes	yes	3	0.0016986	99.86
DYAGDAAYKTKDYAG	GDAAEKSKDTAYKTKDYAGDAAYKTKDYAG	DYAGDAAYKTKDYAGDAAYKAKDYAGDAAY	K	D	Y	A	G	D	4	0	0	3	0	0	0	2	0	0	0	2	0	0	0	0	1	0	3	0	0	0	15		1607.71	A0A1S2YPX2	A0A1S2YPX2	263	277	yes	yes	2;3	6.581e-07	177.1							2
DYAGDAAYKTKDYAGDAAYK	GDAAEKSKDTAYKTKDYAGDAAYKTKDYAG	AAYKTKDYAGDAAYKAKDYAGDAAYKAKDY	K	D	Y	Y	K	A	6	0	0	4	0	0	0	2	0	0	0	3	0	0	0	0	1	0	4	0	0	0	20		2155.97	A0A1S2YPX2	A0A1S2YPX2	263	282	yes	yes	3	4.3455e-20	160.67					1	1	1
DYAGEKAKEAKEKAGEYKD	CGIYDSATQKSNEYADYAGEKAKEAKEKAG	EKAKEAKEKAGEYKDCAVEKAREGKDATVN	A	D	Y	K	D	C	4	0	0	2	0	0	4	2	0	0	0	5	0	0	0	0	0	0	2	0	0	0	19		2129.03	A0A1S2Y0W2	A0A1S2Y0W2	108	126	yes	yes	4	0.019682	71.742							1
DYAKGMITDKAR	YNYVSGNRPAGSDTLDYAKGMITDKARDVK	DTLDYAKGMITDKARDVKERAKEYGNYAQG	L	D	Y	A	R	D	2	1	0	2	0	0	0	1	0	1	0	2	1	0	0	0	1	0	1	0	0	0	12		1367.69	A0A1S2Y8R4	A0A1S2Y8R4	117	128	yes	yes	2;3	0.003484	101.53							1
DYAPGTTNDKVLY	NNEAYLFINDKYVLLDYAPGTTNDKVLYGP	LLDYAPGTTNDKVLYGPSFVRDGYKSLANT	L	D	Y	L	Y	G	1	0	1	2	0	0	0	1	0	0	1	1	0	0	1	0	2	0	2	1	0	0	13		1455.69	A0A3Q7K771	A0A3Q7K771	31	43	yes	yes	2	0.011368	93.667	1			1	1	1	1
DYAPGTTNDKVLYGP	NNEAYLFINDKYVLLDYAPGTTNDKVLYGP	DYAPGTTNDKVLYGPSFVRDGYKSLANTIF	L	D	Y	G	P	S	1	0	1	2	0	0	0	2	0	0	1	1	0	0	2	0	2	0	2	1	0	0	15		1609.76	A0A3Q7K771	A0A3Q7K771	31	45	yes	yes	2	0.00061375	121.08				1	1	1	1
DYAPGTTNDKVLYGPS	NNEAYLFINDKYVLLDYAPGTTNDKVLYGP	YAPGTTNDKVLYGPSFVRDGYKSLANTIFG	L	D	Y	P	S	F	1	0	1	2	0	0	0	2	0	0	1	1	0	0	2	1	2	0	2	1	0	0	16		1696.79	A0A3Q7K771	A0A3Q7K771	31	46	yes	yes	2	1.4536e-05	134.56				1	1	1	1
DYAPGTTNDKVLYGPSF	NNEAYLFINDKYVLLDYAPGTTNDKVLYGP	APGTTNDKVLYGPSFVRDGYKSLANTIFGT	L	D	Y	S	F	V	1	0	1	2	0	0	0	2	0	0	1	1	0	1	2	1	2	0	2	1	0	0	17		1843.86	A0A3Q7K771	A0A3Q7K771	31	47	yes	yes	2	1.4462e-09	160.18				1	1	1	1
DYAPGTTNDKVLYGPSFVR	NNEAYLFINDKYVLLDYAPGTTNDKVLYGP	GTTNDKVLYGPSFVRDGYKSLANTIFGTYG	L	D	Y	V	R	D	1	1	1	2	0	0	0	2	0	0	1	1	0	1	2	1	2	0	2	2	0	0	19		2099.03	A0A3Q7K771	A0A3Q7K771	31	49	yes	yes	3	0.001124	109.09						1	1
DYAPGTTNDKVLYGPSFVRD	NNEAYLFINDKYVLLDYAPGTTNDKVLYGP	TTNDKVLYGPSFVRDGYKSLANTIFGTYGI	L	D	Y	R	D	G	1	1	1	3	0	0	0	2	0	0	1	1	0	1	2	1	2	0	2	2	0	0	20		2214.06	A0A3Q7K771	A0A3Q7K771	31	50	yes	yes	3	0.0027701	95.814					1
DYAPGTTNDKVLYGPSFVRDGY	NNEAYLFINDKYVLLDYAPGTTNDKVLYGP	NDKVLYGPSFVRDGYKSLANTIFGTYGIDC	L	D	Y	G	Y	K	1	1	1	3	0	0	0	3	0	0	1	1	0	1	2	1	2	0	3	2	0	0	22		2434.14	A0A3Q7K771	A0A3Q7K771	31	52	yes	yes	3	0.00079473	101.94
DYAPGTTNDKVLYGPSFVRDGYK	NNEAYLFINDKYVLLDYAPGTTNDKVLYGP	DKVLYGPSFVRDGYKSLANTIFGTYGIDCA	L	D	Y	Y	K	S	1	1	1	3	0	0	0	3	0	0	1	2	0	1	2	1	2	0	3	2	0	0	23		2562.24	A0A3Q7K771	A0A3Q7K771	31	53	yes	yes	4	2.9517e-05	120.52				1	1	1	1
DYAPGTTNDKVLYGPSFVRDGYKS	NNEAYLFINDKYVLLDYAPGTTNDKVLYGP	KVLYGPSFVRDGYKSLANTIFGTYGIDCAF	L	D	Y	K	S	L	1	1	1	3	0	0	0	3	0	0	1	2	0	1	2	2	2	0	3	2	0	0	24		2649.27	A0A3Q7K771	A0A3Q7K771	31	54	yes	yes	4	0.023951	72.532					1	1
DYAPHSNKDKIILGPKK	NNEAFIFYEKFCALIDYAPHSNKDKIILGP	APHSNKDKIILGPKKIVDMFPFFEGTMFEN	I	D	Y	K	K	I	1	0	1	2	0	0	0	1	1	2	1	4	0	0	2	1	0	0	1	0	0	0	17		1923.06	A0A3Q7K771;R4NHA7	A0A3Q7K771	88	104	yes	no	4	0.035675	68.944						1
DYARDASQK	QRANDHAHDTAEKTKDYARDASQKIRDYAT	TAEKTKDYARDASQKIRDYATDAAEKTKHH	K	D	Y	Q	K	I	2	1	0	2	0	1	0	0	0	0	0	1	0	0	0	1	0	0	1	0	0	0	9		1052.49	A0A1S2YPX2	A0A1S2YPX2	146	154	yes	yes	2	0.021905	103.55						1
DYARDASQKIR	QRANDHAHDTAEKTKDYARDASQKIRDYAT	EKTKDYARDASQKIRDYATDAAEKTKHHAG	K	D	Y	I	R	D	2	2	0	2	0	1	0	0	0	1	0	1	0	0	0	1	0	0	1	0	0	0	11		1321.67	A0A1S2YPX2	A0A1S2YPX2	146	156	yes	yes	3;4	0.0009197	146.07						1	1
DYARDASQKIRDYAT	QRANDHAHDTAEKTKDYARDASQKIRDYAT	DYARDASQKIRDYATDAAEKTKHHAGDASE	K	D	Y	A	T	D	3	2	0	3	0	1	0	0	0	1	0	1	0	0	0	1	1	0	2	0	0	0	15		1771.85	A0A1S2YPX2	A0A1S2YPX2	146	160	yes	yes	3	1.3101e-05	135.47							1
DYASDTTKK	KDYAGDAAQKTKEASDYASDTTKKTTNYAT	KTKEASDYASDTTKKTTNYATDTAKKTKDK	S	D	Y	K	K	T	1	0	0	2	0	0	0	0	0	0	0	2	0	0	0	1	2	0	1	0	0	0	9		1027.48	A0A1S2YPX2	A0A1S2YPX2	350	358	yes	yes	2	0.016281	111.95			1
DYASDTTKKT	KDYAGDAAQKTKEASDYASDTTKKTTNYAT	TKEASDYASDTTKKTTNYATDTAKKTKDKI	S	D	Y	K	T	T	1	0	0	2	0	0	0	0	0	0	0	2	0	0	0	1	3	0	1	0	0	0	10		1128.53	A0A1S2YPX2	A0A1S2YPX2	350	359	yes	yes	2	0.0019812	149.72	1	1	1
DYASETAKKSKE	HKTKDCASDAAQKTKDYASETAKKSKETAQ	KTKDYASETAKKSKETAQRANDHAHDTAEK	K	D	Y	K	E	T	2	0	0	1	0	0	2	0	0	0	0	3	0	0	0	2	1	0	1	0	0	0	12		1355.66	A0A1S2YPX2	A0A1S2YPX2	117	128	yes	yes	3	0.027566	66.004
DYASETAKKSKETAQ	HKTKDCASDAAQKTKDYASETAKKSKETAQ	DYASETAKKSKETAQRANDHAHDTAEKTKD	K	D	Y	A	Q	R	3	0	0	1	0	1	2	0	0	0	0	3	0	0	0	2	2	0	1	0	0	0	15		1655.8	A0A1S2YPX2	A0A1S2YPX2	117	131	yes	yes	3	0.0171	78.69
DYASETAKKSKETAQRANDHAH	HKTKDCASDAAQKTKDYASETAKKSKETAQ	KKSKETAQRANDHAHDTAEKTKDYARDASQ	K	D	Y	A	H	D	5	1	1	2	0	1	2	0	2	0	0	3	0	0	0	2	2	0	1	0	0	0	22		2457.16	A0A1S2YPX2	A0A1S2YPX2	117	138	yes	yes	5	4.0007e-05	123.41
DYATDAAEK	EKTKDYARDASQKIRDYATDAAEKTKHHAG	ASQKIRDYATDAAEKTKHHAGDASERTGQY	R	D	Y	E	K	T	3	0	0	2	0	0	1	0	0	0	0	1	0	0	0	0	1	0	1	0	0	0	9		982.424	A0A1S2YPX2	A0A1S2YPX2	157	165	yes	yes	2	0.052715	80.165
DYATDAAEKTKHH	EKTKDYARDASQKIRDYATDAAEKTKHHAG	IRDYATDAAEKTKHHAGDASERTGQYADDA	R	D	Y	H	H	A	3	0	0	2	0	0	1	0	2	0	0	2	0	0	0	0	2	0	1	0	0	0	13		1485.68	A0A1S2YPX2	A0A1S2YPX2	157	169	yes	yes	3	0.0068543	100.55					1	1	1
DYATDAAEKTKHHA	EKTKDYARDASQKIRDYATDAAEKTKHHAG	RDYATDAAEKTKHHAGDASERTGQYADDAA	R	D	Y	H	A	G	4	0	0	2	0	0	1	0	2	0	0	2	0	0	0	0	2	0	1	0	0	0	14		1556.72	A0A1S2YPX2	A0A1S2YPX2	157	170	yes	yes	2;3	0.00031979	128.88	2	2	1		1	1
DYATDAAEKTKHHAG	EKTKDYARDASQKIRDYATDAAEKTKHHAG	DYATDAAEKTKHHAGDASERTGQYADDAAE	R	D	Y	A	G	D	4	0	0	2	0	0	1	1	2	0	0	2	0	0	0	0	2	0	1	0	0	0	15		1613.74	A0A1S2YPX2	A0A1S2YPX2	157	171	yes	yes	3	1.013e-05	123.02			1	1	1		1
DYATDAAEKTKHHAGDAS	EKTKDYARDASQKIRDYATDAAEKTKHHAG	TDAAEKTKHHAGDASERTGQYADDAAEDTR	R	D	Y	A	S	E	5	0	0	3	0	0	1	1	2	0	0	2	0	0	0	1	2	0	1	0	0	0	18		1886.84	A0A1S2YPX2	A0A1S2YPX2	157	174	yes	yes	3	0.0077229	84.375						1	1
DYATDAAEKTKHHAGDASER	EKTKDYARDASQKIRDYATDAAEKTKHHAG	AAEKTKHHAGDASERTGQYADDAAEDTRDF	R	D	Y	E	R	T	5	1	0	3	0	0	2	1	2	0	0	2	0	0	0	1	2	0	1	0	0	0	20		2171.98	A0A1S2YPX2	A0A1S2YPX2	157	176	yes	yes	4	0.0014181	100.92				1	1		1
DYATDAAEKTKHHAGDASERT	EKTKDYARDASQKIRDYATDAAEKTKHHAG	AEKTKHHAGDASERTGQYADDAAEDTRDFA	R	D	Y	R	T	G	5	1	0	3	0	0	2	1	2	0	0	2	0	0	0	1	3	0	1	0	0	0	21		2273.03	A0A1S2YPX2	A0A1S2YPX2	157	177	yes	yes	4	0.0014969	99.508							1
DYATDAAEKTKHHAGDASERTG	EKTKDYARDASQKIRDYATDAAEKTKHHAG	EKTKHHAGDASERTGQYADDAAEDTRDFAG	R	D	Y	T	G	Q	5	1	0	3	0	0	2	2	2	0	0	2	0	0	0	1	3	0	1	0	0	0	22		2330.05	A0A1S2YPX2	A0A1S2YPX2	157	178	yes	yes	4	2.5403e-05	126.61					1
DYATDAAEKTKHHAGDASERTGQ	EKTKDYARDASQKIRDYATDAAEKTKHHAG	KTKHHAGDASERTGQYADDAAEDTRDFAGE	R	D	Y	G	Q	Y	5	1	0	3	0	1	2	2	2	0	0	2	0	0	0	1	3	0	1	0	0	0	23		2458.11	A0A1S2YPX2	A0A1S2YPX2	157	179	yes	yes	4	0.0030188	90.884					1
DYATDAAEKTKHHAGDASERTGQYA	EKTKDYARDASQKIRDYATDAAEKTKHHAG	KHHAGDASERTGQYADDAAEDTRDFAGEAI	R	D	Y	Y	A	D	6	1	0	3	0	1	2	2	2	0	0	2	0	0	0	1	3	0	2	0	0	0	25		2692.21	A0A1S2YPX2	A0A1S2YPX2	157	181	yes	yes	4	0.00077773	101.5
DYAYQKAKETKDSTAN	VGKSNEAGEKVKETSDYAYQKAKETKDSTA	YAYQKAKETKDSTANKTGEYADCAAEKAKE	S	D	Y	A	N	K	3	0	1	2	0	1	1	0	0	0	0	3	0	0	0	1	2	0	2	0	0	0	16		1831.86	A0A1S3E2A8	A0A1S3E2A8	122	137	yes	yes	3	0.023729	73.464							1
DYAYQKAKETKDSTANKTGEYA	VGKSNEAGEKVKETSDYAYQKAKETKDSTA	KETKDSTANKTGEYADCAAEKAKETKDATV	S	D	Y	Y	A	D	4	0	1	2	0	1	2	1	0	0	0	4	0	0	0	1	3	0	3	0	0	0	22		2481.17	A0A1S3E2A8	A0A1S3E2A8	122	143	yes	yes	4	0.00057353	106.42
DYDFGHTLD	EEFDKFIAVAEKLRSDYDFGHTLDAKHLPR	AEKLRSDYDFGHTLDAKHLPRGDSSVSGPV	S	D	Y	L	D	A	0	0	0	3	0	0	0	1	1	0	1	0	0	1	0	0	1	0	1	0	0	0	9		1081.44	A0A1S2YBR2	A0A1S2YBR2	224	232	yes	yes	2	0.011177	120.49					1
DYDVYNDLGNPDSGDNHARP	RGDGTGERKEWERIYDYDVYNDLGNPDSGD	NDLGNPDSGDNHARPVLGGSDTYPYPRRGR	Y	D	Y	R	P	V	1	1	3	5	0	0	0	2	1	0	1	0	0	0	2	1	0	0	2	1	0	0	20		2232.93	A0A1S2XBN2	A0A1S2XBN2	206	225	yes	yes	3	0.0021476	98.165	1	1	1
DYDVYNDLGNPDSGDNHARPVLG	RGDGTGERKEWERIYDYDVYNDLGNPDSGD	GNPDSGDNHARPVLGGSDTYPYPRRGRTGR	Y	D	Y	L	G	G	1	1	3	5	0	0	0	3	1	0	2	0	0	0	2	1	0	0	2	2	0	0	23		2502.1	A0A1S2XBN2	A0A1S2XBN2	206	228	yes	yes	3	1.4528e-10	154.11	1	1	1
DYDVYNDLGNPDSGDNHARPVLGGS	RGDGTGERKEWERIYDYDVYNDLGNPDSGD	PDSGDNHARPVLGGSDTYPYPRRGRTGRKP	Y	D	Y	G	S	D	1	1	3	5	0	0	0	4	1	0	2	0	0	0	2	2	0	0	2	2	0	0	25		2646.16	A0A1S2XBN2	A0A1S2XBN2	206	230	yes	yes	3	4.8409e-08	145.58		1
DYEEIERVL	FQGFSKKILEASFNSDYEEIERVLLEEQEQ	EASFNSDYEEIERVLLEEQEQKPKQRRGHK	S	D	Y	V	L	L	0	1	0	1	0	0	3	0	0	1	1	0	0	0	0	0	0	0	1	1	0	0	9		1164.57	A0A1S2XQ88;A0A1S2XQR4	A0A1S2XQR4	184	192	no	no	2	0.005649	133.55	1	1	1
DYEEIERVLLEEQEQKPK	FQGFSKKILEASFNSDYEEIERVLLEEQEQ	EIERVLLEEQEQKPKQRRGHKDRQQSQRQE	S	D	Y	P	K	Q	0	1	0	1	0	2	6	0	0	1	2	2	0	0	1	0	0	0	1	1	0	0	18		2274.14	A0A1S2XQR4	A0A1S2XQR4	184	201	yes	yes	3	4.5924e-11	181.41	1		1
DYEEIERVLLEEQEQKPKQRR	FQGFSKKILEASFNSDYEEIERVLLEEQEQ	RVLLEEQEQKPKQRRGHKDRQQSQRQEADV	S	D	Y	R	R	G	0	3	0	1	0	3	6	0	0	1	2	2	0	0	1	0	0	0	1	1	0	0	21		2714.4	A0A1S2XQR4	A0A1S2XQR4	184	204	yes	yes	4	2.3918e-07	146.64		1	1
DYGTHNPGSY	TDDTGNHHGVDQTTTDYGTHNPGSYGTNPG	DQTTTDYGTHNPGSYGTNPGSYGTNTGGYG	T	D	Y	S	Y	G	0	0	1	1	0	0	0	2	1	0	0	0	0	0	1	1	1	0	2	0	0	0	10		1109.44	A0A1S2Z0P8;A0A249JQ01;A0A1S6KX27;A0A249JPZ3;A0A249JPX9;A0A1S6KX48;A0A249JPW8;A0A249JPY1;A0A249JPZ9;A0A249JPW0;A0A249JPY9;A0A249JPV9;A0A249JQ12	A0A1S2Z0P8	123	132	yes	no	2	0.0018506	141.52							1
DYGTHNPGSYG	TDDTGNHHGVDQTTTDYGTHNPGSYGTNPG	QTTTDYGTHNPGSYGTNPGSYGTNTGGYGN	T	D	Y	Y	G	T	0	0	1	1	0	0	0	3	1	0	0	0	0	0	1	1	1	0	2	0	0	0	11		1166.46	A0A1S2Z0P8;A0A249JQ01;A0A1S6KX27;A0A249JPZ3;A0A249JPX9;A0A1S6KX48;A0A249JPW8;A0A249JPY1;A0A249JPZ9;A0A249JPW0;A0A249JPY9;A0A249JPV9;A0A249JQ12	A0A1S2Z0P8	123	133	yes	no	2	0.0016502	128.38	1	1	1		1
DYGTHNPGSYGTNPGSY	TDDTGNHHGVDQTTTDYGTHNPGSYGTNPG	GTHNPGSYGTNPGSYGTNTGGYGNTNTGSG	T	D	Y	S	Y	G	0	0	2	1	0	0	0	4	1	0	0	0	0	0	2	2	2	0	3	0	0	0	17		1785.72	A0A1S2Z0P8;A0A249JQ01;A0A1S6KX27;A0A249JPZ3;A0A249JPX9;A0A1S6KX48;A0A249JPW8;A0A249JPY1	A0A1S2Z0P8	123	139	yes	no	2	2.8477e-09	193.23							1
DYKEVINGLPVK	LDKTGDSECPVTVLQDYKEVINGLPVKFVI	VLQDYKEVINGLPVKFVIPGISPGIIFTGT	Q	D	Y	V	K	F	0	0	1	1	0	0	1	1	0	1	1	2	0	0	1	0	0	0	1	2	0	0	12		1373.76	Q6IT03;Q9M3Z7	Q6IT03	52	63	yes	no	3	0.031043	78.548				1
DYKEVINGLPVKF	LDKTGDSECPVTVLQDYKEVINGLPVKFVI	LQDYKEVINGLPVKFVIPGISPGIIFTGTP	Q	D	Y	K	F	V	0	0	1	1	0	0	1	1	0	1	1	2	0	1	1	0	0	0	1	2	0	0	13		1520.82	Q6IT03;Q9M3Z7	Q6IT03	52	64	yes	no	2;3	0.0056857	126.71				1	2	1
DYKGPREADGIVEYVK	FPTIKILRNGGKKIQDYKGPREADGIVEYV	YKGPREADGIVEYVKKQSGPASTEIKSADD	Q	D	Y	V	K	K	1	1	0	2	0	0	2	2	0	1	0	2	0	0	1	0	0	0	2	2	0	0	16		1837.92	A0A1S2YBR2	A0A1S2YBR2	157	172	yes	yes	3	0.00043509	124.43							1
DYNTIISIGGGN	RKIRGTVVLMRKNVLDYNTIISIGGGNVRG	NVLDYNTIISIGGGNVRGVIDSGINLIGST	L	D	Y	G	N	V	0	0	2	1	0	0	0	3	0	3	0	0	0	0	0	1	1	0	1	0	0	0	12		1222.58	A0A3Q7YAD4	A0A3Q7YAD4	28	39	yes	yes	2	0.017012	89.029					1
DYSGVSGIR	SYSGLCATVNYVEANDYSGVSGIRSWIATG	NYVEANDYSGVSGIRSWIATGRNGEVYLAF	N	D	Y	I	R	S	0	1	0	1	0	0	0	2	0	1	0	0	0	0	0	2	0	0	1	1	0	0	9		952.461	A0A1S2YFP9;A0A3Q7XUC6	A0A1S2YFP9	556	564	yes	no	2	0.10616	67.169
DYSGVSGIRS	SYSGLCATVNYVEANDYSGVSGIRSWIATG	YVEANDYSGVSGIRSWIATGRNGEVYLAFF	N	D	Y	R	S	W	0	1	0	1	0	0	0	2	0	1	0	0	0	0	0	3	0	0	1	1	0	0	10		1039.49	A0A1S2YFP9;A0A3Q7XUC6	A0A1S2YFP9	556	565	yes	no	2	0.044591	76.1
DYWPSLQG	GSTNDTIMGGVKNTLDYWPSLQGIIPMKN_	GGVKNTLDYWPSLQGIIPMKN_________	L	D	Y	Q	G	I	0	0	0	1	0	1	0	1	0	0	1	0	0	0	1	1	0	1	1	0	0	0	8		964.429	A0A3Q7K771	A0A3Q7K771	217	224	yes	yes	2	0.037713	111.82
EAAETWTGWAK	METANKASEAGKEGKEAAETWTGWAKEKLS	KEGKEAAETWTGWAKEKLSEGLGFKDKDSS	K	E	A	A	K	E	3	0	0	0	0	0	2	1	0	0	0	1	0	0	0	0	2	2	0	0	0	0	11		1248.58	A0A1S2YPX2	A0A1S2YPX2	63	73	yes	yes	2	0.00826	103.55			1
EAAKHKSEHVKDKLGEQR	AEKASNIADAGKDTFEAAKHKSEHVKDKLG	KHKSEHVKDKLGEQRQRDAEL_________	F	E	A	Q	R	Q	2	1	0	1	0	1	3	1	2	0	1	4	0	0	0	1	0	0	0	1	0	0	18		2089.1	A0A1S2YPX2	A0A1S2YPX2	401	418	yes	yes	4;5	0.0099132	82.482
EAAKHKSEHVKDKLGEQRQRDAEL	AEKASNIADAGKDTFEAAKHKSEHVKDKLG	VKDKLGEQRQRDAEL_______________	F	E	A	E	L	-	3	2	0	2	0	2	4	1	2	0	2	4	0	0	0	1	0	0	0	1	0	0	24		2801.45	A0A1S2YPX2	A0A1S2YPX2	401	424	yes	yes	4;5	0.0012006	99.366
EAASVLPNMGQGISQHSQDSYNILH	NIDSSILENTKHKIKEAASVLPNMGQGISQ	QGISQHSQDSYNILHAPNAKELICDAYGKC	K	E	A	L	H	A	2	0	2	1	0	3	1	2	2	2	2	0	1	0	1	4	0	0	1	1	0	0	25		2695.27	A0A1S2Z6X6	A0A1S2Z6X6	83	107	yes	yes	3	0.0016536	97.253					1	1
EADDVPTWLK	IVQNTDGKKFFKPNLEADDVPTWLKAYKEG	FKPNLEADDVPTWLKAYKEGTLAPFVKSEP	L	E	A	L	K	A	1	0	0	2	0	0	1	0	0	0	1	1	0	0	1	0	1	1	0	1	0	0	10		1172.57	A0A1S2YBR2	A0A1S2YBR2	378	387	yes	yes	2	0.031625	82.645				1	1	1
EADGIVEYVKK	LRNGGKKIQDYKGPREADGIVEYVKKQSGP	KGPREADGIVEYVKKQSGPASTEIKSADDA	R	E	A	K	K	Q	1	0	0	1	0	0	2	1	0	1	0	2	0	0	0	0	0	0	1	2	0	0	11		1249.66	A0A1S2YBR2	A0A1S2YBR2	163	173	yes	yes	3	0.01483	92.866			1
EADVIVKISR	KQRRGHKDRQQSQRQEADVIVKISREQIEE	QSQRQEADVIVKISREQIEELSKNAKSSSK	Q	E	A	S	R	E	1	1	0	1	0	0	1	0	0	2	0	1	0	0	0	1	0	0	0	2	0	0	10		1128.65	A0A1S2XQR4;Q304D4	A0A1S2XQR4	216	225	no	no	2	0.0042511	134.25	1	1	1
EAFKRREEEEYE	NPCLKKCMQRYNKVNEAFKRREEEEYEERS	KVNEAFKRREEEEYEERSEHSVPGQRERGR	N	E	A	Y	E	E	1	2	0	0	0	0	6	0	0	0	0	1	0	1	0	0	0	0	1	0	0	0	12		1613.73	A0A1S2Y087	A0A1S2Y087	51	62	yes	yes	3	0.035363	75.819
EAFKRREEEEYEERSEH	NPCLKKCMQRYNKVNEAFKRREEEEYEERS	FKRREEEEYEERSEHSVPGQRERGRQEGEK	N	E	A	E	H	S	1	3	0	0	0	0	8	0	1	0	0	1	0	1	0	1	0	0	1	0	0	0	17		2252.01	A0A1S2Y087	A0A1S2Y087	51	67	yes	yes	4	0.0042944	92.977					1
EAFKRREEEEYEERSEHSVPGQR	NPCLKKCMQRYNKVNEAFKRREEEEYEERS	EEYEERSEHSVPGQRERGRQEGEKEEEHRE	N	E	A	Q	R	E	1	4	0	0	0	1	8	1	1	0	0	1	0	1	1	2	0	0	1	1	0	0	23		2876.34	A0A1S2Y087	A0A1S2Y087	51	73	yes	yes	5	0.0026399	80.156				1	1	1
EAFKRREEEEYEERSEHSVPGQRE	NPCLKKCMQRYNKVNEAFKRREEEEYEERS	EYEERSEHSVPGQRERGRQEGEKEEEHREQ	N	E	A	R	E	R	1	4	0	0	0	1	9	1	1	0	0	1	0	1	1	2	0	0	1	1	0	0	24		3005.39	A0A1S2Y087	A0A1S2Y087	51	74	yes	yes	5	0.041181	67.614
EAFKRREEEEYEERSEHSVPGQRER	NPCLKKCMQRYNKVNEAFKRREEEEYEERS	YEERSEHSVPGQRERGRQEGEKEEEHREQR	N	E	A	E	R	G	1	5	0	0	0	1	9	1	1	0	0	1	0	1	1	2	0	0	1	1	0	0	25		3161.49	A0A1S2Y087	A0A1S2Y087	51	75	yes	yes	5;6	0.0006631	103.84				2	1	1
EAGEEGRPRRPF	RGGGGGGRRGGFSNGEAGEEGRPRRPFDRH	SNGEAGEEGRPRRPFDRHSGTGRGSGFKRE	G	E	A	P	F	D	1	3	0	0	0	0	3	2	0	0	0	0	0	1	2	0	0	0	0	0	0	0	12		1399.7	A0A1S2Z5B7	A0A1S2Z5B7	151	162	yes	yes	3	0.010635	76.332			1
EAGEKVKETSDYAYQKAK	NTFGHAKDAVVGKSNEAGEKVKETSDYAYQ	EKVKETSDYAYQKAKETKDSTANKTGEYAD	N	E	A	A	K	E	3	0	0	1	0	1	3	1	0	0	0	4	0	0	0	1	1	0	2	1	0	0	18		2044.01	A0A1S3E2A8	A0A1S3E2A8	112	129	yes	yes	4	0.0062644	85.636	1		1
EAGLTETWNPNHP	LDSINALEPDHRVESEAGLTETWNPNHPEL	ESEAGLTETWNPNHPELQCAGVSLIRRTID	S	E	A	H	P	E	1	0	2	0	0	0	2	1	1	0	1	0	0	0	2	0	2	1	0	0	0	0	13		1464.66	A0A1S2XVG1	A0A1S2XVG1	53	65	yes	yes	2	0.00022853	175.91	1	1	1
EAGLTETWNPNHPEL	LDSINALEPDHRVESEAGLTETWNPNHPEL	EAGLTETWNPNHPELQCAGVSLIRRTIDPN	S	E	A	E	L	Q	1	0	2	0	0	0	3	1	1	0	2	0	0	0	2	0	2	1	0	0	0	0	15		1706.79	A0A1S2XVG1	A0A1S2XVG1	53	67	yes	yes	2	6.4122e-07	154.05	1	1	1
EAGRALIVPQNF	QIVNCKGNSVFDGELEAGRALIVPQNFAIA	GELEAGRALIVPQNFAIAAKSLSDRFSYVA	L	E	A	N	F	A	2	1	1	0	0	1	1	1	0	1	1	0	0	1	1	0	0	0	0	1	0	0	12		1313.71	A0A1S2XSB9;A0A3Q7XNW1;Q9SMJ4	A0A3Q7XNW1	411	422	no	no	2	0.007794	114.97							1
EAGVLPGIKVDKGTVE	YQSTAAGKPFVDVLNEAGVLPGIKVDKGTV	AGVLPGIKVDKGTVELAGTDGETTTQGLDG	N	E	A	V	E	L	1	0	0	1	0	0	2	3	0	1	1	2	0	0	1	0	1	0	0	3	0	0	16		1610.89	O65735;A0A1S2X8C7;Q9SXU3	O65735	95	110	yes	no	3	0.019125	76.82							1
EAGVNENDDEIINSVPGGMG	RFSGNQDNDSMNRAGEAGVNENDDEIINSV	ENDDEIINSVPGGMGASMATVDRVNKNK__	G	E	A	M	G	A	1	0	3	2	0	0	3	4	0	2	0	0	1	0	1	1	0	0	0	2	0	0	20		2015.87	A0A1S3DX03	A0A1S3DX03	178	197	yes	yes	2	0.015886	76.255			1
EAHITEEEEDRDRLVGR	KHYAKPRLEETVGLNEAHITEEEEDRDRLV	HITEEEEDRDRLVGRAQQTATKAQSDKGQV	N	E	A	G	R	A	1	3	0	2	0	0	5	1	1	1	1	0	0	0	0	0	1	0	0	1	0	0	17		2052.98	A0A1S2Z6F0	A0A1S2Z6F0	140	156	yes	yes	4;5	6.5406e-11	191.86	2	2	2
EAHITEEEEDRDRLVGRA	KHYAKPRLEETVGLNEAHITEEEEDRDRLV	ITEEEEDRDRLVGRAQQTATKAQSDKGQVE	N	E	A	R	A	Q	2	3	0	2	0	0	5	1	1	1	1	0	0	0	0	0	1	0	0	1	0	0	18		2124.02	A0A1S2Z6F0	A0A1S2Z6F0	140	157	yes	yes	3;4;5	8.0852e-09	149	2	2	2
EAHITEEEEDRDRLVGRAQ	KHYAKPRLEETVGLNEAHITEEEEDRDRLV	TEEEEDRDRLVGRAQQTATKAQSDKGQVEK	N	E	A	A	Q	Q	2	3	0	2	0	1	5	1	1	1	1	0	0	0	0	0	1	0	0	1	0	0	19		2252.08	A0A1S2Z6F0	A0A1S2Z6F0	140	158	yes	yes	3;4;5	7.0577e-12	188.04	2	1	3
EAHITEEEEDRDRLVGRAQQ	KHYAKPRLEETVGLNEAHITEEEEDRDRLV	EEEEDRDRLVGRAQQTATKAQSDKGQVEKP	N	E	A	Q	Q	T	2	3	0	2	0	2	5	1	1	1	1	0	0	0	0	0	1	0	0	1	0	0	20		2380.14	A0A1S2Z6F0	A0A1S2Z6F0	140	159	yes	yes	4	1.0594e-05	133.16	1	1	1
EAHNAPVTSQR	______________________________	SLITEAHNAPVTSQRRVRSDLETTIPKPYM	T	E	A	Q	R	R	2	1	1	0	0	1	1	0	1	0	0	0	0	0	1	1	1	0	0	1	0	0	11		1208.59	A0A1S2XXQ4;A0A3Q7X6H1	A0A1S2XXQ4	13	23	yes	no	3	0.011755	76.255
EAIIEFIEKSRDKPAA	SASGKLSQYDGDRTKEAIIEFIEKSRDKPA	AIIEFIEKSRDKPAAAAAAAAAQQEVEQPK	K	E	A	A	A	A	3	1	0	1	0	0	3	0	0	3	0	2	0	1	1	1	0	0	0	0	0	0	16		1815.97	A0A1S2YBR2	A0A1S2YBR2	506	521	yes	yes	3	0.0017188	109.83		1	1
EAKEEEEKRLTLEEISKYR	SEKNAAEQRERERAREAKEEEEKRLTLEEI	EEEKRLTLEEISKYRNQAQENAMEAISGAQ	R	E	A	Y	R	N	1	2	0	0	0	0	7	0	0	1	2	3	0	0	0	1	1	0	1	0	0	0	19		2379.23	A0A1S2XET4	A0A1S2XET4	203	221	yes	yes	4;5	6.6535e-07	146.58	2	1	1
EAKKPTNETLTNTTQTA	ENAMEAISGAQERYEEAKKPTNETLTNTTQ	KKPTNETLTNTTQTAQGKEATKDTVSCAAK	E	E	A	T	A	Q	2	0	2	0	0	1	2	0	0	0	1	2	0	0	1	0	6	0	0	0	0	0	17		1846.93	A0A1S2XET4	A0A1S2XET4	241	257	yes	yes	2	0.0011826	102.4		1	1
EALQKIGDNLS	CCAQLSEVNFLDCRCEALQKIGDNLSDKCD	DCRCEALQKIGDNLSDKCDKKEMEEMEREL	C	E	A	L	S	D	1	0	1	1	0	1	1	1	0	1	2	1	0	0	0	1	0	0	0	0	0	0	11		1186.62	A0A1S2XDF0	A0A1S2XDF0	101	111	yes	yes	2	0.0016631	150.18							1
EASDYASDTTKK	YKSKDYAGDAAQKTKEASDYASDTTKKTTN	KTKEASDYASDTTKKTTNYATDTAKKTKDK	K	E	A	K	K	T	2	0	0	2	0	0	1	0	0	0	0	2	0	0	0	2	2	0	1	0	0	0	12		1314.59	A0A1S2YPX2	A0A1S2YPX2	347	358	yes	yes	2	0.01223	95.483		1
EASDYASDTTKKT	YKSKDYAGDAAQKTKEASDYASDTTKKTTN	TKEASDYASDTTKKTTNYATDTAKKTKDKI	K	E	A	K	T	T	2	0	0	2	0	0	1	0	0	0	0	2	0	0	0	2	3	0	1	0	0	0	13		1415.64	A0A1S2YPX2	A0A1S2YPX2	347	359	yes	yes	2	0.00019385	204.17	1	1	1
EASFNSDYEEIER	ENQQSYFQGFSKKILEASFNSDYEEIERVL	ILEASFNSDYEEIERVLLEEQEQKPKQRRG	L	E	A	E	R	V	1	1	1	1	0	0	4	0	0	1	0	0	0	1	0	2	0	0	1	0	0	0	13		1587.67	A0A1S2XQ88;A0A1S2XQR4	A0A1S2XQR4	178	190	no	no	2	0.00022103	138.25	1	1
EAVSKMSIIDAF	LVTRIKQHVIHEDFHEAVSKMSIIDAFLFL	DFHEAVSKMSIIDAFLFLIVHSMDKLGLWH	H	E	A	A	F	L	2	0	0	1	0	0	1	0	0	2	0	1	1	1	0	2	0	0	0	1	0	0	12		1309.66	A0A1S2XH76	A0A1S2XH76	27	38	yes	yes	2	0.018582	107.21							1
EAYLFINDKY	NFGYINAAFRSSRNNEAYLFINDKYVLLDY	SSRNNEAYLFINDKYVLLDYAPGTTNDKVL	N	E	A	K	Y	V	1	0	1	1	0	0	1	0	0	1	1	1	0	1	0	0	0	0	2	0	0	0	10		1274.62	A0A3Q7K771;G1K3S0;G1K3R9;R9TPI6;R4NHA7	A0A3Q7K771	18	27	yes	no	2	0.0019227	138.1					1
EAYLFKGEY	FENGIEAAFASHKTNEAYLFKGEYYARIHF	ASHKTNEAYLFKGEYYARIHFTPGSTNDTI	N	E	A	E	Y	Y	1	0	0	0	0	0	2	1	0	0	1	1	0	1	0	0	0	0	2	0	0	0	9		1118.53	A0A3Q7K771;G1K3S0;G1K3R9;R9TPI6	A0A3Q7K771	185	193	yes	no	2	0.028396	96.253				1			1
EAYQSPKSV	NIGSESRSKNDNAKHEAYQSPKSV______	NDNAKHEAYQSPKSV_______________	H	E	A	S	V	-	1	0	0	0	0	1	1	0	0	0	0	1	0	0	1	2	0	0	1	1	0	0	9		1007.49	A0A1S2XET4	A0A1S2XET4	659	667	yes	yes	2	0.02911	95.531				1	1	1
EDAEGVIGAELR	SGAREKLPEDKAVTREDAEGVIGAELRNKP	VTREDAEGVIGAELRNKPNMRTTPGGVAAS	R	E	D	L	R	N	2	1	0	1	0	0	3	2	0	1	1	0	0	0	0	0	0	0	0	1	0	0	12		1257.62	A0A1S2XXH2	A0A1S2XXH2	223	234	yes	yes	2	0.0069992	123.79	1	1	1
EDALNVNRR	NEGGNIFSGFKRDFLEDALNVNRRIVNKLQ	FKRDFLEDALNVNRRIVNKLQGRNEDEEKG	L	E	D	R	R	I	1	2	2	1	0	0	1	0	0	0	1	0	0	0	0	0	0	0	0	1	0	0	9		1085.56	A0A3Q7XNW1;Q9SMJ4	A0A3Q7XNW1	222	230	no	no	2;3	0.0077851	127.12	2		1
EDDDEDESHSHES	DEDEQEQGHSQREEEEDDDEDESHSHESRQ	EEEDDDEDESHSHESRQKWRKYREEEKQGS	E	E	D	E	S	R	0	0	0	4	0	0	4	0	2	0	0	0	0	0	0	3	0	0	0	0	0	0	13		1529.5	A0A1S2XVG1	A0A1S2XVG1	296	308	yes	yes	3	0.0013868	122.7	1	1	1
EDDDEDESHSHESR	DEDEQEQGHSQREEEEDDDEDESHSHESRQ	EEDDDEDESHSHESRQKWRKYREEEKQGSH	E	E	D	S	R	Q	0	1	0	4	0	0	4	0	2	0	0	0	0	0	0	3	0	0	0	0	0	0	14		1685.6	A0A1S2XVG1	A0A1S2XVG1	296	309	yes	yes	2;3	7.2224e-23	293.31	2	2	1
EDDNVISQIERPVK	FGINAQNNQRNFLAGEDDNVISQIERPVKE	GEDDNVISQIERPVKELAFPGSAQEVDRLI	G	E	D	V	K	E	0	1	1	2	0	1	2	0	0	2	0	1	0	0	1	1	0	0	0	2	0	0	14		1640.84	A0A1S2XYZ0	A0A1S2XYZ0	500	513	yes	yes	2;3	2.3362e-10	227.37	2	2	1
EDDNVISQIQNPVK	FGINAENNQRNFLAGEDDNVISQIQNPVKE	GEDDNVISQIQNPVKELTFPGSAQEVNRLI	G	E	D	V	K	E	0	0	2	2	0	2	1	0	0	2	0	1	0	0	1	1	0	0	0	2	0	0	14		1597.79	A0A1S2Y087	A0A1S2Y087	530	543	yes	yes	2	0.0005131	163.66	1	1	1
EDDRVLQI	ADLPGLKKEEVKVEIEDDRVLQISGERSVE	EEVKVEIEDDRVLQISGERSVEKEDKNDQW	I	E	D	Q	I	S	0	1	0	2	0	1	1	0	0	1	1	0	0	0	0	0	0	0	0	1	0	0	8		986.503	A0A1S2YHY8;A0A1S2YII3;A0A0B5Z4W5;A0A1S2YIQ3;A0A1S2Z7Q6;A0A1S2YI10	A0A1S2YHY8	83	90	no	no	2	0.052643	97.798
EDEDEDEDEKRQPHR	PSEKQPRHQRGSRQEEDEDEDEDEKRQPHR	EDEDEDEDEKRQPHRHSRQDEDEDEKRRPR	E	E	D	H	R	H	0	2	0	4	0	1	5	0	1	0	0	1	0	0	1	0	0	0	0	0	0	0	15		1925.8	A0A1S2XSB9	A0A1S2XSB9	273	287	yes	yes	3;4	6.2555e-07	183.58	2	2	2
EDEDEDEDEKRQPHRH	PSEKQPRHQRGSRQEEDEDEDEDEKRQPHR	DEDEDEDEKRQPHRHSRQDEDEDEKRRPRR	E	E	D	R	H	S	0	2	0	4	0	1	5	0	2	0	0	1	0	0	1	0	0	0	0	0	0	0	16		2062.86	A0A1S2XSB9	A0A1S2XSB9	273	288	yes	yes	3;4;5	2.2823e-07	147.35	2	1	3
EDEDEDEDEQEQGHSQR	VEGGLRIISPDLQDEEDEDEDEDEQEQGHS	EDEDEDEQEQGHSQREEEEDDDEDESHSHE	E	E	D	Q	R	E	0	1	0	4	0	3	6	1	1	0	0	0	0	0	0	1	0	0	0	0	0	0	17		2073.76	A0A1S2XVG1	A0A1S2XVG1	276	292	yes	yes	3	4.8698e-11	196.64	1	1	1
EDEDEDEKRQPH	PPEKEPRQKRGSRQEEDEDEDEKRQPHRHS	RQEEDEDEDEKRQPHRHSRQDEDEDEKRQP	E	E	D	P	H	R	0	1	0	3	0	1	4	0	1	0	0	1	0	0	1	0	0	0	0	0	0	0	12		1525.63	A0A1S2XSB9;A0A3Q7XNW1;Q9SMJ4	A0A3Q7XNW1	274	285	no	no	4	0.03248	77.64						1
EDEDEDEKRQPHR	PPEKEPRQKRGSRQEEDEDEDEKRQPHRHS	QEEDEDEDEKRQPHRHSRQDEDEDEKRQPR	E	E	D	H	R	H	0	2	0	3	0	1	4	0	1	0	0	1	0	0	1	0	0	0	0	0	0	0	13		1681.73	A0A1S2XSB9;A0A3Q7XNW1;Q9SMJ4	A0A3Q7XNW1	274	286	no	no	3;4	0.00016822	165.7	2	2	2	1	1	2	1
EDEDEDEKRQPHRH	PPEKEPRQKRGSRQEEDEDEDEKRQPHRHS	EEDEDEDEKRQPHRHSRQDEDEDEKRQPRR	E	E	D	R	H	S	0	2	0	3	0	1	4	0	2	0	0	1	0	0	1	0	0	0	0	0	0	0	14		1818.79	A0A1S2XSB9;A0A3Q7XNW1;Q9SMJ4	A0A3Q7XNW1	274	287	no	no	3;4	5.4028e-05	148.68			2
EDEDEDEQEQGHSQR	GGLRIISPDLQDEEDEDEDEDEQEQGHSQR	EDEDEDEQEQGHSQREEEEDDDEDESHSHE	D	E	D	Q	R	E	0	1	0	3	0	3	5	1	1	0	0	0	0	0	0	1	0	0	0	0	0	0	15		1829.69	A0A1S2XVG1	A0A1S2XVG1	278	292	yes	yes	2	7.1104e-07	193.28	1
EDEDEKRQP	EKEPRQKRGSRQEEDEDEDEKRQPHRHSRQ	SRQEEDEDEDEKRQPHRHSRQDEDEDEKRQ	D	E	D	Q	P	H	0	1	0	2	0	1	3	0	0	0	0	1	0	0	1	0	0	0	0	0	0	0	9		1144.5	A0A1S2XSB9;A0A3Q7XNW1;Q9SMJ4	A0A3Q7XNW1	276	284	no	no	3	0.014718	114.28				1		1
EDEDEKRQPH	EKEPRQKRGSRQEEDEDEDEKRQPHRHSRQ	RQEEDEDEDEKRQPHRHSRQDEDEDEKRQP	D	E	D	P	H	R	0	1	0	2	0	1	3	0	1	0	0	1	0	0	1	0	0	0	0	0	0	0	10		1281.56	A0A1S2XSB9;A0A3Q7XNW1;Q9SMJ4	A0A3Q7XNW1	276	285	no	no	2;3	0.0047249	122.13				1	1	2	1
EDEDEKRQPHR	EKEPRQKRGSRQEEDEDEDEKRQPHRHSRQ	QEEDEDEDEKRQPHRHSRQDEDEDEKRQPR	D	E	D	H	R	H	0	2	0	2	0	1	3	0	1	0	0	1	0	0	1	0	0	0	0	0	0	0	11		1437.66	A0A1S2XSB9;A0A3Q7XNW1;Q9SMJ4	A0A3Q7XNW1	276	286	no	no	3;4	0.0014085	157.24	1	2	1	1	1	1	1
EDEDEKRQPHRH	EKEPRQKRGSRQEEDEDEDEKRQPHRHSRQ	EEDEDEDEKRQPHRHSRQDEDEDEKRQPRR	D	E	D	R	H	S	0	2	0	2	0	1	3	0	2	0	0	1	0	0	1	0	0	0	0	0	0	0	12		1574.72	A0A1S2XSB9;A0A3Q7XNW1;Q9SMJ4	A0A3Q7XNW1	276	287	no	no	3	0.015809	90.653			1		1
EDEDEKRQPHRHSRQD	EKEPRQKRGSRQEEDEDEDEKRQPHRHSRQ	DEDEKRQPHRHSRQDEDEDEKRQPRRHSRG	D	E	D	Q	D	E	0	3	0	3	0	2	3	0	2	0	0	1	0	0	1	1	0	0	0	0	0	0	16		2060.94	A0A1S2XSB9;A0A3Q7XNW1;Q9SMJ4	A0A3Q7XNW1	276	291	no	no	4	0.019891	76.262				1
EDEDEKRQPHRHSRQDED	EKEPRQKRGSRQEEDEDEDEKRQPHRHSRQ	DEKRQPHRHSRQDEDEDEKRQPRRHSRGGS	D	E	D	E	D	E	0	3	0	4	0	2	4	0	2	0	0	1	0	0	1	1	0	0	0	0	0	0	18		2305.01	A0A1S2XSB9;A0A3Q7XNW1;Q9SMJ4	A0A3Q7XNW1	276	293	no	no	4	0.010067	82.349						1
EDEDEKRQPHRHSRQDEDEDEKRQ	EKEPRQKRGSRQEEDEDEDEKRQPHRHSRQ	HRHSRQDEDEDEKRQPRRHSRGGSKSQRDN	D	E	D	R	Q	P	0	4	0	5	0	3	6	0	2	0	0	2	0	0	1	1	0	0	0	0	0	0	24		3090.37	A0A3Q7XNW1;Q9SMJ4	A0A3Q7XNW1	276	299	no	no	5	0.028414	70.315						1
EDEDEKRQPRR	DEDEKRQPHRHSRQDEDEDEKRQPRRHSRG	SRQDEDEDEKRQPRRHSRGGSKSQRDNGFE	D	E	D	R	R	H	0	3	0	2	0	1	3	0	0	0	0	1	0	0	1	0	0	0	0	0	0	0	11		1456.7	A0A3Q7XNW1	A0A3Q7XNW1	292	302	yes	yes	3;4	0.0010918	130.94	1	2	1	1
EDEDEKRQPRRHSRG	DEDEKRQPHRHSRQDEDEDEKRQPRRHSRG	EDEDEKRQPRRHSRGGSKSQRDNGFEETIC	D	E	D	R	G	G	0	4	0	2	0	1	3	1	1	0	0	1	0	0	1	1	0	0	0	0	0	0	15		1893.92	A0A3Q7XNW1	A0A3Q7XNW1	292	306	yes	yes	3;4;5	0.0041604	97.69					1	3	1
EDEDEKRQPRRHSRGGS	DEDEKRQPHRHSRQDEDEDEKRQPRRHSRG	EDEKRQPRRHSRGGSKSQRDNGFEETICTA	D	E	D	G	S	K	0	4	0	2	0	1	3	2	1	0	0	1	0	0	1	2	0	0	0	0	0	0	17		2037.97	A0A3Q7XNW1	A0A3Q7XNW1	292	308	yes	yes	4	0.018268	76.82						1
EDEDEKRRPRR	DEDEKRQPHRHSRQDEDEDEKRRPRRHSRQ	SRQDEDEDEKRRPRRHSRQDEDEDEEEKRQ	D	E	D	R	R	H	0	4	0	2	0	0	3	0	0	0	0	1	0	0	1	0	0	0	0	0	0	0	11		1484.74	A0A1S2XSB9	A0A1S2XSB9	293	303	yes	yes	3;4	0.0023928	119.16	1	1	2	2	2	2
EDEDEKRRPRRH	DEDEKRQPHRHSRQDEDEDEKRRPRRHSRQ	RQDEDEDEKRRPRRHSRQDEDEDEEEKRQP	D	E	D	R	H	S	0	4	0	2	0	0	3	0	1	0	0	1	0	0	1	0	0	0	0	0	0	0	12		1621.8	A0A1S2XSB9	A0A1S2XSB9	293	304	yes	yes	3;4	0.0056019	108.7				2		1
EDEDEQEQGHSQR	LRIISPDLQDEEDEDEDEDEQEQGHSQREE	EDEDEDEQEQGHSQREEEEDDDEDESHSHE	D	E	D	Q	R	E	0	1	0	2	0	3	4	1	1	0	0	0	0	0	0	1	0	0	0	0	0	0	13		1585.62	A0A1S2XVG1	A0A1S2XVG1	280	292	yes	yes	3	0.0070935	100.19	1		1
EDEEEEEDRNVQV	ELVGLRNENEQENKKEDEEEEEDRNVQVQR	KKEDEEEEEDRNVQVQRFQSKLSSGDVVVI	K	E	D	Q	V	Q	0	1	1	2	0	1	6	0	0	0	0	0	0	0	0	0	0	0	0	2	0	0	13		1618.66	A0A1S2XQ88;A0A1S2XQR4	A0A1S2XQR4	332	344	no	no	2	0.00019166	166.34	1	1
EDEEEEEDRNVQVQR	ELVGLRNENEQENKKEDEEEEEDRNVQVQR	EDEEEEEDRNVQVQRFQSKLSSGDVVVIPA	K	E	D	Q	R	F	0	2	1	2	0	2	6	0	0	0	0	0	0	0	0	0	0	0	0	2	0	0	15		1902.82	A0A1S2XQ88;A0A1S2XQR4	A0A1S2XQR4	332	346	no	no	2;3	2.2999e-34	340.66	2	2	2			1
EDEEEEEDRNVQVQRF	ELVGLRNENEQENKKEDEEEEEDRNVQVQR	DEEEEEDRNVQVQRFQSKLSSGDVVVIPAS	K	E	D	R	F	Q	0	2	1	2	0	2	6	0	0	0	0	0	0	1	0	0	0	0	0	2	0	0	16		2049.89	A0A1S2XQ88;A0A1S2XQR4	A0A1S2XQR4	332	347	no	no	2;3	2.6755e-07	167.88	2	1	1				1
EDEEEEEDRNVQVQRFQ	ELVGLRNENEQENKKEDEEEEEDRNVQVQR	EEEEEDRNVQVQRFQSKLSSGDVVVIPASH	K	E	D	F	Q	S	0	2	1	2	0	3	6	0	0	0	0	0	0	1	0	0	0	0	0	2	0	0	17		2177.95	A0A1S2XQ88;A0A1S2XQR4	A0A1S2XQR4	332	348	no	no	3	7.8019e-14	222.25				1	1	1	1
EDEEEEEDRNVQVQRFQSK	ELVGLRNENEQENKKEDEEEEEDRNVQVQR	EEEDRNVQVQRFQSKLSSGDVVVIPASHPF	K	E	D	S	K	L	0	2	1	2	0	3	6	0	0	0	0	1	0	1	0	1	0	0	0	2	0	0	19		2393.07	A0A1S2XQ88;A0A1S2XQR4	A0A1S2XQR4	332	350	no	no	3;4	4.6264e-06	142.78
EDEEEEEDRNVQVQRFQSKL	ELVGLRNENEQENKKEDEEEEEDRNVQVQR	EEDRNVQVQRFQSKLSSGDVVVIPASHPFS	K	E	D	K	L	S	0	2	1	2	0	3	6	0	0	0	1	1	0	1	0	1	0	0	0	2	0	0	20		2506.16	A0A1S2XQ88;A0A1S2XQR4	A0A1S2XQR4	332	351	no	no	4	0.0012595	102.37							1
EDEEEEEDRNVQVQRFQSKLSSG	ELVGLRNENEQENKKEDEEEEEDRNVQVQR	RNVQVQRFQSKLSSGDVVVIPASHPFSINA	K	E	D	S	G	D	0	2	1	2	0	3	6	1	0	0	1	1	0	1	0	3	0	0	0	2	0	0	23		2737.24	A0A1S2XQ88;A0A1S2XQR4	A0A1S2XQR4	332	354	no	no	4	0.032746	69.398
EDEEEKRQPRR	DEKRRPRRHSRQDEDEDEEEKRQPRRHSRG	QDEDEDEEEKRQPRRHSRGGSRSQRDNGFE	D	E	D	R	R	H	0	3	0	1	0	1	4	0	0	0	0	1	0	0	1	0	0	0	0	0	0	0	11		1470.72	A0A1S2XSB9	A0A1S2XSB9	311	321	yes	yes	3;4	0.0012787	111.06	2		2	1		1
EDEEEKRQPRRHSRG	DEKRRPRRHSRQDEDEDEEEKRQPRRHSRG	EDEEEKRQPRRHSRGGSRSQRDNGFEETIC	D	E	D	R	G	G	0	4	0	1	0	1	4	1	1	0	0	1	0	0	1	1	0	0	0	0	0	0	15		1907.93	A0A1S2XSB9	A0A1S2XSB9	311	325	yes	yes	4	0.010573	83.729						1
EDEEEKRQPRRHSRGGS	DEKRRPRRHSRQDEDEDEEEKRQPRRHSRG	EEEKRQPRRHSRGGSRSQRDNGFEETICTA	D	E	D	G	S	R	0	4	0	1	0	1	4	2	1	0	0	1	0	0	1	2	0	0	0	0	0	0	17		2051.98	A0A1S2XSB9	A0A1S2XSB9	311	327	yes	yes	5	0.0048742	90.367
EDEEFRERRHR	DEQKQRHPHHEREEEEDEEFRERRHRGDTE	REEEEDEEFRERRHRGDTEETRFRRRKERR	E	E	D	H	R	G	0	4	0	1	0	0	4	0	1	0	0	0	0	1	0	0	0	0	0	0	0	0	11		1557.74	A0A1S2Y087	A0A1S2Y087	118	128	yes	yes	4	0.013557	94.692			1
EDEEFRERRHRG	DEQKQRHPHHEREEEEDEEFRERRHRGDTE	EEEEDEEFRERRHRGDTEETRFRRRKERRQ	E	E	D	R	G	D	0	4	0	1	0	0	4	1	1	0	0	0	0	1	0	0	0	0	0	0	0	0	12		1614.76	A0A1S2Y087	A0A1S2Y087	118	129	yes	yes	4	0.012699	94.465	1
EDEEKGAIVKVKGGLS	LNVNRRIVNKLQGRNEDEEKGAIVKVKGGL	DEEKGAIVKVKGGLSIITPPEKEPRQKRGS	N	E	D	L	S	I	1	0	0	1	0	0	3	3	0	1	1	3	0	0	0	1	0	0	0	2	0	0	16		1657.89	A0A1S2XSB9;A0A3Q7XNW1;Q9SMJ4	A0A3Q7XNW1	240	255	no	no	3;4	2.4996e-07	151.73				2	1	1	1
EDEEREKGSSSSNKLF	TLLLLLLVGVTITLCEDEEREKGSSSSNKL	DEEREKGSSSSNKLFLMQDSKSVVKTDAGE	C	E	D	L	F	L	0	1	1	1	0	0	4	1	0	0	1	2	0	1	0	4	0	0	0	0	0	0	16		1840.84	A0A1S2YKD9	A0A1S2YKD9	22	37	yes	yes	2;3	0.00029026	141.13					1	1	1
EDEEREKGSSSSNKLFLM	TLLLLLLVGVTITLCEDEEREKGSSSSNKL	EREKGSSSSNKLFLMQDSKSVVKTDAGEMR	C	E	D	L	M	Q	0	1	1	1	0	0	4	1	0	0	2	2	1	1	0	4	0	0	0	0	0	0	18		2084.97	A0A1S2YKD9	A0A1S2YKD9	22	39	yes	yes	3	4.1607e-06	116.96					1		1
EDEKRQPHR	EPRQKRGSRQEEDEDEDEKRQPHRHSRQDE	QEEDEDEDEKRQPHRHSRQDEDEDEKRQPR	D	E	D	H	R	H	0	2	0	1	0	1	2	0	1	0	0	1	0	0	1	0	0	0	0	0	0	0	9		1193.59	A0A1S2XSB9;A0A3Q7XNW1;Q9SMJ4	A0A3Q7XNW1	278	286	no	no	3	0.0058124	138.1						1
EDEKRRPRRHSRQDEDEDEEEKRQ	DEKRQPHRHSRQDEDEDEKRRPRRHSRQDE	HSRQDEDEDEEEKRQPRRHSRGGSRSQRDN	D	E	D	R	Q	P	0	6	0	4	0	2	7	0	1	0	0	2	0	0	1	1	0	0	0	0	0	0	24		3151.47	A0A1S2XSB9	A0A1S2XSB9	295	318	yes	yes	6	0.0012663	99.059
EDELENESDPHPASAQ	GKFVENADGAKRDVGEDELENESDPHPASA	DELENESDPHPASAQAPKVEATKDNDFISN	G	E	D	A	Q	A	2	0	1	2	0	1	4	0	1	0	1	0	0	0	2	2	0	0	0	0	0	0	16		1766.72	A0A1S3DYQ2;A0A1S3DX03	A0A1S3DX03	124	139	no	no	2	3.1074e-07	164.04	1	1
EDESHSHESRQKW	QEQGHSQREEEEDDDEDESHSHESRQKWRK	DDEDESHSHESRQKWRKYREEEKQGSHRRE	D	E	D	K	W	R	0	1	0	1	0	1	3	0	2	0	0	1	0	0	0	3	0	1	0	0	0	0	13		1653.71	A0A1S2XVG1	A0A1S2XVG1	300	312	yes	yes	3;4	0.0060013	102.62					1	2
EDESHSHESRQKWR	QEQGHSQREEEEDDDEDESHSHESRQKWRK	DEDESHSHESRQKWRKYREEEKQGSHRREH	D	E	D	W	R	K	0	2	0	1	0	1	3	0	2	0	0	1	0	0	0	3	0	1	0	0	0	0	14		1809.81	A0A1S2XVG1	A0A1S2XVG1	300	313	yes	yes	3;4;5	5.1388e-05	168.31				2	2	1	2
EDESHSHESRQKWRK	QEQGHSQREEEEDDDEDESHSHESRQKWRK	EDESHSHESRQKWRKYREEEKQGSHRREHK	D	E	D	R	K	Y	0	2	0	1	0	1	3	0	2	0	0	2	0	0	0	3	0	1	0	0	0	0	15		1937.91	A0A1S2XVG1	A0A1S2XVG1	300	314	yes	yes	3	0.0016568	111.12				1
EDESHSHESRQKWRKY	QEQGHSQREEEEDDDEDESHSHESRQKWRK	DESHSHESRQKWRKYREEEKQGSHRREHKE	D	E	D	K	Y	R	0	2	0	1	0	1	3	0	2	0	0	2	0	0	0	3	0	1	1	0	0	0	16		2100.97	A0A1S2XVG1	A0A1S2XVG1	300	315	yes	yes	4	0.0032094	99.566					1	1
EDFHEAVSKM	PIQLLVTRIKQHVIHEDFHEAVSKMSIIDA	QHVIHEDFHEAVSKMSIIDAFLFLIVHSMD	H	E	D	K	M	S	1	0	0	1	0	0	2	0	1	0	0	1	1	1	0	1	0	0	0	1	0	0	10		1191.52	A0A1S2XH76	A0A1S2XH76	23	32	yes	yes	2	0.0087027	126.07
EDGDEIDAMLH	GRRLRAEQTPDELEMEDGDEIDAMLHQTGG	ELEMEDGDEIDAMLHQTGGSVV________	M	E	D	L	H	Q	1	0	0	3	0	0	2	1	1	1	1	0	1	0	0	0	0	0	0	0	0	0	11		1243.5	A0A1S2Z2J4;A0A1S3DZE5;O23759	A0A1S2Z2J4	83	93	yes	no	2	0.0055316	112.37	1
EDGDEIDAMLHQTGG	GRRLRAEQTPDELEMEDGDEIDAMLHQTGG	EDGDEIDAMLHQTGGSVV____________	M	E	D	G	G	S	1	0	0	3	0	1	2	3	1	1	1	0	1	0	0	0	1	0	0	0	0	0	15		1586.65	A0A1S2Z2J4;A0A1S3DZE5	A0A1S2Z2J4	83	97	yes	no	2	9.6547e-07	175.49
EDGRVLVLNKF	PYVFKSKDFDTRIDTEDGRVLVLNKFNDKS	RIDTEDGRVLVLNKFNDKSKLLRNIENYGL	T	E	D	K	F	N	0	1	1	1	0	0	1	1	0	0	2	1	0	1	0	0	0	0	0	2	0	0	11		1288.71	A0A1S2XVJ8	A0A1S2XVJ8	101	111	yes	yes	2	0.0064379	109.44	1
EDGTTISGDIRN	DGKLKISKQGNLHLNEDGTTISGDIRNSWA	HLNEDGTTISGDIRNSWAGVTTLQTLFVQE	N	E	D	R	N	S	0	1	1	2	0	0	1	2	0	2	0	0	0	0	0	1	2	0	0	0	0	0	12		1276.59	A0A1S2XH76	A0A1S2XH76	260	271	yes	yes	2	0.010901	97.277					1
EDIERILLE	GFSKNILEASFNAKYEDIERILLEEPQQRR	SFNAKYEDIERILLEEPQQRRGHRGRQQSQ	Y	E	D	L	E	E	0	1	0	1	0	0	3	0	0	2	2	0	0	0	0	0	0	0	0	0	0	0	9		1128.6	A0A1S2XYZ0	A0A1S2XYZ0	311	319	yes	yes	2	0.0059278	135.83	1	1				1
EDIERILLEEPQQRR	GFSKNILEASFNAKYEDIERILLEEPQQRR	EDIERILLEEPQQRRGHRGRQQSQEAEVIV	Y	E	D	R	R	G	0	3	0	1	0	2	4	0	0	2	2	0	0	0	1	0	0	0	0	0	0	0	15		1923.02	A0A1S2XYZ0	A0A1S2XYZ0	311	325	yes	yes	3	6.78e-05	130.98	1	1	1
EDILGILHD	SQIKLDDKEFHLFRDEDILGILHD______	FHLFRDEDILGILHD_______________	D	E	D	H	D	-	0	0	0	2	0	0	1	1	1	2	2	0	0	0	0	0	0	0	0	0	0	0	9		1023.52	A0A1S2YIG4	A0A1S2YIG4	89	97	yes	yes	2	0.047507	82.305				1
EDIQPLVVDNGTGMVK	______________________________	DIQPLVVDNGTGMVKAGFAGDDAPRAVFPS	A	E	D	V	K	A	0	0	1	2	0	1	1	2	0	1	1	1	1	0	1	0	1	0	0	3	0	0	16		1713.86	A0A1S2X9D4	A0A1S2X9D4	5	20	yes	yes	2	0.0069816	85.672			1
EDISDIAKN	QSAAAVNTAAGLVNREDISDIAKNQGVSVS	AGLVNREDISDIAKNQGVSVSNMKVGGNRV	R	E	D	K	N	Q	1	0	1	2	0	0	1	0	0	2	0	1	0	0	0	1	0	0	0	0	0	0	9		1003.48	A0A1S2XXH2	A0A1S2XXH2	81	89	yes	yes	2	0.009	147.04			1
EDISDIAKNQ	QSAAAVNTAAGLVNREDISDIAKNQGVSVS	GLVNREDISDIAKNQGVSVSNMKVGGNRVI	R	E	D	N	Q	G	1	0	1	2	0	1	1	0	0	2	0	1	0	0	0	1	0	0	0	0	0	0	10		1131.54	A0A1S2XXH2	A0A1S2XXH2	81	90	yes	yes	2	0.0017636	137.62	1	1
EDKNDQWHRVER	DDRVLQISGERSVEKEDKNDQWHRVERSSG	VEKEDKNDQWHRVERSSGKFMRRFRLPENA	K	E	D	E	R	S	0	2	1	2	0	1	2	0	1	0	0	1	0	0	0	0	0	1	0	1	0	0	12		1610.76	A0A1S2YHY8;A0A1S2YII3;A0A1S2YIQ3	A0A1S2YHY8	99	110	no	no	3	0.011372	96.64	1
EDKNDQWHRVERS	DDRVLQISGERSVEKEDKNDQWHRVERSSG	EKEDKNDQWHRVERSSGKFMRRFRLPENAK	K	E	D	R	S	S	0	2	1	2	0	1	2	0	1	0	0	1	0	0	0	1	0	1	0	1	0	0	13		1697.79	A0A1S2YHY8;A0A1S2YII3;A0A1S2YIQ3	A0A1S2YHY8	99	111	no	no	3	0.002353	115.8		1	1
EDKTTQFGS	APGPIWTPLIPSSFKEDKTTQFGSDVPMKR	IPSSFKEDKTTQFGSDVPMKRAGQPVEVAP	K	E	D	G	S	D	0	0	0	1	0	1	1	1	0	0	0	1	0	1	0	1	2	0	0	0	0	0	9		1011.45	A0A1S2XVM2	A0A1S2XVM2	272	280	yes	yes	2	0.0073556	149.82		1
EDKTTQFGSDVPMK	APGPIWTPLIPSSFKEDKTTQFGSDVPMKR	KEDKTTQFGSDVPMKRAGQPVEVAPSFVFL	K	E	D	M	K	R	0	0	0	2	0	1	1	1	0	0	0	2	1	1	1	1	2	0	0	1	0	0	14		1581.73	A0A1S2XVM2	A0A1S2XVM2	272	285	yes	yes	2	7.4849e-05	182.02	1	1	1
EDKTTQFGSDVPMKR	APGPIWTPLIPSSFKEDKTTQFGSDVPMKR	EDKTTQFGSDVPMKRAGQPVEVAPSFVFLA	K	E	D	K	R	A	0	1	0	2	0	1	1	1	0	0	0	2	1	1	1	1	2	0	0	1	0	0	15		1737.84	A0A1S2XVM2	A0A1S2XVM2	272	286	yes	yes	2;3	5.9111e-07	178.15	2	2	2
EDLVEAITNKK	KGFDKKIIQAAFKVPEDLVEAITNKKETPA	FKVPEDLVEAITNKKETPAIVHAPSKRKHN	P	E	D	K	K	E	1	0	1	1	0	0	2	0	0	1	1	2	0	0	0	0	1	0	0	1	0	0	11		1258.68	A0A1S2YZ56	A0A1S2YZ56	242	252	yes	yes	3	0.011987	96.946	1	1
EDNVISQIQRPVK	GINAQNNQRNFLAGEEDNVISQIQRPVKEV	GEEDNVISQIQRPVKEVAFPGSAEEVDRLL	E	E	D	V	K	E	0	1	1	1	0	2	1	0	0	2	0	1	0	0	1	1	0	0	0	2	0	0	13		1524.83	A0A1S2XQ88;A0A1S2XQR4;Q304D4	A0A1S2XQR4	394	406	no	no	3	0.0081791	98.531	1
EDQGGIQVDKL	IEGGENRTRTNLLSKEDQGGIQVDKLQEKV	LLSKEDQGGIQVDKLQEKVHDPAGKGGPVF	K	E	D	K	L	Q	0	0	0	2	0	2	1	2	0	1	1	1	0	0	0	0	0	0	0	1	0	0	11		1200.6	A0A3Q7XRS6	A0A3Q7XRS6	36	46	yes	yes	2	0.0057675	111.61	1
EDQGGIQVDKLQ	IEGGENRTRTNLLSKEDQGGIQVDKLQEKV	LSKEDQGGIQVDKLQEKVHDPAGKGGPVFG	K	E	D	L	Q	E	0	0	0	2	0	3	1	2	0	1	1	1	0	0	0	0	0	0	0	1	0	0	12		1328.66	A0A3Q7XRS6	A0A3Q7XRS6	36	47	yes	yes	2	0.00058577	169.99	1	1	1
EDQVPLIIVQNTD	DVEASQGAFQYFGLKEDQVPLIIVQNTDGK	LKEDQVPLIIVQNTDGKKFFKPNLEADDVP	K	E	D	T	D	G	0	0	1	2	0	2	1	0	0	2	1	0	0	0	1	0	1	0	0	2	0	0	13		1482.76	A0A1S2YBR2	A0A1S2YBR2	356	368	yes	yes	2	0.0097257	96.171	1
EDQVPLIIVQNTDGKKF	DVEASQGAFQYFGLKEDQVPLIIVQNTDGK	QVPLIIVQNTDGKKFFKPNLEADDVPTWLK	K	E	D	K	F	F	0	0	1	2	0	2	1	1	0	2	1	2	0	1	1	0	1	0	0	2	0	0	17		1943.04	A0A1S2YBR2	A0A1S2YBR2	356	372	yes	yes	2;3	0.00017225	129.05	2	1	2	1		1
EDQVPLIIVQNTDGKKFF	DVEASQGAFQYFGLKEDQVPLIIVQNTDGK	VPLIIVQNTDGKKFFKPNLEADDVPTWLKA	K	E	D	F	F	K	0	0	1	2	0	2	1	1	0	2	1	2	0	2	1	0	1	0	0	2	0	0	18		2090.1	A0A1S2YBR2	A0A1S2YBR2	356	373	yes	yes	3	0.0057413	86.455				1
EDRGVELDNIIRS	VFTVSPHYAKELISGEDRGVELDNIIRSTG	SGEDRGVELDNIIRSTGITGIVNGMDHREW	G	E	D	R	S	T	0	2	1	2	0	0	2	1	0	2	1	0	0	0	0	1	0	0	0	1	0	0	13		1514.77	A0A1S2XW85	A0A1S2XW85	331	343	yes	yes	3	0.0042628	88.075	1	1	1
EDRNVQVQR	NENEQENKKEDEEEEEDRNVQVQRFQSKLS	EDEEEEEDRNVQVQRFQSKLSSGDVVVIPA	E	E	D	Q	R	F	0	2	1	1	0	2	1	0	0	0	0	0	0	0	0	0	0	0	0	2	0	0	9		1142.58	A0A1S2XQ88;A0A1S2XQR4	A0A1S2XQR4	338	346	no	no	2;3	4.7593e-15	293.09	2	1		1			1
EDRNVQVQRF	NENEQENKKEDEEEEEDRNVQVQRFQSKLS	DEEEEEDRNVQVQRFQSKLSSGDVVVIPAS	E	E	D	R	F	Q	0	2	1	1	0	2	1	0	0	0	0	0	0	1	0	0	0	0	0	2	0	0	10		1289.65	A0A1S2XQ88;A0A1S2XQR4	A0A1S2XQR4	338	347	no	no	2;3	0.0027372	148.69				1		1	2
EDRNVQVQRFQ	NENEQENKKEDEEEEEDRNVQVQRFQSKLS	EEEEEDRNVQVQRFQSKLSSGDVVVIPASH	E	E	D	F	Q	S	0	2	1	1	0	3	1	0	0	0	0	0	0	1	0	0	0	0	0	2	0	0	11		1417.71	A0A1S2XQ88;A0A1S2XQR4	A0A1S2XQR4	338	348	no	no	3	0.0058731	111.27
EDTAKKLQ	SGFSSEFLAQALNTDEDTAKKLQSPRDQRA	AQALNTDEDTAKKLQSPRDQRAQIVRVEGG	D	E	D	L	Q	S	1	0	0	1	0	1	1	0	0	0	1	2	0	0	0	0	1	0	0	0	0	0	8		931.497	A0A1S2XVG1	A0A1S2XVG1	242	249	yes	yes	2;3	0.018384	147.52
EDTAKKLQSPR	SGFSSEFLAQALNTDEDTAKKLQSPRDQRA	LNTDEDTAKKLQSPRDQRAQIVRVEGGLRI	D	E	D	P	R	D	1	1	0	1	0	1	1	0	0	0	1	2	0	0	1	1	1	0	0	0	0	0	11		1271.68	A0A1S2XVG1	A0A1S2XVG1	242	252	yes	yes	3;4	0.0057536	98.353
EDTAKKLQSPRDQ	SGFSSEFLAQALNTDEDTAKKLQSPRDQRA	TDEDTAKKLQSPRDQRAQIVRVEGGLRIIS	D	E	D	D	Q	R	1	1	0	2	0	2	1	0	0	0	1	2	0	0	1	1	1	0	0	0	0	0	13		1514.77	A0A1S2XVG1	A0A1S2XVG1	242	254	yes	yes	2;3	0.00020967	129.71
EDTAKKLQSPRDQR	SGFSSEFLAQALNTDEDTAKKLQSPRDQRA	DEDTAKKLQSPRDQRAQIVRVEGGLRIISP	D	E	D	Q	R	A	1	2	0	2	0	2	1	0	0	0	1	2	0	0	1	1	1	0	0	0	0	0	14		1670.87	A0A1S2XVG1	A0A1S2XVG1	242	255	yes	yes	3;4	0.0015334	115.12				1	2
EDTAKKLQSPRDQRA	SGFSSEFLAQALNTDEDTAKKLQSPRDQRA	EDTAKKLQSPRDQRAQIVRVEGGLRIISPD	D	E	D	R	A	Q	2	2	0	2	0	2	1	0	0	0	1	2	0	0	1	1	1	0	0	0	0	0	15		1741.91	A0A1S2XVG1	A0A1S2XVG1	242	256	yes	yes	4	0.0013512	99.566				1	1	1	1
EDTAKKLQSPRDQRAQ	SGFSSEFLAQALNTDEDTAKKLQSPRDQRA	DTAKKLQSPRDQRAQIVRVEGGLRIISPDL	D	E	D	A	Q	I	2	2	0	2	0	3	1	0	0	0	1	2	0	0	1	1	1	0	0	0	0	0	16		1869.97	A0A1S2XVG1	A0A1S2XVG1	242	257	yes	yes	3;4	1.1561e-05	137.19							1
EDTAKKLQSPRDQRAQIV	SGFSSEFLAQALNTDEDTAKKLQSPRDQRA	AKKLQSPRDQRAQIVRVEGGLRIISPDLQD	D	E	D	I	V	R	2	2	0	2	0	3	1	0	0	1	1	2	0	0	1	1	1	0	0	1	0	0	18		2082.12	A0A1S2XVG1	A0A1S2XVG1	242	259	yes	yes	4	0.0047644	90.348							1
EDTAKKLQSPRDQRAQIVRVE	SGFSSEFLAQALNTDEDTAKKLQSPRDQRA	LQSPRDQRAQIVRVEGGLRIISPDLQDEED	D	E	D	V	E	G	2	3	0	2	0	3	2	0	0	1	1	2	0	0	1	1	1	0	0	2	0	0	21		2466.33	A0A1S2XVG1	A0A1S2XVG1	242	262	yes	yes	4;5	3.4739e-06	138.75							1
EEAESEEEAARRQQEKR	EREEKKAEKGKERRTEEAESEEEAARRQQE	AESEEEAARRQQEKRERKREEREQEEESEG	T	E	E	K	R	E	3	3	0	0	0	2	7	0	0	0	0	1	0	0	0	1	0	0	0	0	0	0	17		2073.97	A0A1S2YZ56	A0A1S2YZ56	589	605	yes	yes	4	0.0034023	96.993	1
EEDDDEDESHSHESR	EDEDEQEQGHSQREEEEDDDEDESHSHESR	EEDDDEDESHSHESRQKWRKYREEEKQGSH	E	E	E	S	R	Q	0	1	0	4	0	0	5	0	2	0	0	0	0	0	0	3	0	0	0	0	0	0	15		1814.65	A0A1S2XVG1	A0A1S2XVG1	295	309	yes	yes	2;3	8.7272e-07	169.19	2	2	1
EEDEEFRERR	EDEQKQRHPHHEREEEEDEEFRERRHRGDT	HEREEEEDEEFRERRHRGDTEETRFRRRKE	E	E	E	R	R	H	0	3	0	1	0	0	5	0	0	0	0	0	0	1	0	0	0	0	0	0	0	0	10		1393.62	A0A1S2Y087	A0A1S2Y087	117	126	yes	yes	3	0.0030687	123.63	1	1	1
EEDEEFRERRHR	EDEQKQRHPHHEREEEEDEEFRERRHRGDT	REEEEDEEFRERRHRGDTEETRFRRRKERR	E	E	E	H	R	G	0	4	0	1	0	0	5	0	1	0	0	0	0	1	0	0	0	0	0	0	0	0	12		1686.78	A0A1S2Y087	A0A1S2Y087	117	128	yes	yes	3	0.0057112	108.35	1		1
EEDEEFRERRHRG	EDEQKQRHPHHEREEEEDEEFRERRHRGDT	EEEEDEEFRERRHRGDTEETRFRRRKERRQ	E	E	E	R	G	D	0	4	0	1	0	0	5	1	1	0	0	0	0	1	0	0	0	0	0	0	0	0	13		1743.8	A0A1S2Y087	A0A1S2Y087	117	129	yes	yes	3;4	0.0018559	118.87		2	1
EEDEQKQRHPHH	HREQRRSRRESEREREEDEQKQRHPHHERE	REREEDEQKQRHPHHEREEEEDEEFRERRH	R	E	E	H	H	E	0	1	0	1	0	2	3	0	3	0	0	1	0	0	1	0	0	0	0	0	0	0	12		1568.71	A0A1S2Y087	A0A1S2Y087	101	112	yes	yes	3	0.0055138	101.93	1
EEDNVISQIQRPVK	FGINAQNNQRNFLAGEEDNVISQIQRPVKE	GEEDNVISQIQRPVKEVAFPGSAEEVDRLL	G	E	E	V	K	E	0	1	1	1	0	2	2	0	0	2	0	1	0	0	1	1	0	0	0	2	0	0	14		1653.87	A0A1S2XQ88;A0A1S2XQR4;Q304D4	A0A1S2XQR4	393	406	no	no	2;3	6.5118e-05	178.1	2	1	2
EEDRDRLVGR	LEETVGLNEAHITEEEEDRDRLVGRAQQTA	HITEEEEDRDRLVGRAQQTATKAQSDKGQV	E	E	E	G	R	A	0	3	0	2	0	0	2	1	0	0	1	0	0	0	0	0	0	0	0	1	0	0	10		1243.63	A0A1S2Z6F0	A0A1S2Z6F0	147	156	yes	yes	3	0.012096	91.855			1
EEDRNVQVQ	RNENEQENKKEDEEEEEDRNVQVQRFQSKL	KEDEEEEEDRNVQVQRFQSKLSSGDVVVIP	E	E	E	V	Q	R	0	1	1	1	0	2	2	0	0	0	0	0	0	0	0	0	0	0	0	2	0	0	9		1115.52	A0A1S2XQ88;A0A1S2XQR4	A0A1S2XQR4	337	345	no	no	2	0.017377	110.31							1
EEDRNVQVQR	RNENEQENKKEDEEEEEDRNVQVQRFQSKL	EDEEEEEDRNVQVQRFQSKLSSGDVVVIPA	E	E	E	Q	R	F	0	2	1	1	0	2	2	0	0	0	0	0	0	0	0	0	0	0	0	2	0	0	10		1271.62	A0A1S2XQ88;A0A1S2XQR4	A0A1S2XQR4	337	346	no	no	2;3	0.0043921	140.83	1	1	1	1		1
EEDRNVQVQRF	RNENEQENKKEDEEEEEDRNVQVQRFQSKL	DEEEEEDRNVQVQRFQSKLSSGDVVVIPAS	E	E	E	R	F	Q	0	2	1	1	0	2	2	0	0	0	0	0	0	1	0	0	0	0	0	2	0	0	11		1418.69	A0A1S2XQ88;A0A1S2XQR4	A0A1S2XQR4	337	347	no	no	2;3	0.00099497	157.78	1				2	2	2
EEDRNVQVQRFQ	RNENEQENKKEDEEEEEDRNVQVQRFQSKL	EEEEEDRNVQVQRFQSKLSSGDVVVIPASH	E	E	E	F	Q	S	0	2	1	1	0	3	2	0	0	0	0	0	0	1	0	0	0	0	0	2	0	0	12		1546.75	A0A1S2XQ88;A0A1S2XQR4	A0A1S2XQR4	337	348	no	no	3	0.0073227	103.21							1
EEDRNVQVQRFQS	RNENEQENKKEDEEEEEDRNVQVQRFQSKL	EEEEDRNVQVQRFQSKLSSGDVVVIPASHP	E	E	E	Q	S	K	0	2	1	1	0	3	2	0	0	0	0	0	0	1	0	1	0	0	0	2	0	0	13		1633.78	A0A1S2XQ88;A0A1S2XQR4	A0A1S2XQR4	337	349	no	no	3	0.0058101	96.756					1		1
EEDRNVQVQRFQSKL	RNENEQENKKEDEEEEEDRNVQVQRFQSKL	EEDRNVQVQRFQSKLSSGDVVVIPASHPFS	E	E	E	K	L	S	0	2	1	1	0	3	2	0	0	0	1	1	0	1	0	1	0	0	0	2	0	0	15		1874.96	A0A1S2XQ88;A0A1S2XQR4	A0A1S2XQR4	337	351	no	no	3	0.0027108	103.88
EEEDDDEDESHSHESR	DEDEDEQEQGHSQREEEEDDDEDESHSHES	EEDDDEDESHSHESRQKWRKYREEEKQGSH	E	E	E	S	R	Q	0	1	0	4	0	0	6	0	2	0	0	0	0	0	0	3	0	0	0	0	0	0	16		1943.69	A0A1S2XVG1	A0A1S2XVG1	294	309	yes	yes	2;3	1.058e-15	149.44	1		1
EEEDDDEDESHSHESRQKWRK	DEDEDEQEQGHSQREEEEDDDEDESHSHES	EDESHSHESRQKWRKYREEEKQGSHRREHK	E	E	E	R	K	Y	0	2	0	4	0	1	6	0	2	0	0	2	0	0	0	3	0	1	0	0	0	0	21		2670.12	A0A1S2XVG1	A0A1S2XVG1	294	314	yes	yes	4	0.00012105	125.12		1
EEEDDDEDESHSHESRQKWRKY	DEDEDEQEQGHSQREEEEDDDEDESHSHES	DESHSHESRQKWRKYREEEKQGSHRREHKE	E	E	E	K	Y	R	0	2	0	4	0	1	6	0	2	0	0	2	0	0	0	3	0	1	1	0	0	0	22		2833.18	A0A1S2XVG1	A0A1S2XVG1	294	315	yes	yes	4;5	2.4216e-10	157.51	2	1	2		1
EEEDEEFRERRHR	EEDEQKQRHPHHEREEEEDEEFRERRHRGD	REEEEDEEFRERRHRGDTEETRFRRRKERR	E	E	E	H	R	G	0	4	0	1	0	0	6	0	1	0	0	0	0	1	0	0	0	0	0	0	0	0	13		1815.82	A0A1S2Y087	A0A1S2Y087	116	128	yes	yes	4	0.0014326	122.33	1	1	1
EEEDEEFRERRHRG	EEDEQKQRHPHHEREEEEDEEFRERRHRGD	EEEEDEEFRERRHRGDTEETRFRRRKERRQ	E	E	E	R	G	D	0	4	0	1	0	0	6	1	1	0	0	0	0	1	0	0	0	0	0	0	0	0	14		1872.85	A0A1S2Y087	A0A1S2Y087	116	129	yes	yes	4	0.0041534	101.6		1
EEEDRDRLVGR	RLEETVGLNEAHITEEEEDRDRLVGRAQQT	HITEEEEDRDRLVGRAQQTATKAQSDKGQV	E	E	E	G	R	A	0	3	0	2	0	0	3	1	0	0	1	0	0	0	0	0	0	0	0	1	0	0	11		1372.67	A0A1S2Z6F0	A0A1S2Z6F0	146	156	yes	yes	4	0.0042478	101.95	1		1
EEEDRDRLVGRA	RLEETVGLNEAHITEEEEDRDRLVGRAQQT	ITEEEEDRDRLVGRAQQTATKAQSDKGQVE	E	E	E	R	A	Q	1	3	0	2	0	0	3	1	0	0	1	0	0	0	0	0	0	0	0	1	0	0	12		1443.71	A0A1S2Z6F0	A0A1S2Z6F0	146	157	yes	yes	3;4	0.00098029	165.66	2	2	1
EEEDRNVQVQ	LRNENEQENKKEDEEEEEDRNVQVQRFQSK	KEDEEEEEDRNVQVQRFQSKLSSGDVVVIP	E	E	E	V	Q	R	0	1	1	1	0	2	3	0	0	0	0	0	0	0	0	0	0	0	0	2	0	0	10		1244.56	A0A1S2XQ88;A0A1S2XQR4	A0A1S2XQR4	336	345	no	no	2	0.0020473	130.31		1
EEEDRNVQVQRF	LRNENEQENKKEDEEEEEDRNVQVQRFQSK	DEEEEEDRNVQVQRFQSKLSSGDVVVIPAS	E	E	E	R	F	Q	0	2	1	1	0	2	3	0	0	0	0	0	0	1	0	0	0	0	0	2	0	0	12		1547.73	A0A1S2XQ88;A0A1S2XQR4	A0A1S2XQR4	336	347	no	no	2;3	0.00064072	182.28	2	2	2
EEEDRNVQVQRFQ	LRNENEQENKKEDEEEEEDRNVQVQRFQSK	EEEEEDRNVQVQRFQSKLSSGDVVVIPASH	E	E	E	F	Q	S	0	2	1	1	0	3	3	0	0	0	0	0	0	1	0	0	0	0	0	2	0	0	13		1675.79	A0A1S2XQ88;A0A1S2XQR4	A0A1S2XQR4	336	348	no	no	3	0.0097739	98.182					1
EEEEDDDEDESHSHESR	EDEDEDEQEQGHSQREEEEDDDEDESHSHE	EEDDDEDESHSHESRQKWRKYREEEKQGSH	R	E	E	S	R	Q	0	1	0	4	0	0	7	0	2	0	0	0	0	0	0	3	0	0	0	0	0	0	17		2072.73	A0A1S2XVG1	A0A1S2XVG1	293	309	yes	yes	2;3	2.1373e-11	203.37	2	1	1				1
EEEEDDDEDESHSHESRQKWR	EDEDEDEQEQGHSQREEEEDDDEDESHSHE	DEDESHSHESRQKWRKYREEEKQGSHRREH	R	E	E	W	R	K	0	2	0	4	0	1	7	0	2	0	0	1	0	0	0	3	0	1	0	0	0	0	21		2671.07	A0A1S2XVG1	A0A1S2XVG1	293	313	yes	yes	4	0.0030666	92.993		1
EEEEDDDEDESHSHESRQKWRKY	EDEDEDEQEQGHSQREEEEDDDEDESHSHE	DESHSHESRQKWRKYREEEKQGSHRREHKE	R	E	E	K	Y	R	0	2	0	4	0	1	7	0	2	0	0	2	0	0	0	3	0	1	1	0	0	0	23		2962.22	A0A1S2XVG1	A0A1S2XVG1	293	315	yes	yes	5	3.9404e-05	116.65	1
EEEEDEEFRERRHR	REEDEQKQRHPHHEREEEEDEEFRERRHRG	REEEEDEEFRERRHRGDTEETRFRRRKERR	R	E	E	H	R	G	0	4	0	1	0	0	7	0	1	0	0	0	0	1	0	0	0	0	0	0	0	0	14		1944.87	A0A1S2Y087	A0A1S2Y087	115	128	yes	yes	4	0.0056044	76.262			1
EEEEDRDRLVGR	PRLEETVGLNEAHITEEEEDRDRLVGRAQQ	HITEEEEDRDRLVGRAQQTATKAQSDKGQV	T	E	E	G	R	A	0	3	0	2	0	0	4	1	0	0	1	0	0	0	0	0	0	0	0	1	0	0	12		1501.71	A0A1S2Z6F0	A0A1S2Z6F0	145	156	yes	yes	3;4	0.00064183	149.49	1	1	1
EEEEDRDRLVGRA	PRLEETVGLNEAHITEEEEDRDRLVGRAQQ	ITEEEEDRDRLVGRAQQTATKAQSDKGQVE	T	E	E	R	A	Q	1	3	0	2	0	0	4	1	0	0	1	0	0	0	0	0	0	0	0	1	0	0	13		1572.75	A0A1S2Z6F0	A0A1S2Z6F0	145	157	yes	yes	3;4	0.00018238	132.5	2	2	2
EEEEDRNVQV	GLRNENEQENKKEDEEEEEDRNVQVQRFQS	KKEDEEEEEDRNVQVQRFQSKLSSGDVVVI	E	E	E	Q	V	Q	0	1	1	1	0	1	4	0	0	0	0	0	0	0	0	0	0	0	0	2	0	0	10		1245.55	A0A1S2XQ88;A0A1S2XQR4	A0A1S2XQR4	335	344	no	no	2	0.0019587	154.49	1	1
EEEEDRNVQVQ	GLRNENEQENKKEDEEEEEDRNVQVQRFQS	KEDEEEEEDRNVQVQRFQSKLSSGDVVVIP	E	E	E	V	Q	R	0	1	1	1	0	2	4	0	0	0	0	0	0	0	0	0	0	0	0	2	0	0	11		1373.61	A0A1S2XQ88;A0A1S2XQR4	A0A1S2XQR4	335	345	no	no	2	0.014906	113.71	1
EEEEDRNVQVQR	GLRNENEQENKKEDEEEEEDRNVQVQRFQS	EDEEEEEDRNVQVQRFQSKLSSGDVVVIPA	E	E	E	Q	R	F	0	2	1	1	0	2	4	0	0	0	0	0	0	0	0	0	0	0	0	2	0	0	12		1529.71	A0A1S2XQ88;A0A1S2XQR4	A0A1S2XQR4	335	346	no	no	2;3	4.7711e-21	259.08	2	2	2	1		1
EEEEDRNVQVQRF	GLRNENEQENKKEDEEEEEDRNVQVQRFQS	DEEEEEDRNVQVQRFQSKLSSGDVVVIPAS	E	E	E	R	F	Q	0	2	1	1	0	2	4	0	0	0	0	0	0	1	0	0	0	0	0	2	0	0	13		1676.78	A0A1S2XQ88;A0A1S2XQR4	A0A1S2XQR4	335	347	no	no	2;3	0.00019041	226.29	2	2	2
EEEEEDRNVQV	VGLRNENEQENKKEDEEEEEDRNVQVQRFQ	KKEDEEEEEDRNVQVQRFQSKLSSGDVVVI	D	E	E	Q	V	Q	0	1	1	1	0	1	5	0	0	0	0	0	0	0	0	0	0	0	0	2	0	0	11		1374.59	A0A1S2XQ88;A0A1S2XQR4	A0A1S2XQR4	334	344	no	no	2	0.00050294	116.73		1
EEEEEDRNVQVQ	VGLRNENEQENKKEDEEEEEDRNVQVQRFQ	KEDEEEEEDRNVQVQRFQSKLSSGDVVVIP	D	E	E	V	Q	R	0	1	1	1	0	2	5	0	0	0	0	0	0	0	0	0	0	0	0	2	0	0	12		1502.65	A0A1S2XQ88;A0A1S2XQR4	A0A1S2XQR4	334	345	no	no	2	0.00082797	169.76							1
EEEEEDRNVQVQR	VGLRNENEQENKKEDEEEEEDRNVQVQRFQ	EDEEEEEDRNVQVQRFQSKLSSGDVVVIPA	D	E	E	Q	R	F	0	2	1	1	0	2	5	0	0	0	0	0	0	0	0	0	0	0	0	2	0	0	13		1658.75	A0A1S2XQ88;A0A1S2XQR4	A0A1S2XQR4	334	346	no	no	2;3	1.0696e-30	302.2	2	2	2
EEEEEDRNVQVQRF	VGLRNENEQENKKEDEEEEEDRNVQVQRFQ	DEEEEEDRNVQVQRFQSKLSSGDVVVIPAS	D	E	E	R	F	Q	0	2	1	1	0	2	5	0	0	0	0	0	0	1	0	0	0	0	0	2	0	0	14		1805.82	A0A1S2XQ88;A0A1S2XQR4	A0A1S2XQR4	334	347	no	no	2;3	8.0708e-07	190.15	2	2	2	1	1	1	1
EEEEEDRNVQVQRFQ	VGLRNENEQENKKEDEEEEEDRNVQVQRFQ	EEEEEDRNVQVQRFQSKLSSGDVVVIPASH	D	E	E	F	Q	S	0	2	1	1	0	3	5	0	0	0	0	0	0	1	0	0	0	0	0	2	0	0	15		1933.88	A0A1S2XQ88;A0A1S2XQR4	A0A1S2XQR4	334	348	no	no	2;3	9.1446e-09	211.06	1	1	1	2	1	1
EEEEEDRNVQVQRFQS	VGLRNENEQENKKEDEEEEEDRNVQVQRFQ	EEEEDRNVQVQRFQSKLSSGDVVVIPASHP	D	E	E	Q	S	K	0	2	1	1	0	3	5	0	0	0	0	0	0	1	0	1	0	0	0	2	0	0	16		2020.91	A0A1S2XQ88;A0A1S2XQR4	A0A1S2XQR4	334	349	no	no	3	2.4902e-07	151.54							1
EEEEEDRNVQVQRFQSK	VGLRNENEQENKKEDEEEEEDRNVQVQRFQ	EEEDRNVQVQRFQSKLSSGDVVVIPASHPF	D	E	E	S	K	L	0	2	1	1	0	3	5	0	0	0	0	1	0	1	0	1	0	0	0	2	0	0	17		2149	A0A1S2XQ88;A0A1S2XQR4	A0A1S2XQR4	334	350	no	no	3;4	1.7855e-60	306.53							2
EEEEEDRNVQVQRFQSKL	VGLRNENEQENKKEDEEEEEDRNVQVQRFQ	EEDRNVQVQRFQSKLSSGDVVVIPASHPFS	D	E	E	K	L	S	0	2	1	1	0	3	5	0	0	0	1	1	0	1	0	1	0	0	0	2	0	0	18		2262.09	A0A1S2XQ88;A0A1S2XQR4	A0A1S2XQR4	334	351	no	no	3	9.683e-06	138.39
EEEEEDRNVQVQRFQSKLSSG	VGLRNENEQENKKEDEEEEEDRNVQVQRFQ	RNVQVQRFQSKLSSGDVVVIPASHPFSINA	D	E	E	S	G	D	0	2	1	1	0	3	5	1	0	0	1	1	0	1	0	3	0	0	0	2	0	0	21		2493.17	A0A1S2XQ88;A0A1S2XQR4	A0A1S2XQR4	334	354	no	no	4	0.0043922	87.49							1
EEEEEEEEHKSSRSRYKR				E	E	K	R		0	3	0	0	0	0	8	0	1	0	0	2	0	0	0	3	0	0	1	0	0	0	18		2336.06		REV__A0A1S3DYV8			yes	no	4	0.0035099	95.347	1
EEEEEEEELQPVNYRSSI	NVSDDSEVEHHVDDDEEEEEEEELQPVNYR	EEEEELQPVNYRSSISTSTSISRIVDPREK	D	E	E	S	I	S	0	1	1	0	0	1	8	0	0	1	1	0	0	0	1	2	0	0	1	1	0	0	18		2207.97	A0A1S2YUB8;A0A1S2YUC8	A0A1S2YUB8	39	56	yes	no	3;4	6.3594e-09	151.9	2	2	2
EEEEEEEHKSSRSRYKR				E	E	K	R		0	3	0	0	0	0	7	0	1	0	0	2	0	0	0	3	0	0	1	0	0	0	17		2207.02		REV__A0A1S3DYV8			yes	no	3;4	0.0016858	108.58	1	1	2
EEEEEEELQPVNYRSSI	VSDDSEVEHHVDDDEEEEEEEELQPVNYRS	EEEEELQPVNYRSSISTSTSISRIVDPREK	E	E	E	S	I	S	0	1	1	0	0	1	7	0	0	1	1	0	0	0	1	2	0	0	1	1	0	0	17		2078.93	A0A1S2YUB8;A0A1S2YUC8	A0A1S2YUB8	40	56	yes	no	3;4	0.00082825	116.96	1	1		1	1	1	1
EEEEEEHKSSRSRYKR				E	E	K	R		0	3	0	0	0	0	6	0	1	0	0	2	0	0	0	3	0	0	1	0	0	0	16		2077.98		REV__A0A1S3DYV8			yes	no	4	0.0037737	97.273
EEEEEELQPVNYRSSI	SDDSEVEHHVDDDEEEEEEEELQPVNYRSS	EEEEELQPVNYRSSISTSTSISRIVDPREK	E	E	E	S	I	S	0	1	1	0	0	1	6	0	0	1	1	0	0	0	1	2	0	0	1	1	0	0	16		1949.89	A0A1S2YUB8;A0A1S2YUC8	A0A1S2YUB8	41	56	yes	no	3;4	0.0013945	112.42					2
EEEEEHKSSRSRYKR				E	E	K	R		0	3	0	0	0	0	5	0	1	0	0	2	0	0	0	3	0	0	1	0	0	0	15		1948.94		REV__A0A1S3DYV8			yes	no	3;4	0.016094	79.466	1
EEEEEKTLNGFLDAN				E	E	A	N		1	0	2	1	0	0	5	1	0	0	2	1	0	1	0	0	1	0	0	0	0	0	15		1736.77		REV__A0A1S3EFM3			yes	no	3	0.018108	77.912				1		1
EEEEEKTLNGFLDANVEG				E	E	E	G		1	0	2	1	0	0	6	2	0	0	2	1	0	1	0	0	1	0	0	1	0	0	18		2021.91		REV__A0A1S3EFM3			yes	no	3	0.0013102	109.83	1	1	1
EEEEELQPVNYRSSI	DDSEVEHHVDDDEEEEEEEELQPVNYRSSI	EEEEELQPVNYRSSISTSTSISRIVDPREK	E	E	E	S	I	S	0	1	1	0	0	1	5	0	0	1	1	0	0	0	1	2	0	0	1	1	0	0	15		1820.84	A0A1S2YUB8;A0A1S2YUC8	A0A1S2YUB8	42	56	yes	no	3	0.0037666	99.011	1
EEEEETESEGGRR	EQEEESEGEGEAKTEEEEEETESEGGRRQR	TEEEEEETESEGGRRQRRRSREEETTEWEE	E	E	E	R	R	Q	0	2	0	0	0	0	7	2	0	0	0	0	0	0	0	1	1	0	0	0	0	0	13		1535.63	A0A1S2YZ56	A0A1S2YZ56	628	640	yes	yes	2;3	0.0029606	113.61	2
EEEEEVEEPLEPREPGRR	HETFKHHECRSHCEKEEEEEVEEPLEPREP	EEVEEPLEPREPGRRERGRQEGEKEEKRRQ	K	E	E	R	R	E	0	3	0	0	0	0	9	1	0	0	1	0	0	0	3	0	0	0	0	1	0	0	18		2208.03	A0A1S2XYZ0	A0A1S2XYZ0	62	79	yes	yes	3;4	1.2505e-13	219.29	2	2	2
EEEEITEEDLLDVLMK	VEPEKNEDDAEGEDEEEEEITEEDLLDVLM	EEEITEEDLLDVLMKLRDEFNYCLFCGCKY	E	E	E	M	K	L	0	0	0	2	0	0	6	0	0	1	3	1	1	0	0	0	1	0	0	1	0	0	16		1933.91	A0A1S3E631	A0A1S3E631	213	228	yes	yes	3	0.0039063	96.734		1
EEEEKRLTLEEISKYR	NAAEQRERERAREAKEEEEKRLTLEEISKY	EEEKRLTLEEISKYRNQAQENAMEAISGAQ	K	E	E	Y	R	N	0	2	0	0	0	0	6	0	0	1	2	2	0	0	0	1	1	0	1	0	0	0	16		2051.05	A0A1S2XET4	A0A1S2XET4	206	221	yes	yes	4	0.0016492	110.38	1		1
EEEEKSKQVQRYR	VNEGKGNFELVGLRNEEEEKSKQVQRYRAN	RNEEEEKSKQVQRYRANLSPGDVFVIPAGH	N	E	E	Y	R	A	0	2	0	0	0	2	4	0	0	0	0	2	0	0	0	1	0	0	1	1	0	0	13		1707.85	A0A1S2XYZ0	A0A1S2XYZ0	443	455	yes	yes	4	0.0019872	117.79				1	1	1
EEEEKTLNGFLDAN				E	E	A	N		1	0	2	1	0	0	4	1	0	0	2	1	0	1	0	0	1	0	0	0	0	0	14		1607.73		REV__A0A1S3EFM3			yes	no	2;3	0.0035197	127.3		1				1
EEEEMRKLLMLGLSCANP	GRIIEGADKRLNGEFEEEEMRKLLMLGLSC	EMRKLLMLGLSCANPDSAERPSMRRVLQIL	F	E	E	N	P	D	1	1	1	0	1	0	4	1	0	0	4	1	2	0	1	1	0	0	0	0	0	0	18		2119.01	A0A1S2XMM9	A0A1S2XMM9	593	610	yes	yes	3;4	0.0022285	100.45			1	1	1	1
EEEENEGGNIFSGFKR	EXXXXXXXXXQQEGSEEEENEGGNIFSGFK	EEENEGGNIFSGFKRDFLEDALNVNRRIVN	S	E	E	K	R	D	0	1	2	0	0	0	5	3	0	1	0	1	0	2	0	1	0	0	0	0	0	0	16		1840.82	A0A3Q7XNW1;Q9SMJ4	A0A3Q7XNW1	203	218	no	no	3	0.00050931	112.96
EEEEVEEPLEPREPGRR	ETFKHHECRSHCEKEEEEEVEEPLEPREPG	EEVEEPLEPREPGRRERGRQEGEKEEKRRQ	E	E	E	R	R	E	0	3	0	0	0	0	8	1	0	0	1	0	0	0	3	0	0	0	0	1	0	0	17		2078.99	A0A1S2XYZ0	A0A1S2XYZ0	63	79	yes	yes	3;4	8.9574e-11	179.41	2	1	2
EEEEYEER	CMQRYNKVNEAFKRREEEEYEERSEHSVPG	NEAFKRREEEEYEERSEHSVPGQRERGRQE	R	E	E	E	R	S	0	1	0	0	0	0	6	0	0	0	0	0	0	0	0	0	0	0	1	0	0	0	8		1111.43	A0A1S2Y087	A0A1S2Y087	57	64	yes	yes	2	0.048754	100.45
EEEEYEERSEHSVPGQR	CMQRYNKVNEAFKRREEEEYEERSEHSVPG	EEYEERSEHSVPGQRERGRQEGEKEEEHRE	R	E	E	Q	R	E	0	2	0	0	0	1	7	1	1	0	0	0	0	0	1	2	0	0	1	1	0	0	17		2088.9	A0A1S2Y087	A0A1S2Y087	57	73	yes	yes	3	0.0019039	92.575	1
EEEGIDIDESKFK	KGGLSTMDKSGEERAEEEGIDIDESKFKTG	RAEEEGIDIDESKFKTGSGRNQNK______	A	E	E	F	K	T	0	0	0	2	0	0	4	1	0	2	0	2	0	1	0	1	0	0	0	0	0	0	13		1537.71	A0A1S2YLS1	A0A1S2YLS1	77	89	yes	yes	2	0.016087	103.34	1
EEEGTIHVERRR	GLRAAAGVDHSGGHLEEEGTIHVERRREKM	GHLEEEGTIHVERRREKM____________	L	E	E	R	R	E	0	3	0	0	0	0	4	1	1	1	0	0	0	0	0	0	1	0	0	1	0	0	12		1509.76	A0A1S3E2A8	A0A1S3E2A8	302	313	yes	yes	4	0.083756	57.019
EEEGTIHVERRREKM	GLRAAAGVDHSGGHLEEEGTIHVERRREKM	EEEGTIHVERRREKM_______________	L	E	E	K	M	-	0	3	0	0	0	0	5	1	1	1	0	1	1	0	0	0	1	0	0	1	0	0	15		1897.94	A0A1S3E2A8	A0A1S3E2A8	302	316	yes	yes	4	0.027021	67.234
EEEKQGSHRREHKEEEEEEEEK	ESHSHESRQKWRKYREEEKQGSHRREHKEE	HRREHKEEEEEEEEKICKKRSCRGKGRKNG	R	E	E	E	K	I	0	2	0	0	0	1	12	1	2	0	0	3	0	0	0	1	0	0	0	0	0	0	22		2809.24	A0A1S2XVG1	A0A1S2XVG1	317	338	yes	yes	4;5	7.1501e-11	161.04						2
EEEKQGSHRREHKEEEEEEEEKI	ESHSHESRQKWRKYREEEKQGSHRREHKEE	RREHKEEEEEEEEKICKKRSCRGKGRKNGL	R	E	E	K	I	C	0	2	0	0	0	1	12	1	2	1	0	3	0	0	0	1	0	0	0	0	0	0	23		2922.32	A0A1S2XVG1	A0A1S2XVG1	317	339	yes	yes	5	1.3194e-05	126.91				1
EEENEGGNIFSGFKR	XXXXXXXXXQQEGSEEEENEGGNIFSGFKR	EEENEGGNIFSGFKRDFLEDALNVNRRIVN	E	E	E	K	R	D	0	1	2	0	0	0	4	3	0	1	0	1	0	2	0	1	0	0	0	0	0	0	15		1711.78	A0A3Q7XNW1;Q9SMJ4	A0A3Q7XNW1	204	218	no	no	3	0.0059126	91.812		1
EEEQAKENVYIQ	GAFSRFYSGKGKILSEEEQAKENVYIQKWE	ILSEEEQAKENVYIQKWERERLEKLKLQND	S	E	E	I	Q	K	1	0	1	0	0	2	4	0	0	1	0	1	0	0	0	0	0	0	1	1	0	0	12		1478.69	A0A1S2Y005	A0A1S2Y005	37	48	yes	yes	3	0.03859	73.781							1
EEETTEWEEEVAKR	ETESEGGRRQRRRSREEETTEWEEEVAKRQ	REEETTEWEEEVAKRQQEERERRREHGSDN	R	E	E	K	R	Q	1	1	0	0	0	0	7	0	0	0	0	1	0	0	0	0	2	1	0	1	0	0	14		1763.79	A0A1S2YZ56	A0A1S2YZ56	647	660	yes	yes	3	0.0011474	117.92	1	1
EEETTEWEEEVAKRQQ	ETESEGGRRQRRRSREEETTEWEEEVAKRQ	EETTEWEEEVAKRQQEERERRREHGSDNKS	R	E	E	Q	Q	E	1	1	0	0	0	2	7	0	0	0	0	1	0	0	0	0	2	1	0	1	0	0	16		2019.9	A0A1S2YZ56	A0A1S2YZ56	647	662	yes	yes	3	2.3237e-07	153.09	1	1
EEETTEWEEEVAKRQQEERERRR	ETESEGGRRQRRRSREEETTEWEEEVAKRQ	EEVAKRQQEERERRREHGSDNKSMKGKSNE	R	E	E	R	R	E	1	5	0	0	0	2	10	0	0	0	0	1	0	0	0	0	2	1	0	1	0	0	23		3031.43	A0A1S2YZ56	A0A1S2YZ56	647	669	yes	yes	5	1.1697e-05	127.5			1
EEEVEEPLEPREPGRR	TFKHHECRSHCEKEEEEEVEEPLEPREPGR	EEVEEPLEPREPGRRERGRQEGEKEEKRRQ	E	E	E	R	R	E	0	3	0	0	0	0	7	1	0	0	1	0	0	0	3	0	0	0	0	1	0	0	16		1949.94	A0A1S2XYZ0	A0A1S2XYZ0	64	79	yes	yes	3;4	1.6148e-05	133.14	1	2	1
EEEYEERSEHSVPGQR	MQRYNKVNEAFKRREEEEYEERSEHSVPGQ	EEYEERSEHSVPGQRERGRQEGEKEEEHRE	E	E	E	Q	R	E	0	2	0	0	0	1	6	1	1	0	0	0	0	0	1	2	0	0	1	1	0	0	16		1959.86	A0A1S2Y087	A0A1S2Y087	58	73	yes	yes	3	2.087e-07	197.14	1
EEGFEYVVFKT	LVVPQNFVVAEQAGNEEGFEYVVFKTNDRA	QAGNEEGFEYVVFKTNDRAAVSNVKQVFRA	N	E	E	K	T	N	0	0	0	0	0	0	3	1	0	0	0	1	0	2	0	0	1	0	1	2	0	0	11		1346.64	A0A1S2XVG1	A0A1S2XVG1	469	479	yes	yes	2	0.00088588	142.43	1	1	1
EEGIDIDESKFK	GGLSTMDKSGEERAEEEGIDIDESKFKTGS	RAEEEGIDIDESKFKTGSGRNQNK______	E	E	E	F	K	T	0	0	0	2	0	0	3	1	0	2	0	2	0	1	0	1	0	0	0	0	0	0	12		1408.67	A0A1S2YLS1	A0A1S2YLS1	78	89	yes	yes	2	0.0031476	116.52	1		1
EEGIDIDESKFKTG	GGLSTMDKSGEERAEEEGIDIDESKFKTGS	EEEGIDIDESKFKTGSGRNQNK________	E	E	E	T	G	S	0	0	0	2	0	0	3	2	0	2	0	2	0	1	0	1	1	0	0	0	0	0	14		1566.74	A0A1S2YLS1	A0A1S2YLS1	78	91	yes	yes	2	0.0024764	120.86	1
EEGIDIDESKFKTGSGRN	GGLSTMDKSGEERAEEEGIDIDESKFKTGS	IDIDESKFKTGSGRNQNK____________	E	E	E	R	N	Q	0	1	1	2	0	0	3	3	0	2	0	2	0	1	0	2	1	0	0	0	0	0	18		1980.94	A0A1S2YLS1	A0A1S2YLS1	78	95	yes	yes	4	0.0024801	99.451			1
EEGLTFRGIPN	FGPVQLPYTLLHPTSEEGLTFRGIPNSISI	HPTSEEGLTFRGIPNSISI___________	S	E	E	P	N	S	0	1	1	0	0	0	2	2	0	1	1	0	0	1	1	0	1	0	0	0	0	0	11		1231.62	A0A1S2YV39;A0A1S2YV42;Q9M3Z5;A0A3Q7YAD4	A0A3Q7YAD4	845	855	no	no	2	0.0083325	121.05							1
EEGTIHVERR	LRAAAGVDHSGGHLEEEGTIHVERRREKM_	GGHLEEEGTIHVERRREKM___________	E	E	E	R	R	R	0	2	0	0	0	0	3	1	1	1	0	0	0	0	0	0	1	0	0	1	0	0	10		1224.62	A0A1S3E2A8	A0A1S3E2A8	303	312	yes	yes	2;3;4	8.0997e-06	219.19	3	2	3
EEGTIHVERRREKM	LRAAAGVDHSGGHLEEEGTIHVERRREKM_	EEEGTIHVERRREKM_______________	E	E	E	K	M	-	0	3	0	0	0	0	4	1	1	1	0	1	1	0	0	0	1	0	0	1	0	0	14		1768.9	A0A1S3E2A8	A0A1S3E2A8	303	316	yes	yes	3;4	0.0057015	97.551
EEGYNLNSEIQFK	LAAKDIGDVNRANEREEGYNLNSEIQFKQA	EREEGYNLNSEIQFKQARAEAASKLAAKDL	R	E	E	F	K	Q	0	0	2	0	0	1	3	1	0	1	1	1	0	1	0	1	0	0	1	0	0	0	13		1569.73	A0A1S3E2A8	A0A1S3E2A8	33	45	yes	yes	2	0.003307	112.36	1	1	1
EEIPESCHK	LILFIAHTNASKDEKEEIPESCHKQLKSLN	ASKDEKEEIPESCHKQLKSLNLKHCEKFLM	K	E	E	H	K	Q	0	0	0	0	1	0	3	0	1	1	0	1	0	0	1	1	0	0	0	0	0	0	9		1127.49	A0A1S2XDF0	A0A1S2XDF0	29	37	yes	yes	2	0.030324	94.302
EEISKYR	RAREAKEEEEKRLTLEEISKYRNQAQENAM	EEEKRLTLEEISKYRNQAQENAMEAISGAQ	L	E	E	Y	R	N	0	1	0	0	0	0	2	0	0	1	0	1	0	0	0	1	0	0	1	0	0	0	7		923.471	A0A1S2XET4	A0A1S2XET4	215	221	yes	yes	2	0.0073593	160.69	1		1
EEKGAIVKVK	VNRRIVNKLQGRNEDEEKGAIVKVKGGLSI	GRNEDEEKGAIVKVKGGLSIITPPEKEPRQ	D	E	E	V	K	G	1	0	0	0	0	0	2	1	0	1	0	3	0	0	0	0	0	0	0	2	0	0	10		1099.66	A0A1S2XSB9;A0A3Q7XNW1;Q9SMJ4	A0A3Q7XNW1	242	251	no	no	2;3	0.0022938	163.64	1	1	1
EEKGAIVKVKGGLS	VNRRIVNKLQGRNEDEEKGAIVKVKGGLSI	DEEKGAIVKVKGGLSIITPPEKEPRQKRGS	D	E	E	L	S	I	1	0	0	0	0	0	2	3	0	1	1	3	0	0	0	1	0	0	0	2	0	0	14		1413.82	A0A1S2XSB9;A0A3Q7XNW1;Q9SMJ4	A0A3Q7XNW1	242	255	no	no	2;3	0.021842	74.392				1	2	1
EEKNLESTEQGKGGSDVLG	GEKVKKPIENVISSGEEKNLESTEQGKGGS	LESTEQGKGGSDVLGAVKETVSDIGNNMIK	G	E	E	L	G	A	0	0	1	1	0	1	4	4	0	0	2	2	0	0	0	2	1	0	0	1	0	0	19		1975.93	A0A1S2XET4	A0A1S2XET4	556	574	yes	yes	2;3	1.2538e-17	273.61	2	2	2
EEKNLESTEQGKGGSDVLGAVK	GEKVKKPIENVISSGEEKNLESTEQGKGGS	TEQGKGGSDVLGAVKETVSDIGNNMIKSGD	G	E	E	V	K	E	1	0	1	1	0	1	4	4	0	0	2	3	0	0	0	2	1	0	0	2	0	0	22		2274.13	A0A1S2XET4	A0A1S2XET4	556	577	yes	yes	3;4	4.5604e-15	169.85	2	2	2
EEKPGVIGSM	KERTLNASSETGYYQEEKPGVIGSMLKAVN	TGYYQEEKPGVIGSMLKAVNNTFGHAKDAV	Q	E	E	S	M	L	0	0	0	0	0	0	2	2	0	1	0	1	1	0	1	1	0	0	0	1	0	0	10		1045.51	A0A1S3E2A8	A0A1S3E2A8	82	91	yes	yes	2	0.0027937	127.46	1
EEKPGVIGSML	KERTLNASSETGYYQEEKPGVIGSMLKAVN	GYYQEEKPGVIGSMLKAVNNTFGHAKDAVV	Q	E	E	M	L	K	0	0	0	0	0	0	2	2	0	1	1	1	1	0	1	1	0	0	0	1	0	0	11		1158.6	A0A1S3E2A8	A0A1S3E2A8	82	92	yes	yes	2	0.0035649	119.62
EEKQGSHRREHKEEEEEEEEK	SHSHESRQKWRKYREEEKQGSHRREHKEEE	HRREHKEEEEEEEEKICKKRSCRGKGRKNG	E	E	E	E	K	I	0	2	0	0	0	1	11	1	2	0	0	3	0	0	0	1	0	0	0	0	0	0	21		2680.2	A0A1S2XVG1	A0A1S2XVG1	318	338	yes	yes	5	0.0024833	95.414						1
EEKRLTLEEISKY	AEQRERERAREAKEEEEKRLTLEEISKYRN	EEEEKRLTLEEISKYRNQAQENAMEAISGA	E	E	E	K	Y	R	0	1	0	0	0	0	4	0	0	1	2	2	0	0	0	1	1	0	1	0	0	0	13		1636.87	A0A1S2XET4	A0A1S2XET4	208	220	yes	yes	3	0.004643	107.53
EEMERELK	KIGDNLSDKCDKKEMEEMERELKILPLRCG	KCDKKEMEEMERELKILPLRCGITPPLGCD	M	E	E	L	K	I	0	1	0	0	0	0	4	0	0	0	1	1	1	0	0	0	0	0	0	0	0	0	8		1062.5	A0A1S2XDF0	A0A1S2XDF0	120	127	yes	yes	2	0.0028249	169.06	1		1
EEMERELKILP	KIGDNLSDKCDKKEMEEMERELKILPLRCG	KKEMEEMERELKILPLRCGITPPLGCDLSF	M	E	E	L	P	L	0	1	0	0	0	0	4	0	0	1	2	1	1	0	1	0	0	0	0	0	0	0	11		1385.72	A0A1S2XDF0	A0A1S2XDF0	120	130	yes	yes	2	1.2694e-08	157.68
EEMERELKILPL	KIGDNLSDKCDKKEMEEMERELKILPLRCG	KEMEEMERELKILPLRCGITPPLGCDLSFD	M	E	E	P	L	R	0	1	0	0	0	0	4	0	0	1	3	1	1	0	1	0	0	0	0	0	0	0	12		1498.81	A0A1S2XDF0	A0A1S2XDF0	120	131	yes	yes	2	0.0062338	106.68
[truncated: 6,745 more rows]
[truncated: 41 more columns]

## Sheet: Peptides_Non-tryp Garbanzo
Sequence	N-term cleavage window	C-term cleavage window	Amino acid before	First amino acid	Second amino acid	Second last amino acid	Last amino acid	Amino acid after	A Count	R Count	N Count	D Count	C Count	Q Count	E Count	G Count	H Count	I Count	L Count	K Count	M Count	F Count	P Count	S Count	T Count	W Count	Y Count	V Count	U Count	O Count	Length	Missed cleavages	Mass	Proteins	Leading razor protein	Start position	End position	Unique (Groups)	Unique (Proteins)	Charges	PEP	Score	Fraction Average	Fraction Std. Dev.	Fraction 1	Fraction 2	Experiment 2.1	Experiment 2.2	Experiment 2.3
[truncated: 9,905 more rows]
[truncated: 45 more columns]

[truncated: 3 more sheets: Peptides_Trypsinised Garbanzo, Proteins trypsinised, Proteins non-trypsonised]
